# Supplementary material for: Syntheses and structures of N-(2-fluoro­phen­yl)-2-oxo-2H-chromene-3-carboxamide and N-[4-(methyl­sulfon­yl)phen­yl]-2-oxo-2H-chromene-3-carboxamide
Source: Acta Crystallogr E Crystallogr Commun. 2026 Feb 10;82(Pt 3):264–70. doi: 10.1107/S2056989026001180 (PMC12961668; doi:10.1107/S2056989026001180)
Supplement: Supplementary file 1 [file e-82-00264-sup1.cif]

##############################################################################
#                                                                            #
# This CIF contains the data in a paper accepted for publication in          #
# Acta Crystallographica Section E. It conforms to the requirements of       #
# Notes for Authors for Acta Crystallographica Section E, and has been       #
# peer reviewed under the auspices of the IUCr Commission on Journals.       #
#                                                                            #
# Full details of the Crystallographic Information File format               #
# are given in the paper "The Crystallographic Information File (CIF):       #
# a New Standard Archive File for Crystallography" by S. R. Hall, F. H.      #
# Allen and I. D. Brown [Acta Cryst. (1991), A47, 655-685].                  #
#                                                                            #
# The current version of the core CIF dictionary is obtainable from          #
# ftp://ftp.iucr.org/pub/cif_core.dic.                                       #
#                                                                            #
# Software is freely available for graphical display of the structure(s)     #
# in this CIF. For information consult the CIF software page                 #
# http://www.iucr.org/resources/cif/software.                                #
#                                                                            #
# This file may be used for bona fide research purposes within the           #
# scientific community so long as proper attribution is given to the journal # 
# article from which it was obtained.                                        #
#                                                                            #
##############################################################################
data_I
_audit_creation_method     'SHELXL-2019/3'
_chemical_name_systematic
;
<i>N</i>-(2-Fluorophenyl)-2-oxo-2<i>H</i>-chromene-3-carboxamide
;
_chemical_name_common     ?
_chemical_formula_moiety     'C16 H10 F N O3'
_chemical_formula_sum     'C16 H10 F N O3'
_chemical_formula_iupac     'C16 H10 F N O3'
_chemical_formula_weight     283.25
_chemical_melting_point     432
_space_group_crystal_system     monoclinic
_space_group_name_H-M_alt     'P 21/n'
_space_group_name_Hall     '-P 2yn'
loop_
    _space_group_symop_operation_xyz
    'x, y, z'
    '-x+1/2, y+1/2, -z+1/2'
    '-x, -y, -z'
    'x-1/2, -y-1/2, z-1/2'
_cell_length_a     3.7966(2)
_cell_length_b     24.8289(11)
_cell_length_c     12.9470(7)
_cell_angle_alpha     90
_cell_angle_beta     92.870(2)
_cell_angle_gamma     90
_cell_volume     1218.92(11)
_cell_formula_units_Z     4
_cell_measurement_reflns_used     1976
_cell_measurement_theta_min     2.0
_cell_measurement_theta_max     26.0
_cell_measurement_temperature     296(2)
_exptl_crystal_description     prism
_exptl_crystal_colour     colorless
_exptl_crystal_size_max     0.320
_exptl_crystal_size_mid     0.250
_exptl_crystal_size_min     0.210
_exptl_crystal_density_diffrn     1.543
_exptl_crystal_density_meas     ?
_exptl_crystal_density_method     ?
_exptl_crystal_F_000     584
_exptl_absorpt_coefficient_mu     0.118
_exptl_absorpt_correction_type     multi-scan
_exptl_absorpt_process_details
;
(SADABS; Krause <i>et al.</i>,  2015)
;
_exptl_absorpt_correction_T_min     0.963
_exptl_absorpt_correction_T_max     0.974
_diffrn_ambient_temperature     296(2)
_diffrn_source     'fine-focus sealed tube'
_diffrn_radiation_type     MoK\a
_diffrn_radiation_wavelength     0.71073
_diffrn_measurement_device_type     'Bruker SMART APEXII CCD'
_diffrn_measurement_method     '\f and \W scans'
_diffrn_detector_area_resol_mean     1.09
_diffrn_reflns_number     22396
_diffrn_reflns_av_R_equivalents     0.0764
_diffrn_reflns_av_unetI/netI     0.0367
_diffrn_reflns_theta_min     3.151
_diffrn_reflns_theta_max     24.993
_diffrn_reflns_theta_full     24.993
_diffrn_measured_fraction_theta_max     0.998
_diffrn_measured_fraction_theta_full     0.998
_diffrn_reflns_limit_h_min     -4
_diffrn_reflns_limit_h_max     4
_diffrn_reflns_limit_k_min     -29
_diffrn_reflns_limit_k_max     29
_diffrn_reflns_limit_l_min     -15
_diffrn_reflns_limit_l_max     15
_refine_special_details     ?
_reflns_number_total     2154
_reflns_number_gt     1976
_reflns_threshold_expression     'I > 2\s(I)'
_refine_ls_structure_factor_coef     Fsqd
_refine_ls_matrix_type     full
_refine_ls_R_factor_all     0.1015
_refine_ls_R_factor_gt     0.0925
_refine_ls_wR_factor_gt     0.1460
_refine_ls_wR_factor_ref     0.1493
_refine_ls_goodness_of_fit_ref     1.280
_refine_ls_restrained_S_all     1.280
_refine_ls_number_reflns     2154
_refine_ls_number_parameters     190
_refine_ls_number_restraints     0
_refine_ls_hydrogen_treatment     constr
_refine_ls_weighting_scheme     calc
_refine_ls_weighting_details
                           'w=1/[\s^2^(Fo^2^)+3.8827P] where P=(Fo^2^+2Fc^2^)/3'
_atom_sites_solution_hydrogens     geom
_atom_sites_solution_primary     direct
_atom_sites_solution_secondary     difmap
_refine_ls_shift/su_max     0.000
_refine_ls_shift/su_mean     0.000
_refine_diff_density_max     0.267
_refine_diff_density_min     -0.351
_refine_ls_extinction_method     none
_refine_ls_extinction_coef     .
loop_
    _atom_type_symbol
    _atom_type_description
    _atom_type_scat_dispersion_real
    _atom_type_scat_dispersion_imag
    _atom_type_scat_source
    'C' 'C' 0.0033 0.0016
                         'International Tables Vol C Tables 4.2.6.8 and 6.1.1.4'
    'H' 'H' 0.0000 0.0000
                         'International Tables Vol C Tables 4.2.6.8 and 6.1.1.4'
    'N' 'N' 0.0061 0.0033
                         'International Tables Vol C Tables 4.2.6.8 and 6.1.1.4'
    'O' 'O' 0.0106 0.0060
                         'International Tables Vol C Tables 4.2.6.8 and 6.1.1.4'
    'F' 'F' 0.0171 0.0103
                         'International Tables Vol C Tables 4.2.6.8 and 6.1.1.4'
_computing_data_collection
;
APEX2 (Bruker, 2017),
;
_computing_cell_refinement
;
SAINT (Bruker, 2017)
;
_computing_data_reduction
;
SAINT (Bruker, 2017)
;
_computing_structure_solution
;
<i>SHELXT</i> (Sheldrick, 2015a)
;
_computing_structure_refinement
;
SHELXL (Sheldrick, 2015b)
;
_computing_molecular_graphics
;
Mercury (Macrae <i>et al.</i>,  2020)
;
_computing_publication_material
;
publCIF (Westrip, 2010)
;
loop_
    _atom_site_type_symbol
    _atom_site_label
    _atom_site_fract_x
    _atom_site_fract_y
    _atom_site_fract_z
    _atom_site_U_iso_or_equiv
    _atom_site_adp_type
    _atom_site_calc_flag
    _atom_site_occupancy
    _atom_site_disorder_assembly
    _atom_site_disorder_group
    O O1 0.1241(8) 0.90012(11) 0.6794(2) 0.0246(7) Uani d 1 . .
    O O2 -0.1271(7) 0.97653(10) 0.63588(19) 0.0186(6) Uani d 1 . .
    F F1 0.4305(7) 0.78279(10) 0.79180(18) 0.0333(7) Uani d 1 . .
    O O3 -0.1113(8) 0.92419(11) 0.9918(2) 0.0231(7) Uani d 1 . .
    C C4 -0.3668(11) 1.05905(16) 0.5771(3) 0.0194(9) Uani d 1 . .
    H H4 -0.308278 1.050165 0.510313 0.023 Uiso calc 1 . .
    N N1 0.1219(9) 0.86595(12) 0.8778(2) 0.0182(7) Uani d 1 . .
    H H1 0.159091 0.862348 0.813205 0.022 Uiso calc 1 . .
    C C3 -0.2944(10) 1.02407(16) 0.6582(3) 0.0190(9) Uani d 1 . .
    C C8 -0.3803(10) 1.03577(15) 0.7596(3) 0.0157(8) Uani d 1 . .
    C C2 -0.0334(11) 0.93910(16) 0.7095(3) 0.0190(9) Uani d 1 . .
    C C6 -0.6140(11) 1.12069(16) 0.6980(3) 0.0226(9) Uani d 1 . .
    H H6 -0.718705 1.153697 0.710989 0.027 Uiso calc 1 . .
    C C9 -0.2900(10) 0.99706(16) 0.8372(3) 0.0168(8) Uani d 1 . .
    H H9 -0.346070 1.004073 0.905013 0.020 Uiso calc 1 . .
    C C12 0.3930(11) 0.77959(17) 0.8957(3) 0.0218(9) Uani d 1 . .
    C C10 -0.0380(11) 0.91219(16) 0.9044(3) 0.0190(9) Uani d 1 . .
    C C11 0.2356(10) 0.82297(16) 0.9418(3) 0.0176(9) Uani d 1 . .
    C C7 -0.5444(10) 1.08505(16) 0.7777(3) 0.0203(9) Uani d 1 . .
    H H7 -0.606932 1.093797 0.844139 0.024 Uiso calc 1 . .
    C C15 0.3174(11) 0.77538(16) 1.1028(3) 0.0227(9) Uani d 1 . .
    H H15 0.291815 0.773906 1.173785 0.027 Uiso calc 1 . .
    C C1 -0.1257(11) 0.95043(15) 0.8160(3) 0.0169(8) Uani d 1 . .
    C C16 0.1984(10) 0.82015(16) 1.0487(3) 0.0184(9) Uani d 1 . .
    H H16 0.093706 0.848377 1.083041 0.022 Uiso calc 1 . .
    C C5 -0.5277(11) 1.10740(16) 0.5972(3) 0.0215(9) Uani d 1 . .
    H H5 -0.579398 1.131395 0.543369 0.026 Uiso calc 1 . .
    C C13 0.5118(11) 0.73507(17) 0.9487(3) 0.0266(10) Uani d 1 . .
    H H13 0.616607 0.706863 0.914296 0.032 Uiso calc 1 . .
    C C14 0.4739(11) 0.73258(17) 1.0543(3) 0.0254(10) Uani d 1 . .
    H H14 0.552215 0.702649 1.092051 0.031 Uiso calc 1 . .
loop_
    _atom_site_aniso_label
    _atom_site_aniso_U_11
    _atom_site_aniso_U_22
    _atom_site_aniso_U_33
    _atom_site_aniso_U_12
    _atom_site_aniso_U_13
    _atom_site_aniso_U_23
    O1 0.0380(18) 0.0246(16) 0.0119(14) 0.0102(14) 0.0068(12) -0.0017(12)
    O2 0.0253(16) 0.0207(14) 0.0100(13) 0.0006(12) 0.0032(11) -0.0003(11)
    F1 0.0473(17) 0.0349(15) 0.0178(13) 0.0155(13) 0.0019(11) -0.0038(11)
    O3 0.0350(18) 0.0233(15) 0.0117(14) 0.0047(13) 0.0070(12) -0.0004(12)
    C4 0.023(2) 0.024(2) 0.0112(19) -0.0067(18) -0.0020(16) -0.0005(16)
    N1 0.0257(19) 0.0216(18) 0.0075(16) 0.0017(15) 0.0013(14) 0.0013(13)
    C3 0.016(2) 0.021(2) 0.020(2) -0.0024(16) 0.0017(17) -0.0027(17)
    C8 0.016(2) 0.019(2) 0.0120(19) -0.0060(16) -0.0010(15) -0.0041(15)
    C2 0.022(2) 0.020(2) 0.014(2) -0.0042(18) -0.0001(17) 0.0000(17)
    C6 0.024(2) 0.018(2) 0.025(2) 0.0008(18) 0.0008(18) -0.0001(17)
    C9 0.015(2) 0.024(2) 0.0118(18) -0.0064(17) 0.0041(15) -0.0009(16)
    C12 0.023(2) 0.027(2) 0.015(2) -0.0007(18) -0.0014(17) -0.0060(17)
    C10 0.022(2) 0.023(2) 0.013(2) -0.0030(17) 0.0037(16) -0.0015(16)
    C11 0.015(2) 0.021(2) 0.016(2) -0.0035(16) -0.0016(16) -0.0006(16)
    C7 0.019(2) 0.025(2) 0.017(2) -0.0042(17) 0.0021(16) -0.0046(17)
    C15 0.022(2) 0.028(2) 0.018(2) -0.0017(18) 0.0039(17) 0.0043(17)
    C1 0.018(2) 0.019(2) 0.0135(19) -0.0034(16) 0.0004(16) -0.0016(15)
    C16 0.017(2) 0.021(2) 0.017(2) -0.0014(17) 0.0018(16) -0.0019(16)
    C5 0.022(2) 0.023(2) 0.020(2) -0.0014(17) 0.0006(17) 0.0043(17)
    C13 0.029(2) 0.018(2) 0.032(3) 0.0028(18) -0.004(2) -0.0064(19)
    C14 0.025(2) 0.022(2) 0.029(2) -0.0048(18) -0.0096(19) 0.0069(18)
_geom_special_details
;
 All esds (except the esd in the dihedral angle between two l.s. planes)
 are estimated using the full covariance matrix.  The cell esds are taken
 into account individually in the estimation of esds in distances, angles
 and torsion angles; correlations between esds in cell parameters are only
 used when they are defined by crystal symmetry.  An approximate (isotropic)
 treatment of cell esds is used for estimating esds involving l.s. planes.
;
loop_
    _geom_bond_atom_site_label_1
    _geom_bond_atom_site_label_2
    _geom_bond_site_symmetry_2
    _geom_bond_distance
    _geom_bond_publ_flag
    O1 C2 . 1.212(5) ?
    O2 C2 . 1.365(5) ?
    O2 C3 . 1.378(5) ?
    F1 C12 . 1.363(5) ?
    O3 C10 . 1.215(5) ?
    C4 C5 . 1.378(6) ?
    C4 C3 . 1.380(5) ?
    C4 H4 . 0.9300 ?
    N1 C10 . 1.352(5) ?
    N1 C11 . 1.406(5) ?
    N1 H1 . 0.8600 ?
    C3 C8 . 1.398(5) ?
    C8 C7 . 1.398(6) ?
    C8 C9 . 1.420(5) ?
    C2 C1 . 1.467(5) ?
    C6 C7 . 1.375(6) ?
    C6 C5 . 1.401(6) ?
    C6 H6 . 0.9300 ?
    C9 C1 . 1.350(5) ?
    C9 H9 . 0.9300 ?
    C12 C13 . 1.366(6) ?
    C12 C11 . 1.382(5) ?
    C10 C1 . 1.512(5) ?
    C11 C16 . 1.399(5) ?
    C7 H7 . 0.9300 ?
    C15 C16 . 1.378(6) ?
    C15 C14 . 1.383(6) ?
    C15 H15 . 0.9300 ?
    C16 H16 . 0.9300 ?
    C5 H5 . 0.9300 ?
    C13 C14 . 1.383(6) ?
    C13 H13 . 0.9300 ?
    C14 H14 . 0.9300 ?
loop_
    _geom_angle_atom_site_label_1
    _geom_angle_atom_site_label_2
    _geom_angle_atom_site_label_3
    _geom_angle_site_symmetry_1
    _geom_angle_site_symmetry_3
    _geom_angle
    _geom_angle_publ_flag
    C2 O2 C3 . . 122.9(3) ?
    C5 C4 C3 . . 118.6(4) ?
    C5 C4 H4 . . 120.7 ?
    C3 C4 H4 . . 120.7 ?
    C10 N1 C11 . . 128.5(3) ?
    C10 N1 H1 . . 115.7 ?
    C11 N1 H1 . . 115.7 ?
    O2 C3 C4 . . 117.1(3) ?
    O2 C3 C8 . . 120.4(3) ?
    C4 C3 C8 . . 122.5(4) ?
    C7 C8 C3 . . 117.8(4) ?
    C7 C8 C9 . . 124.6(3) ?
    C3 C8 C9 . . 117.7(4) ?
    O1 C2 O1 1 . 0.0(3) ?
    O1 C2 O2 1 . 115.8(3) ?
    O1 C2 O2 . . 115.8(3) ?
    O1 C2 C1 1 . 126.9(4) ?
    O1 C2 C1 . . 126.9(4) ?
    O2 C2 C1 . . 117.3(3) ?
    C7 C6 C5 . . 120.2(4) ?
    C7 C6 H6 . . 119.9 ?
    C5 C6 H6 . . 119.9 ?
    C1 C9 C8 . . 122.3(3) ?
    C1 C9 H9 . . 118.9 ?
    C8 C9 H9 . . 118.9 ?
    F1 C12 C13 1 . 119.7(4) ?
    F1 C12 C13 . . 119.7(4) ?
    F1 C12 C11 1 . 116.7(4) ?
    F1 C12 C11 . . 116.7(4) ?
    C13 C12 C11 . . 123.6(4) ?
    O3 C10 N1 1 . 124.9(4) ?
    O3 C10 N1 . . 124.9(4) ?
    O3 C10 N1 1 . 124.9(4) ?
    O3 C10 C1 1 . 119.9(4) ?
    O3 C10 C1 . . 119.9(4) ?
    O3 C10 C1 1 . 119.9(4) ?
    N1 C10 C1 . . 115.2(3) ?
    C12 C11 C16 . . 117.1(4) ?
    C12 C11 N1 . . 117.6(3) ?
    C16 C11 N1 . . 125.3(4) ?
    C6 C7 C8 . . 120.5(4) ?
    C6 C7 H7 . . 119.7 ?
    C8 C7 H7 . . 119.7 ?
    C16 C15 C14 . . 121.8(4) ?
    C16 C15 H15 . . 119.1 ?
    C14 C15 H15 . . 119.1 ?
    C9 C1 C2 . . 119.4(4) ?
    C9 C1 C10 . . 118.1(3) ?
    C2 C1 C10 . . 122.5(3) ?
    C15 C16 C11 . . 119.8(4) ?
    C15 C16 H16 . . 120.1 ?
    C11 C16 H16 . . 120.1 ?
    C4 C5 C6 . . 120.5(4) ?
    C4 C5 H5 . . 119.7 ?
    C6 C5 H5 . . 119.7 ?
    C12 C13 C14 . . 119.0(4) ?
    C12 C13 H13 . . 120.5 ?
    C14 C13 H13 . . 120.5 ?
    C15 C14 C13 . . 118.8(4) ?
    C15 C14 H14 . . 120.6 ?
    C13 C14 H14 . . 120.6 ?
loop_
    _geom_torsion_atom_site_label_1
    _geom_torsion_atom_site_label_2
    _geom_torsion_atom_site_label_3
    _geom_torsion_atom_site_label_4
    _geom_torsion_site_symmetry_1
    _geom_torsion_site_symmetry_2
    _geom_torsion_site_symmetry_3
    _geom_torsion_site_symmetry_4
    _geom_torsion
    _geom_torsion_publ_flag
    C2 O2 C3 C4 . . . . 178.5(4) ?
    C2 O2 C3 C8 . . . . -0.8(5) ?
    C5 C4 C3 O2 . . . . -178.8(4) ?
    C5 C4 C3 C8 . . . . 0.4(6) ?
    O2 C3 C8 C7 . . . . 178.9(3) ?
    C4 C3 C8 C7 . . . . -0.2(6) ?
    O2 C3 C8 C9 . . . . -0.2(6) ?
    C4 C3 C8 C9 . . . . -179.4(4) ?
    C3 O2 C2 O1 . . . 1 -177.3(4) ?
    C3 O2 C2 O1 . . . . -177.3(4) ?
    C3 O2 C2 C1 . . . . 1.5(5) ?
    C7 C8 C9 C1 . . . . -178.8(4) ?
    C3 C8 C9 C1 . . . . 0.3(6) ?
    F1 F1 C12 C13 1 . . . 0.0(16) ?
    C11 N1 C10 C1 . . . . 179.9(4) ?
    F1 C12 C11 C16 1 . . . -179.6(4) ?
    F1 C12 C11 C16 . . . . -179.6(4) ?
    C13 C12 C11 C16 . . . . -0.1(6) ?
    F1 C12 C11 N1 1 . . . 1.2(5) ?
    F1 C12 C11 N1 . . . . 1.2(5) ?
    C13 C12 C11 N1 . . . . -179.3(4) ?
    C10 N1 C11 C12 . . . . 179.8(4) ?
    C10 N1 C11 C16 . . . . 0.7(7) ?
    C5 C6 C7 C8 . . . . 1.4(6) ?
    C3 C8 C7 C6 . . . . -0.7(6) ?
    C9 C8 C7 C6 . . . . 178.4(4) ?
    C8 C9 C1 C2 . . . . 0.5(6) ?
    C8 C9 C1 C10 . . . . 179.4(4) ?
    O1 C2 C1 C9 1 . . . 177.3(4) ?
    O1 C2 C1 C9 . . . . 177.3(4) ?
    O2 C2 C1 C9 . . . . -1.3(6) ?
    O1 C2 C1 C10 1 . . . -1.6(7) ?
    O1 C2 C1 C10 . . . . -1.6(7) ?
    O2 C2 C1 C10 . . . . 179.8(3) ?
    O3 C10 C1 C9 1 . . . -1.0(6) ?
    O3 C10 C1 C9 . . . . -1.0(6) ?
    O3 C10 C1 C9 1 . . . -1.0(6) ?
    N1 C10 C1 C9 . . . . 179.1(4) ?
    O3 C10 C1 C2 1 . . . 177.9(4) ?
    O3 C10 C1 C2 . . . . 177.9(4) ?
    O3 C10 C1 C2 1 . . . 177.9(4) ?
    N1 C10 C1 C2 . . . . -2.0(6) ?
    C14 C15 C16 C11 . . . . -0.1(6) ?
    C12 C11 C16 C15 . . . . 0.1(6) ?
    N1 C11 C16 C15 . . . . 179.2(4) ?
    C3 C4 C5 C6 . . . . 0.3(6) ?
    C7 C6 C5 C4 . . . . -1.2(6) ?
    F1 C12 C13 C14 1 . . . 179.6(4) ?
    F1 C12 C13 C14 . . . . 179.6(4) ?
    C11 C12 C13 C14 . . . . 0.1(7) ?
    C16 C15 C14 C13 . . . . 0.1(6) ?
    C12 C13 C14 C15 . . . . -0.1(6) ?
loop_
    _geom_hbond_atom_site_label_D
    _geom_hbond_atom_site_label_H
    _geom_hbond_atom_site_label_A
    _geom_hbond_site_symmetry_A
    _geom_hbond_distance_DH
    _geom_hbond_distance_HA
    _geom_hbond_distance_DA
    _geom_hbond_angle_DHA
    _geom_hbond_publ_flag
    N1 H1 O1 1 0.86 1.97 2.706(4) 143 yes
    N1 H1 F1 1 0.86 2.25 2.647(4) 108 yes
    C9 H9 O3 1 0.93 2.43 2.757(5) 101 yes
    C16 H16 O3 1 0.93 2.34 2.918(5) 120 yes
    C7 H7 O3 3_477 0.93 2.47 3.326(5) 154 yes
    C15 H15 F1 4_576 0.93 2.53 3.255(5) 135 yes
_shelx_space_group_comment
;
The symmetry employed for this shelxl refinement is uniquely defined
by the following loop, which should always be used as a source of
symmetry information in preference to the above space-group names.
They are only intended as comments.
;
_shelx_estimated_absorpt_T_min     0.963
_shelx_estimated_absorpt_T_max     0.976
_shelx_hkl_file
;
   1   0   0    2.60    3.80
   1   0   0    4.90    3.70
   1   0   0   -1.10    3.20
  -1   0   0   -4.00    3.30
   1   0   0    1.40    3.80
  -1   0   0    2.40    3.90
  -1   0   0   -2.50    3.20
  -1   0   0    2.40    3.90
   2   0   0  195.08   12.00
  -2   0   0  223.78   12.70
   2   0   0  199.28   12.30
   2   0   0  220.08   12.60
   2   0   0  221.28   12.50
  -2   0   0  208.48   12.60
  -2   0   0  221.98   12.90
  -2   0   0  209.38   12.30
   3   0   0   11.10    7.00
   3   0   0   -4.50    4.20
  -3   0   0    8.30    6.30
  -3   0   0   -1.10    4.80
   3   0   0   -6.30    5.20
  -3   0   0   -2.10    5.50
  -3   0   0   -0.10    4.60
   3   0   0   -1.70    5.60
  -4   0   0   63.59   13.70
   4   0   0   70.19   14.60
  -4   0   0   73.89   13.40
  -1  -1   0  191.58    9.90
  -1  -1   0  213.28   10.50
   1  -1   0  221.98   10.10
   1  -1   0  200.08   10.00
   1  -1   0  207.78    9.90
  -1  -1   0  203.08   10.20
  -1  -1   0  204.58    9.90
   1  -1   0  208.08   10.00
   1   1   0  200.28   10.00
   1   1   0  199.78   10.00
  -1   1   0  206.18   10.20
  -1   1   0  205.38   10.20
   1   1   0  204.88   10.10
  -1   1   0  206.08    9.90
   1   1   0  196.78    9.70
  -1   1   0  198.88   10.00
   2  -1   0   34.60    6.70
   2  -1   0   47.80    8.00
   2  -1   0   63.59    8.50
   2  -1   0   47.90    7.80
  -2  -1   0   40.70    7.60
  -2  -1   0   31.10    7.10
  -2  -1   0   53.69    8.00
  -2  -1   0   56.09    8.00
   2   1   0   55.09    8.50
  -2   1   0   29.90    7.00
   2   1   0   42.90    7.20
  -2   1   0   46.30    7.80
   2   1   0   46.70    7.50
  -2   1   0   50.69    7.80
   2   1   0   53.49    8.00
  -2   1   0   41.30    6.80
  -3  -1   0    1.50    6.40
  -3  -1   0    5.00    6.20
   3  -1   0    0.30    5.10
   3  -1   0    5.00    6.00
   3  -1   0   -4.00    4.90
  -3  -1   0   -0.50    5.60
   3  -1   0    4.50    6.20
  -3  -1   0    1.60    5.40
   3   1   0    6.00    6.40
  -3   1   0    1.40    5.50
  -3   1   0   -4.90    4.80
  -3   1   0   -5.80    6.10
   3   1   0    1.70    5.70
   3   1   0    6.90    6.40
  -3   1   0    1.20    4.60
  -4  -1   0   10.60    7.70
   4  -1   0   11.30    7.60
  -4  -1   0   23.70   10.20
  -4  -1   0   18.20    9.40
  -4   1   0   18.70    8.90
   4   1   0   12.20    8.90
  -4   1   0   20.20    9.50
  -4   1   0   29.50    8.80
  -4   1   0    8.00    7.80
   1  -2   0  474.95   18.30
   1  -2   0  472.25   18.20
   1  -2   0  454.75   18.20
  -1  -2   0  484.15   18.30
  -1  -2   0  463.25   18.60
  -1  -2   0  449.86   18.50
   1  -2   0  478.85   18.70
  -1  -2   0  485.75   19.00
  -1   2   0  477.55   18.50
  -1   2   0  464.15   18.20
  -1   2   0  474.75   18.70
   1   2   0  454.45   18.40
   1   2   0  480.05   18.80
   1   2   0  461.75   18.00
  -1   2   0  463.95   18.20
  -2  -2   0   67.59    9.50
   2  -2   0   61.19    8.80
   2  -2   0   64.49    8.70
  -2  -2   0   53.39    8.10
   2  -2   0   68.39    9.00
   2  -2   0   77.69   14.60
  -2  -2   0   62.59    6.90
  -2  -2   0   63.09    8.80
  -2   2   0   60.29    7.40
  -2   2   0   55.49    6.90
   2   2   0   69.09    8.70
   2   2   0   65.19    8.60
  -2   2   0   59.59    8.60
  -2   2   0   59.49    8.60
   2   2   0   66.69    9.40
   2   2   0   61.79    7.10
  -3  -2   0   75.39   13.00
   3  -2   0   73.89    9.00
  -3  -2   0   86.69   10.50
   3  -2   0   85.89   12.90
  -3  -2   0  104.59   13.70
  -3  -2   0   76.99    9.50
   3  -2   0   99.09   12.50
   3   2   0   81.99    9.80
  -3   2   0   78.29    9.70
  -3   2   0   86.99    9.60
  -3   2   0   98.49   10.70
   3   2   0   86.19    9.50
  -3   2   0   74.29   11.90
   3   2   0   67.69    8.40
  -4  -2   0   67.19   13.10
   4  -2   0   64.99   12.40
  -4  -2   0   35.00   11.20
  -4  -2   0   57.79   13.60
  -4  -2   0   85.59   16.00
  -4   2   0   46.00   12.40
  -4   2   0   66.89   12.40
  -4   2   0   65.79   18.50
  -4   2   0   61.09   14.20
   4   2   0   86.59   14.70
   1  -3   0   15.60    4.70
   1  -3   0   19.80    4.50
   1  -3   0   27.70    5.40
  -1  -3   0   26.20    4.60
  -1  -3   0   20.70    5.20
  -1  -3   0   26.70    5.30
   1  -3   0   25.40    4.60
  -1  -3   0   31.50    5.60
   1   3   0   17.20    5.00
  -1   3   0   24.10    5.20
   1   3   0   21.10    4.90
  -1   3   0   19.70    4.50
  -1   3   0   18.60    4.60
   1   3   0   22.20    4.40
  -1   3   0   23.30    5.00
   1   3   0   18.30    5.20
   2  -3   0   31.60    6.70
  -2  -3   0   16.90    6.10
  -2  -3   0   12.80    5.60
  -2  -3   0   30.10    7.20
   2  -3   0   26.50    6.10
   2  -3   0   29.30    6.40
  -2  -3   0   36.60    6.90
   2  -3   0   28.90    7.20
   2   3   0   24.90    6.10
  -2   3   0   15.90    5.80
   2   3   0   33.40    7.40
  -2   3   0   18.90    6.80
   2   3   0   20.70    6.20
  -2   3   0   27.40    6.20
   2   3   0   27.60    6.70
  -2   3   0   24.50    6.30
  -3  -3   0   66.59   11.40
   3  -3   0   46.60    9.60
  -3  -3   0   57.59   10.70
  -3  -3   0   51.69   10.40
  -3  -3   0   55.19    9.90
   3  -3   0   83.69   11.50
   3  -3   0   90.49   11.90
   3   3   0   73.59   11.20
  -3   3   0   72.99   11.40
  -3   3   0   47.10    9.90
   3   3   0   62.19   10.30
  -3   3   0   60.89   10.60
   3   3   0   88.09   12.10
  -3   3   0   90.39   12.50
  -4  -3   0   13.80    7.60
   4  -3   0   24.80    9.50
  -4  -3   0   13.20    8.10
  -4  -3   0   22.60    9.20
  -4  -3   0   11.00    8.80
  -4   3   0   17.40    8.40
   4   3   0   -4.50    7.30
  -4   3   0   26.80    9.20
  -4   3   0   13.60    9.70
  -1  -4   0 1279.47   44.70
  -1  -4   0 1256.27   45.50
   1  -4   0 1317.67   45.20
   1  -4   0 1356.96   46.00
   1  -4   0 1221.58   45.20
   1  -4   0 1384.06   44.90
  -1  -4   0 1334.97   46.00
  -1  -4   0 1252.37   45.50
   1   4   0 1290.97   45.60
  -1   4   0 1337.87   46.10
   1   4   0 1300.57   45.80
   1   4   0 1334.27   45.80
   1   4   0 1294.27   44.70
  -1   4   0 1258.67   44.70
  -1   4   0 1309.17   45.30
  -1   4   0 1239.48   45.10
   2  -4   0   54.49    6.90
   2  -4   0   61.39    7.20
  -2  -4   0   75.49    8.10
   2  -4   0   60.59    7.30
   2  -4   0   64.99    8.80
  -2  -4   0   75.29    7.70
  -2  -4   0   73.99    7.40
  -2  -4   0   66.39    7.90
  -2   4   0   56.79    7.10
   2   4   0   60.49    8.70
  -2   4   0   58.89    7.00
   2   4   0   53.99    8.70
   2   4   0   49.70    6.30
   2   4   0   62.49    9.00
  -2   4   0   74.39    9.70
  -2   4   0   63.09    9.20
   3  -4   0  102.39   10.10
   3  -4   0   84.39   10.00
  -3  -4   0   96.59   11.20
  -3  -4   0   84.09   10.50
   3  -4   0   84.19   10.00
  -3  -4   0  108.69   10.40
  -3  -4   0   85.39    9.40
  -3   4   0  118.29   11.00
   3   4   0  105.89   10.60
  -3   4   0   91.59   10.50
  -3   4   0   99.89   10.50
   3   4   0  103.49    9.80
   3   4   0  101.19   10.50
  -3   4   0  101.69   10.00
   4  -4   0    9.60    7.20
  -4  -4   0    7.20    9.10
  -4  -4   0   10.90    7.90
  -4  -4   0   -2.60    8.00
  -4  -4   0    6.40    7.50
  -4   4   0   22.40    8.90
  -4   4   0   18.70   11.00
  -4   4   0   12.90    8.20
   4   4   0   11.20    7.60
  -4   4   0    4.40    8.40
   0  -5   0    2.90    2.40
   0  -5   0    1.30    3.30
   0  -5   0    3.40    3.10
   0  -5   0    6.20    1.90
   0   5   0    2.20    3.10
   0   5   0   -3.00    3.50
   0   5   0    1.40    1.70
   0   5   0    1.40    2.60
  -1  -5   0  147.29    9.20
   1  -5   0  161.98    7.90
  -1  -5   0  146.29    9.20
   1  -5   0  161.38    8.50
   1  -5   0  153.68    8.90
  -1  -5   0  152.58    7.80
  -1  -5   0  157.38    9.10
  -1  -5   0  145.59    7.70
  -1   5   0  149.39    8.80
  -1   5   0  148.69    8.60
   1   5   0  143.29    9.00
  -1   5   0  157.08    9.30
  -1   5   0  155.98    7.90
   1   5   0  161.68    9.40
   2  -5   0 2568.54   88.79
  -2  -5   0 2491.35   89.39
  -2  -5   0 2523.35   90.39
   2  -5   0 2642.14   89.29
   2  -5   0 2541.65   88.89
   2  -5   0 2556.44   90.09
  -2  -5   0 2674.33   89.19
  -2  -5   0 2596.94   89.89
  -2   5   0 2529.55   88.99
  -2   5   0 2653.93   90.69
  -2   5   0 2550.44   89.09
   2   5   0 2595.24   89.69
   2   5   0 2402.36   89.09
   2   5   0 2660.23   88.89
  -2   5   0 2661.53   89.69
   2   5   0 2451.95   89.99
   3  -5   0   70.19    8.90
  -3  -5   0   92.79    9.70
   3  -5   0   83.89   10.10
  -3  -5   0   89.39   10.40
  -3  -5   0   90.89   13.00
  -3  -5   0   93.89   13.60
   3  -5   0   89.49   10.00
   3   5   0   85.89    8.80
  -3   5   0   84.19   12.90
  -3   5   0   95.99   13.10
  -3   5   0  108.09   13.40
   3   5   0   85.39   10.40
  -3   5   0   83.59   10.20
   3   5   0   81.69   10.10
  -4  -5   0    3.10    8.00
  -4  -5   0    1.70    7.50
   4  -5   0    7.10    7.10
  -4  -5   0   10.70    6.30
  -4  -5   0    1.60    6.80
  -4   5   0    0.30    6.90
  -4   5   0   -1.40    8.10
  -4   5   0   23.20    8.10
   4   5   0    3.70    8.00
  -4   5   0    7.50    8.00
   0  -6   0 2352.36   72.09
   0  -6   0 2139.99   72.59
   0  -6   0 2216.18   73.69
   0  -6   0 2082.69   73.39
   0   6   0 2125.39   73.39
   0   6   0 2224.38   72.79
   0   6   0 2184.38   71.99
   0   6   0 2205.58   73.69
  -1  -6   0  398.16   17.00
  -1  -6   0  403.36   15.40
  -1  -6   0  390.16   16.90
  -1  -6   0  389.66   16.90
   1  -6   0  413.46   15.30
   1  -6   0  417.46   17.00
  -1  -6   0  389.76   15.40
   1  -6   0  377.26   16.20
   1   6   0  369.26   17.90
  -1   6   0  385.16   16.30
   1   6   0  390.56   17.00
  -1   6   0  394.56   16.50
  -1   6   0  373.76   16.70
   1   6   0  382.66   17.00
  -1   6   0  391.96   15.20
   2  -6   0 1345.27   50.49
  -2  -6   0 1352.56   50.29
   2  -6   0 1362.96   49.20
  -2  -6   0 1315.37   50.09
  -2  -6   0 1344.97   49.20
   2  -6   0 1346.97   49.50
  -2  -6   0 1411.86   52.59
   2  -6   0 1394.96   49.80
   2   6   0 1380.56   50.39
  -2   6   0 1338.37   49.60
  -2   6   0 1383.46   56.79
   2   6   0 1321.57   49.99
   2   6   0 1262.97   48.70
  -2   6   0 1358.36   49.40
  -2   6   0 1338.77   49.50
   2   6   0 1281.07   50.39
  -3  -6   0    3.90    5.90
  -3  -6   0    7.70    7.20
   3  -6   0    2.10    5.40
  -3  -6   0    4.70    5.30
  -3  -6   0    3.00    6.90
  -3   6   0    6.00    6.60
   3   6   0    9.10    6.90
   3   6   0    9.80    6.80
  -3   6   0    9.50    6.40
   3   6   0    7.00    5.20
  -3   6   0    1.80    5.90
  -3   6   0    8.50    6.50
  -4  -6   0   13.10    8.80
  -4  -6   0   13.80    7.50
  -4  -6   0   11.20    9.10
  -4  -6   0   21.90    9.30
   4  -6   0    2.80    6.80
  -4   6   0   -3.10    7.10
  -4   6   0   -1.60    7.90
  -4   6   0   13.40    8.30
   4   6   0    1.00    6.90
  -4   6   0   12.00    6.90
   0  -7   0    0.80    3.60
   0  -7   0   -0.30    3.80
   0  -7   0    4.30    2.30
   0  -7   0    1.70    2.90
   0   7   0   -2.10    2.00
   0   7   0    2.40    3.80
   0   7   0    6.10    4.10
   0   7   0   -0.80    2.90
   1  -7   0    5.30    4.00
   1  -7   0    4.90    3.00
   1  -7   0    1.30    3.20
   1  -7   0    5.70    4.50
  -1  -7   0    7.80    3.20
  -1  -7   0   -1.30    4.30
  -1  -7   0    7.20    4.60
  -1  -7   0   10.30    4.60
   1   7   0   21.80    5.70
  -1   7   0    0.40    4.00
  -1   7   0    6.60    4.50
  -1   7   0    2.20    2.70
   1   7   0    9.10    4.80
  -1   7   0    2.10    4.10
   1   7   0    7.30    4.70
   2  -7   0  602.54   25.60
  -2  -7   0  647.84   25.90
   2  -7   0  621.04   27.20
  -2  -7   0  596.44   34.50
  -2  -7   0  600.54   33.40
   2  -7   0  658.63   26.70
  -2  -7   0  650.13   25.70
  -2  -7   0  645.14   27.20
   2  -7   0  622.04   26.40
  -2   7   0  650.63   26.70
  -2   7   0  664.53   28.20
  -2   7   0  635.34   26.00
   2   7   0  632.64   27.20
  -2   7   0  640.24   26.60
   2   7   0  594.04   27.10
  -3  -7   0   34.20    8.90
   3  -7   0   70.09   12.80
  -3  -7   0   44.00    9.50
  -3  -7   0   29.70    8.30
  -3  -7   0   62.59    9.50
  -3  -7   0   41.30    9.50
   3  -7   0   50.29    9.30
  -3   7   0   27.60    7.80
   3   7   0   35.30    7.30
   3   7   0   30.20    8.50
  -3   7   0   39.40    9.20
  -3   7   0   32.70    9.20
  -3   7   0   32.70    8.50
  -4  -7   0   15.80    7.60
   4  -7   0   21.70    8.60
  -4  -7   0   14.20    9.90
  -4  -7   0    6.90    7.30
  -4  -7   0   11.40    8.90
   4   7   0   28.50    9.80
  -4   7   0   10.80    9.80
  -4   7   0    8.40    8.00
  -4   7   0   10.50    7.50
   0  -8   0    8.40    3.30
   0  -8   0    5.50    4.20
   0  -8   0    6.90    4.20
   0   8   0    4.90    2.40
   0   8   0    8.30    4.50
   0   8   0    6.70    3.30
   0   8   0    3.50    4.10
   1  -8   0   15.00    4.30
  -1  -8   0   17.70    4.00
  -1  -8   0   19.00    5.40
  -1  -8   0   25.30    6.40
  -1  -8   0   16.20    3.40
   1  -8   0   23.80    5.50
  -1  -8   0   25.60    5.80
   1  -8   0   16.70    5.20
  -1   8   0   25.00    5.70
  -1   8   0   23.80    3.80
  -1   8   0   16.70    5.30
   1   8   0   20.50    5.90
   1   8   0   20.40    5.10
  -1   8   0   15.60    5.20
   1   8   0   15.80    5.40
   2  -8   0   13.00    5.60
   2  -8   0    6.60    4.80
  -2  -8   0    4.70    4.80
  -2  -8   0    1.10    4.00
  -2  -8   0    8.80    4.10
   2  -8   0   13.80    5.40
  -2  -8   0    5.70    5.90
  -2  -8   0    9.50    5.90
   2  -8   0    3.30    3.80
  -2   8   0   10.00    5.20
  -2   8   0    4.30    5.20
   2   8   0   -0.60    4.90
  -2   8   0    9.90    5.10
   2   8   0    8.10    5.40
  -2   8   0    4.80    4.60
  -3  -8   0   17.90    6.10
   3  -8   0   19.30    7.80
  -3  -8   0   27.60    8.50
  -3  -8   0   18.70    8.20
   3  -8   0   14.90    7.10
  -3  -8   0    9.10    6.90
  -3  -8   0   13.30    6.60
   3   8   0    9.10    6.80
  -3   8   0   20.90    7.10
  -3   8   0   17.60    8.30
  -3   8   0   22.30    7.50
  -3   8   0   12.10    6.60
  -4  -8   0   18.00    9.70
  -4  -8   0    9.60    8.50
  -4  -8   0   -0.10    6.10
  -4  -8   0   12.50    8.30
  -4   8   0    9.30    7.10
  -4   8   0    1.20    8.00
   4   8   0    2.60    7.40
  -4   8   0   15.90   10.10
   0  -9   0   -2.00    4.00
   0  -9   0    3.10    3.20
   0  -9   0    2.20    4.20
   0  -9   0    0.70    2.40
   0   9   0   -2.00    4.40
   0   9   0    1.00    3.10
   0   9   0   -0.30    3.90
   0   9   0   -2.40    2.10
  -1  -9   0  372.76   17.10
   1  -9   0  368.06   16.50
   1  -9   0  366.66   16.40
  -1  -9   0  360.86   14.80
   1  -9   0  413.66   14.30
   1  -9   0  384.16   16.50
  -1  -9   0  393.56   16.90
  -1   9   0  370.76   16.50
  -1   9   0  364.86   16.80
   1   9   0  369.86   17.10
   1   9   0  364.56   17.10
  -1   9   0  381.36   17.00
   1   9   0  367.56   16.50
  -1   9   0  340.67   14.00
   2  -9   0   38.70    7.70
   2  -9   0   40.40    7.30
  -2  -9   0   49.70    8.50
  -2  -9   0   42.00    8.40
   2  -9   0   44.00    7.10
  -2  -9   0   53.69    7.40
  -2  -9   0   49.80    9.30
  -2  -9   0   38.70    6.40
   2  -9   0   51.09    8.00
   2   9   0   36.80    7.70
  -2   9   0   36.60    7.50
   2   9   0   39.10    8.30
   2   9   0   52.99    8.60
  -2   9   0   49.00    7.00
  -2   9   0   45.60    8.60
  -2   9   0   33.60    8.00
  -3  -9   0   43.20   10.10
   3  -9   0   33.90    8.80
  -3  -9   0   37.10   10.20
  -3  -9   0   24.00    7.60
   3  -9   0   37.90    9.40
  -3  -9   0   27.20    8.90
  -3  -9   0   39.70    8.20
  -3   9   0   38.00    8.40
   3   9   0   45.30   10.40
  -3   9   0   39.30    8.30
  -3   9   0   26.10    9.30
  -3   9   0   42.00    9.00
  -4  -9   0   29.60    9.30
  -4  -9   0   49.00   10.40
   4  -9   0   10.50    9.40
  -4  -9   0   28.70   11.90
  -4  -9   0   30.10   11.40
   4   9   0   29.30   10.00
  -4   9   0   25.00    9.90
  -4   9   0   39.10   10.00
  -4   9   0    8.80    8.90
  -4   9   0   28.90    9.50
   0 -10   0  143.09    7.60
   0 -10   0  146.09    9.40
   0 -10   0  164.58    9.60
   0 -10   0  167.78    6.90
   0  10   0  159.78    9.50
   0  10   0  145.49    9.50
   0  10   0  145.59    6.70
   0  10   0  153.28    8.00
   1 -10   0  130.79    8.40
  -1 -10   0  124.39    8.60
   1 -10   0  113.59    8.30
  -1 -10   0   96.09    6.20
   1 -10   0  111.19    8.20
   1 -10   0  121.49    5.80
  -1 -10   0  105.99    8.70
   1  10   0  109.99    9.00
  -1  10   0  121.89    8.70
   1  10   0  112.79    8.00
  -1  10   0  126.29    8.60
   1  10   0  114.99    9.10
  -1  10   0  105.69    5.60
   1  10   0  101.29    6.40
  -1  10   0  120.79    8.70
  -2 -10   0    3.90    3.20
  -2 -10   0    6.20    5.90
  -2 -10   0    2.00    3.70
   2 -10   0    3.70    4.30
   2 -10   0    1.60    3.90
   2 -10   0   -0.50    4.90
  -2 -10   0   -4.50    4.60
  -2 -10   0   -1.30    5.60
   2 -10   0    0.30    4.80
   2  10   0   -1.80    4.70
  -2  10   0    1.90    3.60
  -2  10   0    6.40    6.00
  -2  10   0    0.10    4.70
   2  10   0   -2.90    4.10
  -2  10   0   -5.50    4.10
   2  10   0    7.00    5.10
  -3 -10   0  134.59   12.80
  -3 -10   0  114.09   12.00
   3 -10   0  116.39   11.40
  -3 -10   0   91.19   11.90
  -3 -10   0  113.99   10.30
   3 -10   0  114.29   10.80
  -3 -10   0  114.79    9.70
  -3  10   0  115.39   10.90
   3  10   0  119.19   11.90
  -3  10   0  108.49   12.10
  -3  10   0   90.69   10.00
  -3  10   0  103.79   12.30
   3  10   0  107.89   11.90
  -4 -10   0   21.30    8.20
  -4 -10   0   50.09   11.20
   4 -10   0    4.50    8.20
  -4 -10   0   45.60   13.10
  -4 -10   0   12.10    7.70
  -4  10   0   29.90   10.40
  -4  10   0   33.70   10.20
  -4  10   0    5.20    8.40
  -4  10   0   19.60   10.80
   4  10   0   28.60    9.30
   0 -11   0    2.30    3.30
   0 -11   0   -2.20    3.60
   0 -11   0    3.00    4.40
   0 -11   0   -0.10    2.40
   0  11   0   -3.40    4.00
   0  11   0    1.50    2.20
   0  11   0    6.10    3.70
   0  11   0    2.20    4.50
   1 -11   0   30.60    6.00
  -1 -11   0   30.70    6.60
   1 -11   0   24.00    5.80
  -1 -11   0   27.80    4.10
  -1 -11   0   41.50    7.20
   1 -11   0   25.50    3.00
   1 -11   0   36.80    6.30
  -1  11   0   24.00    5.90
   1  11   0   36.50    7.20
  -1  11   0   34.10    6.40
   1  11   0   37.30    6.60
  -1  11   0   31.80    6.60
   1  11   0   27.00    4.20
  -1  11   0   22.80    2.60
   1  11   0   31.60    6.70
  -2 -11   0   21.30    7.00
   2 -11   0   19.20    4.70
  -2 -11   0    8.30    3.90
  -2 -11   0   23.60    5.40
   2 -11   0    8.20    4.80
  -2 -11   0   14.10    6.40
  -2 -11   0   13.90    6.30
   2 -11   0   11.40    5.90
   2 -11   0   18.70    6.30
   2  11   0   19.10    6.60
  -2  11   0   18.00    7.30
  -2  11   0   27.10    7.00
   2  11   0    5.30    4.50
   2  11   0   18.60    7.20
  -2  11   0   18.50    4.90
  -2  11   0   11.10    5.40
  -3 -11   0  120.39   11.00
  -3 -11   0  125.59   13.20
  -3 -11   0  137.09   13.70
  -3 -11   0  168.38   14.70
  -3 -11   0  127.99   11.10
   3 -11   0  141.19   12.50
  -3  11   0  135.39   13.10
  -3  11   0  134.59   12.10
   3  11   0  141.39   13.10
   3  11   0  135.39   13.00
  -3  11   0  130.49   13.30
  -3  11   0  133.89   11.40
  -4 -11   0   20.70   11.20
  -4 -11   0   14.40    7.70
  -4 -11   0   37.00   12.30
   4 -11   0   20.10    9.00
  -4 -11   0   23.90    9.10
  -4  11   0   15.60    8.60
  -4  11   0   26.00    9.60
   4  11   0   43.30   11.30
  -4  11   0   26.80   12.40
  -4  11   0   20.00   10.50
   0 -12   0   30.30    6.00
   0 -12   0   29.80    4.70
   0 -12   0   31.10    3.40
   0  12   0   34.10    6.40
   0  12   0   28.40    6.40
   0  12   0   38.50    5.70
   0  12   0   27.60    3.60
  -1 -12   0   -1.00    4.30
  -1 -12   0    4.00    4.50
   1 -12   0   -1.40    3.70
   1 -12   0    2.60    3.70
  -1 -12   0    0.30    2.60
   1 -12   0    2.80    4.50
  -1  12   0   -1.10    4.60
  -1  12   0   -1.10    3.60
   1  12   0    1.30    4.80
  -1  12   0   -2.70    4.30
   1  12   0   -0.70    2.40
   1  12   0    0.70    3.90
   1  12   0   -0.30    4.60
   2 -12   0    9.50    4.40
  -2 -12   0   13.00    6.20
  -2 -12   0    6.50    3.80
   2 -12   0    0.80    4.00
  -2 -12   0    2.80    5.40
   2 -12   0    9.70    5.10
  -2 -12   0   -0.10    5.30
  -2 -12   0    5.10    3.40
   2 -12   0   15.10    5.60
  -2  12   0   11.90    5.60
   2  12   0   -1.20    4.50
   2  12   0    8.20    5.30
  -2  12   0   12.50    6.40
  -2  12   0   -2.60    5.00
  -2  12   0    8.20    4.20
   3 -12   0   69.99   10.90
  -3 -12   0   63.39   12.20
  -3 -12   0   83.09   14.10
   3 -12   0   63.59   10.10
  -3 -12   0   68.89    8.40
  -3 -12   0   70.89   12.80
   3  12   0   69.49   12.20
  -3  12   0   93.39   12.90
  -3  12   0   59.29   10.70
  -3  12   0   57.19    9.80
   3  12   0   66.19   11.70
  -3  12   0   77.29   13.20
  -4 -12   0   99.49   16.20
  -4 -12   0  118.99   13.90
  -4 -12   0  104.89   17.00
  -4 -12   0   90.49   11.00
  -4  12   0  103.49   12.80
   4  12   0   95.79   18.90
  -4  12   0  100.09   12.70
  -4  12   0   90.29   16.40
  -4  12   0  120.69   17.90
   0 -13   0    1.50    2.60
   0 -13   0    1.70    3.30
   0 -13   0   -2.50    5.20
   0 -13   0    0.80    4.10
   0  13   0    2.80    5.10
   0  13   0   -4.30    3.30
   0  13   0   -4.70    4.40
   1 -13   0  103.79    8.50
  -1 -13   0   96.59    6.30
   1 -13   0  113.09    8.90
  -1 -13   0   97.79    9.10
   1 -13   0  115.19    8.30
  -1 -13   0  109.09    8.30
  -1  13   0  109.59    9.10
   1  13   0  106.09    7.90
  -1  13   0  101.39    8.50
  -1  13   0  110.19    8.70
   1  13   0  101.59    8.90
   1  13   0  110.39    6.50
   1  13   0  116.99    9.70
  -2 -13   0   78.39    8.70
   2 -13   0   85.69    8.60
  -2 -13   0   79.39    7.10
  -2 -13   0   82.69    9.30
  -2 -13   0   74.09    6.30
   2 -13   0   90.59    7.00
  -2 -13   0   84.49    9.80
   2 -13   0   82.49    8.60
   2 -13   0   99.19    9.20
   2  13   0   62.69    8.20
  -2  13   0   93.79    9.10
   2  13   0   85.79    9.80
  -2  13   0   81.39    6.70
   2  13   0   94.09    9.90
  -2  13   0   77.39    8.60
  -2  13   0   85.69    9.80
   3 -13   0   92.09   10.30
  -3 -13   0   92.39   11.40
  -3 -13   0   93.09    9.40
   3 -13   0   71.09    8.90
  -3 -13   0   96.59   11.90
  -3 -13   0  119.09   16.10
   3  13   0   97.69   14.70
  -3  13   0   69.69   13.50
   3  13   0  107.19   12.20
  -3  13   0   93.59   11.30
  -3  13   0  108.29    9.60
  -3  13   0   93.19   10.60
  -4 -13   0   17.70    9.90
  -4 -13   0    4.40    7.20
  -4 -13   0   -1.20    6.40
   4  13   0   26.60   11.30
  -4  13   0    5.70    8.50
  -4  13   0   12.90    7.40
  -4  13   0   17.90    9.20
  -4  13   0   21.90   10.60
   0 -14   0   25.00    2.90
   0 -14   0   40.50    5.60
   0 -14   0   33.40    3.70
   0 -14   0   33.20    6.00
   0 -14   0   19.90    6.00
   0  14   0   21.20    4.60
   0  14   0   34.60    7.40
   0  14   0   26.30    6.10
  -1 -14   0    7.80    5.30
  -1 -14   0   10.10    4.90
   1 -14   0    9.10    4.70
   1 -14   0   14.20    5.50
  -1 -14   0   10.30    3.40
   1 -14   0   16.10    5.80
   1  14   0    1.60    5.10
  -1  14   0    4.00    4.40
   1  14   0   10.10    5.30
   1  14   0    5.20    3.00
  -1  14   0    9.90    5.30
  -1  14   0   15.80    6.00
   1  14   0    8.30    4.50
  -2 -14   0   59.79   10.00
  -2 -14   0   56.59    9.70
   2 -14   0   71.59   10.30
  -2 -14   0   48.10    6.90
   2 -14   0   46.30    8.40
   2 -14   0   45.00    8.00
  -2 -14   0   50.59    5.40
  -2 -14   0   57.99   10.00
  -2  14   0   46.70    9.40
   2  14   0   65.39   10.40
   2  14   0   49.70    9.50
   2  14   0   63.89   10.40
  -2  14   0   81.99   11.00
  -2  14   0   48.80    5.30
  -2  14   0   46.30    9.10
   3 -14   0    6.90    5.90
  -3 -14   0   24.90    9.30
  -3 -14   0   11.20    5.60
  -3 -14   0    6.70    7.70
  -3 -14   0   18.60    6.60
  -3 -14   0   12.70    9.10
   3 -14   0   10.20    8.10
   3  14   0   10.70    7.10
   3  14   0   13.20    7.50
  -3  14   0   26.30    7.60
  -3  14   0   21.60    7.20
  -3  14   0   27.00    9.10
  -3  14   0    7.30    8.90
  -4 -14   0    5.90    8.10
  -4 -14   0   21.20    9.70
  -4 -14   0    6.00    5.90
  -4  14   0   -3.20    6.70
   4  14   0   -1.40    8.50
  -4  14   0   18.00   10.40
  -4  14   0   24.70    9.50
  -4  14   0   22.30    8.30
   0 -15   0    3.10    2.70
   0 -15   0    0.80    2.20
   0 -15   0    2.30    4.30
   0 -15   0   -1.20    3.50
   0 -15   0   -1.70    4.20
   0  15   0   -1.70    3.90
   0  15   0    5.90    4.00
   0  15   0    4.30    4.90
   1 -15   0    2.00    4.50
   1 -15   0   -0.40    3.90
  -1 -15   0    1.80    4.30
  -1 -15   0   -1.20    5.30
  -1 -15   0    5.70    3.20
  -1 -15   0    7.70    5.10
   1 -15   0    6.50    4.60
  -1  15   0    1.70    4.20
  -1  15   0    0.00    3.60
   1  15   0    0.10    4.40
   1  15   0   -1.00    4.90
  -1  15   0    0.60    5.50
   1  15   0    0.40    3.50
   1  15   0    4.80    2.80
  -2 -15   0  185.48   13.80
  -2 -15   0  202.88   14.10
  -2 -15   0  198.58   13.60
   2 -15   0  201.18   13.60
   2 -15   0  160.48    9.60
   2 -15   0  196.88   15.80
   2 -15   0  196.28   13.40
  -2 -15   0  172.88   10.20
  -2 -15   0  188.58   10.50
   2  15   0  183.68   14.00
   2  15   0  193.98   13.90
   2  15   0  169.68   12.90
  -2  15   0  204.88   13.80
  -2  15   0  226.88   15.00
  -2  15   0  178.78    9.70
  -2  15   0  188.78   12.90
  -3 -15   0   16.70    6.70
   3 -15   0    6.50    6.60
  -3 -15   0   18.00    9.00
  -3 -15   0   12.80    7.60
  -3 -15   0   12.10    4.70
  -3 -15   0    9.00    8.00
  -3  15   0   -4.30    7.20
  -3  15   0   10.40    5.80
  -3  15   0    0.70    6.40
   3  15   0   21.50    8.60
  -3  15   0    5.80    6.20
  -4 -15   0    7.70    8.90
  -4 -15   0   18.90    7.30
  -4 -15   0    4.80    7.70
  -4  15   0   12.00    9.70
   4  15   0    9.10    9.40
  -4  15   0    4.30    7.40
  -4  15   0   -0.10    8.60
   0 -16   0  169.48   11.50
   0 -16   0  155.08   10.90
   0 -16   0  182.58    8.00
   0 -16   0  147.59    7.30
   0 -16   0  173.78    9.60
   0  16   0  192.58   12.30
   0  16   0  172.88    9.70
   0  16   0  164.58   11.40
  -1 -16   0  125.69   10.50
   1 -16   0  134.49   12.20
  -1 -16   0  139.39    9.60
  -1 -16   0  109.59    7.10
   1 -16   0  132.09    9.40
  -1 -16   0  139.99   11.10
   1 -16   0  127.59   10.00
   1  16   0  115.99    7.20
   1  16   0  113.09    8.50
  -1  16   0  133.09   10.00
  -1  16   0  119.99   10.10
   1  16   0  107.59   10.50
  -1  16   0  131.29   10.10
   1  16   0  113.89   10.70
   2 -16   0   44.40    4.90
  -2 -16   0   49.40   10.20
   2 -16   0   48.50    9.60
  -2 -16   0   50.79   10.40
  -2 -16   0   46.40    5.20
  -2 -16   0   53.09   10.40
  -2 -16   0   54.39    7.30
   2  16   0   58.39    9.60
  -2  16   0   63.09   10.60
  -2  16   0   44.00    9.10
   2  16   0   45.70   10.00
   2  16   0   68.49   11.50
  -2  16   0   52.89    9.20
  -2  16   0   43.30    4.60
  -3 -16   0    2.40    6.80
   3 -16   0   -2.80    5.70
  -3 -16   0   12.20    8.00
  -3 -16   0    1.70    4.50
  -3 -16   0   -0.30    7.10
  -3  16   0   -3.90    6.90
   3  16   0   -1.40    6.80
   3  16   0   -8.00    6.30
  -3  16   0    3.30    6.00
  -4 -16   0    1.10    6.00
  -4 -16   0   12.40    8.50
  -4 -16   0   11.80    8.80
  -4  16   0    4.80   10.10
   4  16   0   11.40   10.50
  -4  16   0   10.40    6.90
  -4  16   0   15.80    9.80
   0 -17   0    6.80    3.90
   0 -17   0   -1.00    4.60
   0 -17   0    1.10    1.90
   0 -17   0   -0.10    2.40
   0 -17   0    7.20    4.70
   0  17   0    1.70    9.20
   0  17   0   10.20    5.90
   0  17   0    1.90    3.70
   1 -17   0   15.70    5.60
  -1 -17   0   18.40    7.10
   1 -17   0   16.80    6.20
  -1 -17   0   12.60    5.60
  -1 -17   0   34.30    8.00
  -1 -17   0   11.50    3.60
   1 -17   0   14.00    5.70
   1  17   0   23.30    8.60
  -1  17   0   11.80    5.20
  -1  17   0    9.70    5.30
  -1  17   0   11.30    6.00
   1  17   0    9.30    4.40
   1  17   0   18.80    7.40
   1  17   0   11.90    3.80
   2 -17   0   28.80    4.80
  -2 -17   0   35.40    5.60
  -2 -17   0   35.80    8.80
   2 -17   0   41.10   10.30
  -2 -17   0   36.30    8.90
  -2 -17   0   41.50    6.30
  -2 -17   0   36.20   11.60
  -2  17   0   27.90    8.20
  -2  17   0   33.70    4.70
  -2  17   0   19.70    8.20
   2  17   0   31.00    8.20
   2  17   0   24.30    7.50
  -2  17   0   36.70    8.70
  -3 -17   0   55.79    6.90
  -3 -17   0   62.69    7.70
  -3 -17   0   50.09   11.60
  -3 -17   0   51.49   11.40
  -3 -17   0   69.69   13.50
   3 -17   0   56.99    9.50
  -3  17   0   59.19   12.50
  -3  17   0   53.49    6.70
  -3  17   0   66.59   12.50
   3  17   0   64.59   14.80
  -3  17   0   73.19   11.20
   3  17   0   45.40   12.20
   0 -18   0   88.79    6.90
   0 -18   0   88.39    9.20
   0 -18   0   82.79    9.00
   0 -18   0   84.69    5.20
   0  18   0   86.19    8.70
   0  18   0   82.89    7.10
   0  18   0   84.29    9.70
   1 -18   0    4.30    4.70
  -1 -18   0    3.80    3.50
  -1 -18   0   -4.30    6.40
   1 -18   0   12.00    6.00
  -1 -18   0    0.60    4.70
   1 -18   0    1.50    4.60
  -1 -18   0    3.50    5.60
  -1  18   0    6.60    5.40
   1  18   0    2.90    4.30
   1  18   0   -0.70    6.20
   1  18   0    4.30    3.20
   1  18   0    4.50    5.80
  -1  18   0    7.70    5.40
  -1  18   0    5.50    5.80
  -2 -18   0    4.20    3.60
  -2 -18   0    3.10    6.80
  -2 -18   0   12.10    6.70
  -2 -18   0    0.50    5.10
  -2 -18   0    8.10    3.90
   2  18   0    4.30    7.00
  -2  18   0    9.30    8.00
  -2  18   0    5.80    5.20
   2  18   0    7.30    6.90
   2  18   0   -2.60    5.40
  -2  18   0    3.60    6.30
  -3 -18   0   89.09    8.30
  -3 -18   0  106.09   15.00
  -3 -18   0   77.19    8.10
   3 -18   0   72.29    8.30
  -3  18   0   98.29    8.50
  -3  18   0   97.89   13.90
  -3  18   0   87.19   15.10
   3  18   0   96.59   15.20
   0 -19   0   -3.60    4.80
   0 -19   0   16.10    5.20
   0 -19   0    5.70    3.80
   0  19   0    2.00    3.60
   0  19   0   -0.50    5.70
   0  19   0    7.40    5.40
   1 -19   0  197.08   15.00
   1 -19   0  216.88   13.90
  -1 -19   0  203.18   14.60
   1 -19   0  203.68   12.90
  -1 -19   0  221.28   14.70
  -1 -19   0  217.68   12.70
  -1  19   0  189.18   13.10
   1  19   0  187.28   10.20
   1  19   0  203.78   14.90
   1  19   0  193.08   11.80
   1  19   0  206.28   14.30
  -1  19   0  219.58   14.70
  -2 -19   0   53.39    5.80
  -2 -19   0   36.80    9.70
  -2 -19   0   82.19   12.50
  -2 -19   0   59.79   11.20
  -2 -19   0   64.69    5.80
  -2  19   0   70.49   11.80
   2  19   0   63.79   11.90
  -2  19   0   75.39   11.30
  -2  19   0   65.69   12.30
   2  19   0   66.09   11.40
   2  19   0   50.89   10.30
  -3 -19   0    4.70    4.90
   3 -19   0    4.80    5.40
  -3 -19   0    0.80    7.90
  -3 -19   0    1.50    7.50
  -3 -19   0   11.10    5.80
  -3  19   0    4.20    6.80
   3  19   0   11.30    8.60
  -3  19   0    7.60    6.80
  -3  19   0    8.30    5.10
  -3  19   0   -8.30    7.10
   0 -20   0  386.66   20.00
   0 -20   0  354.56   19.50
   0 -20   0  402.86   17.50
   0  20   0  369.06   19.70
   0  20   0  360.86   17.10
   0  20   0  381.96   20.50
   1 -20   0   16.10    6.60
  -1 -20   0   22.90    7.70
  -1 -20   0   16.40    6.10
  -1 -20   0    4.20    6.90
  -1 -20   0    7.30    5.90
   1 -20   0   21.40    6.20
   1  20   0   26.10    8.60
   1  20   0    9.60    3.70
   1  20   0   13.50    5.10
  -1  20   0   20.40    7.20
   1  20   0   32.60    8.90
  -1  20   0    8.00    6.10
  -1  20   0   11.60    5.80
  -2 -20   0   18.40    4.60
  -2 -20   0   17.30    8.50
  -2 -20   0   24.00    5.00
  -2 -20   0   13.90    6.90
  -2  20   0   15.60    6.90
   2  20   0   13.60    7.60
  -2  20   0    6.00    7.30
  -2  20   0   22.40    7.40
   2  20   0    0.20    7.30
   3 -20   0    6.90    5.30
   3 -20   0   -0.80    8.10
  -3 -20   0   14.30    5.50
  -3 -20   0    9.10    7.50
  -3 -20   0   20.00    8.90
   3  20   0   18.90    8.40
  -3  20   0   34.70    9.70
  -3  20   0   15.30    8.50
  -3  20   0   13.50    4.60
  -3  20   0    8.80    9.00
   0 -21   0   -4.40    6.70
   0 -21   0   -4.30    5.30
   0 -21   0    0.20    4.00
   0  21   0    9.70    7.00
   0  21   0   11.50    4.50
   0  21   0    4.30    6.10
  -1 -21   0  121.59   10.20
  -1 -21   0  130.39   12.60
   1 -21   0  138.69   11.80
  -1 -21   0  122.79   12.20
  -1 -21   0  131.39    8.40
   1 -21   0  141.59   12.80
  -1  21   0  140.79   12.10
   1  21   0  121.39   12.60
   1  21   0  114.49    7.80
  -1  21   0  142.19   12.60
  -1  21   0  140.39   11.60
   1  21   0  124.89    9.20
   1  21   0  135.09   12.20
  -2 -21   0   -0.30    6.30
  -2 -21   0   18.50    4.50
  -2 -21   0   16.90    4.70
  -2 -21   0    2.50    7.10
  -2  21   0   15.70    8.00
   2  21   0   11.00    8.60
  -2  21   0    2.10    6.30
   2  21   0   18.00    8.20
  -2  21   0   23.50    8.50
   3 -21   0   -4.20    6.20
  -3 -21   0   15.10    8.00
   3 -21   0   -2.60    9.60
  -3 -21   0    7.70    5.50
  -3 -21   0    3.10    8.10
  -3 -21   0   10.20    7.00
  -3  21   0   14.20    9.00
   3  21   0    6.90    7.10
  -3  21   0   -0.40    7.00
  -3  21   0    8.70    7.10
   0 -22   0  164.08   10.60
   0 -22   0  159.08   13.30
   0  22   0  177.28   13.50
   0  22   0  167.38   10.50
   0  22   0  144.99   13.30
   1 -22   0    6.50    6.80
  -1 -22   0   12.20    5.70
  -1 -22   0   -2.90    7.40
  -1 -22   0   10.10    4.50
   1 -22   0   14.20    6.30
  -1  22   0   27.70    7.90
   1  22   0   24.30    8.70
  -1  22   0   16.30    6.60
   1  22   0   11.30    3.70
  -1  22   0    9.20    5.70
   1  22   0   29.00    8.00
  -2 -22   0    1.20    7.00
  -2 -22   0   -0.10    5.70
  -2 -22   0    8.20    4.80
  -2 -22   0    6.10    3.80
  -2  22   0   -7.90    6.00
  -2  22   0   20.30    6.80
   2  22   0    2.00    6.70
   2  22   0   10.90    8.20
  -2  22   0    9.40    7.60
  -3 -22   0   -4.00    5.30
  -3 -22   0    2.50    8.10
  -3 -22   0    3.50    6.80
  -3 -22   0   17.20    6.70
   3 -22   0   -6.00    8.60
   3  22   0   15.10    9.50
  -3  22   0    4.70    6.70
  -3  22   0    4.90    9.00
  -3  22   0   -1.10    8.80
   0 -23   0    8.30    6.40
   0  23   0    6.60    6.10
   0  23   0   19.50    5.30
   0  23   0    1.40    6.70
  -1 -23   0   74.59    6.50
   1 -23   0   65.79   10.20
   1 -23   0   94.49   12.60
  -1 -23   0   78.29    8.20
  -1  23   0   60.09   10.70
   1  23   0   81.19    7.80
   1  23   0   92.49   10.20
  -1  23   0   72.39   12.60
   1  23   0   85.29   13.30
   1  23   0   58.79    5.90
  -1  23   0   71.39    9.00
  -2 -23   0    8.20    4.50
  -2 -23   0    5.30    3.30
  -2 -23   0   12.10    6.50
  -2 -23   0   24.90    8.70
  -2  23   0    7.40    8.50
   2  23   0    4.10    7.50
  -2  23   0   19.00    7.40
   2  23   0    5.40    8.30
  -2  23   0   21.60    9.30
  -3 -23   0    4.20    7.60
  -3 -23   0   17.60   10.30
  -3 -23   0   17.80    5.50
  -3 -23   0    7.20    9.50
   3 -23   0    0.40   12.30
  -3  23   0    6.90   12.80
  -3  23   0   25.00   11.30
   3  23   0   11.20    9.60
  -3  23   0   16.80   10.00
   0 -24   0   61.79    7.10
   0 -24   0   61.19    9.90
   0  24   0   69.89   17.80
   0  24   0   51.69   10.70
   0  24   0   59.59    7.00
  -1 -24   0  126.49   10.20
   1 -24   0   88.29   10.40
   1 -24   0  111.39   11.80
  -1 -24   0  117.49    8.30
   1  24   0  115.49   12.80
   1  24   0  119.29    9.50
   1  24   0  117.29   12.10
  -1  24   0  120.59   11.20
  -1  24   0  136.59   12.80
   1  24   0  104.59    7.30
  -1  24   0   84.59   10.80
  -2 -24   0    4.60    7.00
  -2 -24   0    5.80    5.60
  -2 -24   0    9.80    6.70
  -2 -24   0    0.50    3.30
  -2  24   0    2.20    7.80
   2  24   0   14.20   11.50
  -2  24   0    7.00    7.20
  -2  24   0    8.50    7.80
   2  24   0    7.50    8.10
  -3 -24   0    8.30    7.70
  -3 -24   0    4.50    4.50
  -3 -24   0   20.40   11.40
  -3  24   0    7.80    8.50
   0 -25   0    8.40    7.10
   0 -25   0    4.50    5.10
   0  25   0   12.00    7.20
   0  25   0    6.70    4.50
   0  25   0   10.60    8.50
  -1 -25   0    5.60    4.40
  -1 -25   0    3.50    5.20
   1 -25   0    4.70    7.10
   1 -25   0    3.80    7.30
  -1  25   0   12.00    6.50
   1  25   0   16.30    7.90
  -1  25   0   -4.10    4.70
   1  25   0    9.60    5.00
   1  25   0    1.20    7.00
  -1  25   0    4.00    8.10
   1  25   0    0.50    3.60
  -2 -25   0   29.00    9.00
  -2 -25   0   36.10    9.80
  -2  25   0   23.90    8.50
  -2  25   0   41.20   11.10
   2  25   0   44.20   12.30
   2  25   0   23.90   10.80
  -2  25   0   31.30    9.80
   0 -26   0   16.60    8.10
   0 -26   0   33.70    7.40
   0  26   0   25.50    8.70
   0  26   0   26.30    9.20
   0  26   0   24.90    8.50
  -1 -26   0  154.68   10.80
   1 -26   0  112.89   12.70
   1  26   0  154.68   10.30
   1  26   0  135.99    8.60
   1  26   0  151.48   15.10
  -1  26   0  152.38   13.70
  -1  26   0  169.58   12.90
  -1  26   0  149.39   15.30
   1  26   0  168.98   15.20
  -2 -26   0    0.00    9.70
  -2 -26   0   20.20    8.80
  -2  26   0   26.80   10.20
  -2  26   0   13.80   13.10
   2  26   0   19.90   10.50
   2  26   0   24.00   11.50
  -2  26   0   24.70    8.90
   0 -27   0   13.30    7.50
   0  27   0    8.40    7.90
   0  27   0    7.00    5.90
   0  27   0   12.20    6.90
  -1 -27   0   79.59    8.20
   1 -27   0   65.79   11.40
  -1 -27   0  107.69    8.80
  -1  27   0   88.49   13.10
   1  27   0   92.89    6.70
   1  27   0   84.69   14.90
  -1  27   0  102.59   15.50
   1  27   0   98.19   15.70
  -2 -27   0   -0.20    8.40
  -2 -27   0    2.60    7.10
   2  27   0   -4.70    8.30
  -2  27   0  -13.90    7.00
  -2  27   0   10.80    8.60
  -2  27   0   -2.10    7.40
   2  27   0   -9.60    8.90
   0 -28   0  -11.50    6.20
   0 -28   0    5.60    7.70
   0  28   0    4.00    4.80
   0  28   0    6.20    7.20
  -1 -28   0   28.40    6.80
   1 -28   0   13.40    8.70
  -1 -28   0   14.70    6.50
   1  28   0   48.80   12.20
  -1  28   0   40.40    8.90
  -1  28   0   37.50   11.10
   1  28   0   30.10    5.00
   1  28   0   28.70   10.20
   2 -28   0   -0.90   14.80
  -2 -28   0   15.00   10.20
  -2 -28   0   34.30    9.20
  -2  28   0   28.80   11.40
  -2  28   0   18.80   10.10
   2  28   0   29.80   13.90
   0 -29   0   10.30    8.50
   0 -29   0   16.80    9.30
   0  29   0   23.00    9.30
   0  29   0   -3.70    6.50
   0  29   0    4.10    4.20
  -1 -29   0   10.50    5.10
   1 -29   0   -1.60    8.10
   1  29   0    0.00    9.50
  -1  29   0   16.50    8.20
  -1  29   0   18.10    8.00
  -1  29   0   14.90    7.70
   1  29   0   40.60   11.00
   0 -30   0   -4.80   10.50
   0 -30   0    4.00    9.10
   0  30   0   10.30    5.20
   0  30   0   12.10    9.20
   0  30   0    7.90   11.90
   1 -30   0    8.30   10.90
  -1 -30   0   13.00    5.30
  -1  30   0    4.00    9.10
  -1  30   0    9.20    7.40
   1  30   0   -0.90    8.30
   0 -31   0    6.90   10.80
   0  31   0    4.60    9.90
   0  31   0    7.40    4.80
  -4   0   1   12.80    8.50
  -4   0   1   39.50   11.60
   4   0  -1   19.60    9.00
  -4   0   1   15.00    9.10
  -3   0   1  197.78   14.10
   3   0  -1  243.38   21.90
   3   0  -1  175.28   13.50
   3   0  -1  209.98   14.40
  -3   0   1  212.88   14.80
  -3   0   1  224.28   16.10
  -3   0   1  207.88   15.10
   2   0  -1    3.10    4.60
   2   0  -1    4.70    4.20
  -2   0   1    4.00    4.40
   2   0  -1    5.20    4.30
  -2   0   1    3.40    5.40
  -2   0   1    4.50    5.20
  -2   0   1    6.80    4.90
   2   0  -1   -1.40    4.80
   1   0  -1  190.28   10.00
   1   0  -1  196.78    9.60
   1   0  -1  196.48    9.80
  -1   0   1  192.98   10.20
  -1   0   1  175.18    9.60
   1   0  -1  193.68    9.90
  -1   0   1  207.78    9.60
  -1   0   1  190.68    9.80
   1   0   1  148.99    8.20
   1   0   1  139.79    7.90
  -1   0  -1  141.89    7.90
  -1   0  -1  144.49    8.20
   1   0   1  149.19    8.20
  -1   0  -1  151.88    8.50
  -1   0  -1  155.38    8.70
  -2   0  -1    4.60    4.80
   2   0   1    2.40    4.10
   2   0   1    0.80    4.10
   2   0   1    8.60    4.90
  -2   0  -1    7.30    5.40
   2   0   1    2.80    4.50
  -2   0  -1   -2.40    4.30
  -2   0  -1   -4.70    4.20
  -3   0  -1   11.10    6.90
   3   0   1   -0.30    4.70
  -3   0  -1    1.70    5.70
   3   0   1    0.50    5.40
  -3   0  -1   12.40    6.10
  -3   0  -1   -5.10    5.60
  -4   0  -1    4.80    7.60
  -4   0  -1   22.70    9.30
  -4   0  -1    9.00    7.90
   4   0   1   -0.90    5.60
  -4   0  -1   18.70    9.00
   4  -1  -1  108.39   16.10
  -4  -1   1   86.89   14.80
  -4  -1   1  116.79   16.50
  -4  -1   1  102.29   16.00
  -4  -1   1  113.19   17.90
  -4   1   1   57.09   18.80
  -4   1   1  116.19   14.30
  -4   1   1   97.89   12.30
  -4   1   1   75.99   13.80
   4   1  -1  115.69   13.50
  -3  -1   1   70.79   11.30
   3  -1  -1   49.10    9.70
   3  -1  -1   48.30    9.30
  -3  -1   1   60.09   11.30
  -3  -1   1   60.59   10.10
   3  -1  -1   60.89   12.70
   3  -1  -1   62.59   10.70
  -3  -1   1   52.29   10.50
  -3   1   1   47.90    9.50
   3   1  -1   74.09   10.90
  -3   1   1   45.40    9.20
  -3   1   1   53.79   10.10
   3   1  -1   35.30    9.00
  -3   1   1   47.80   10.50
   3   1  -1   54.39   12.00
  -2  -1   1    1.00    4.30
   2  -1  -1   -5.30    4.60
  -2  -1   1    1.70    4.20
  -2  -1   1   -1.40    4.50
   2  -1  -1   -7.20    3.70
   2  -1  -1   -3.60    3.80
   2  -1  -1   11.90    5.30
  -2  -1   1    3.10    5.20
  -2   1   1   -0.40    4.60
   2   1  -1   -0.20    4.70
   2   1  -1    6.70    4.40
   2   1  -1   -1.70    4.70
  -2   1   1   -0.80    4.40
   2   1  -1   -6.70    3.70
  -2   1   1   -3.00    4.20
  -2   1   1   -0.60    5.10
   1  -1  -1 1952.40   67.19
   1  -1  -1 2011.30   67.29
  -1  -1   1 2040.50   66.99
  -1  -1   1 2034.50   67.69
  -1  -1   1 1913.51   67.19
   1  -1  -1 1945.81   67.09
   1  -1  -1 1956.20   67.19
  -1  -1   1 1946.01   67.29
   1   1  -1 2019.20   67.39
  -1   1   1 1963.50   67.19
   1   1  -1 1978.70   67.49
  -1   1   1 2020.70   67.39
  -1   1   1 2035.20   67.39
  -1   1   1 1974.10   67.39
   1   1  -1 2012.70   66.99
   1   1  -1 1864.41   67.09
   1  -1   1   53.59    5.90
  -1  -1  -1   35.30    5.70
   1  -1   1   43.40    4.90
  -1  -1  -1   56.49    6.80
   1  -1   1   57.09    6.70
  -1  -1  -1   37.70    5.30
  -1  -1  -1   40.90    5.90
  -1   1  -1   43.90    5.10
   1   1   1   44.20    6.00
   1   1   1   43.20    5.80
  -1   1  -1   52.99    6.40
   1   1   1   38.60    5.40
   1   1   1   29.20    4.90
  -1   1  -1   42.90    5.40
  -1   1  -1   41.00    5.40
  -2  -1  -1   42.00    8.30
   2  -1   1   26.90    6.80
  -2  -1  -1   37.00    7.10
   2  -1   1   44.00    6.90
   2  -1   1   36.20    7.10
   2  -1   1   42.50    7.20
  -2  -1  -1   34.80    7.00
  -2  -1  -1   29.50    6.80
   2   1   1   30.30    6.50
  -2   1  -1   29.30    6.70
  -2   1  -1   31.50    7.10
  -2   1  -1   35.30    7.00
  -2   1  -1   37.30    7.60
   2   1   1   44.00    7.20
   2   1   1   36.20    6.80
   2   1   1   49.90    8.10
  -3  -1  -1   11.50    7.00
  -3  -1  -1   15.80    7.40
   3  -1   1    7.30    5.60
   3  -1   1   15.00    6.90
  -3  -1  -1   14.70    6.20
  -3  -1  -1   11.30    6.20
   3  -1   1   21.50   10.30
  -3   1  -1    5.70    6.40
  -3   1  -1   11.20    6.60
  -3   1  -1    5.90    5.80
   3   1   1   10.20    6.40
   3   1   1   35.00    9.00
   3   1   1   18.80    6.40
  -3   1  -1    1.20    6.00
  -4  -1  -1   59.69   13.50
  -4  -1  -1   54.89   13.40
  -4  -1  -1   74.39   14.50
   4  -1   1   70.59   13.60
  -4  -1  -1   62.99   13.00
  -4   1  -1   51.49   11.80
   4   1   1   70.59   13.20
  -4   1  -1   73.29   13.90
  -4   1  -1   73.89   14.00
   4  -2  -1   78.59   14.50
  -4  -2   1   81.59   13.80
  -4  -2   1   52.09   11.80
  -4  -2   1   49.90   13.10
  -4  -2   1   77.49   14.40
  -4   2   1   67.49   14.50
   4   2  -1   54.19   11.10
  -4   2   1   72.19   13.40
  -4   2   1   81.59   14.30
  -4   2   1   55.89   12.70
  -3  -2   1  151.08   12.90
  -3  -2   1  124.39   13.10
  -3  -2   1  132.79   11.60
  -3  -2   1  152.48   12.20
   3  -2  -1  148.89   12.40
   3  -2  -1  154.48   14.70
   3  -2  -1  154.28   12.20
   3  -2  -1  119.09   11.30
   3   2  -1  150.88   13.00
  -3   2   1  133.39   12.50
   3   2  -1  135.89   11.30
   3   2  -1  153.28   12.60
  -3   2   1  128.89   11.70
  -3   2   1  156.78   12.50
   2  -2  -1    9.40    5.60
  -2  -2   1    0.60    4.00
  -2  -2   1    9.10    5.30
   2  -2  -1   11.20    5.60
  -2  -2   1    4.80    5.30
   2  -2  -1    2.50    4.80
  -2  -2   1    6.40    5.10
   2  -2  -1    3.90    4.50
  -2   2   1   -1.10    4.60
   2   2  -1    8.40    4.60
  -2   2   1    2.60    4.60
   2   2  -1    6.60    5.30
  -2   2   1    7.80    5.00
  -2   2   1   -1.90    5.00
   2   2  -1    4.90    4.30
   2   2  -1   11.10    4.70
  -1  -2   1 4685.53  153.58
   1  -2  -1 4441.36  153.28
  -1  -2   1 4453.15  153.28
   1  -2  -1 4659.83  153.58
  -1  -2   1 4752.12  153.88
  -1  -2   1 4668.03  152.78
   1  -2  -1 4650.33  153.18
   1  -2  -1 4583.84  153.38
   1   2  -1 4567.84  153.38
  -1   2   1 4712.93  153.38
   1   2  -1 4591.34  153.38
   1   2  -1 4719.23  152.88
  -1   2   1 4568.74  153.28
   1   2  -1 4736.53  153.78
  -1   2   1 4657.23  153.48
  -1   2   1 4734.43  153.58
  -1  -2  -1   11.90    4.80
  -1  -2  -1   11.90    4.30
   1  -2   1   14.30    4.70
   1  -2   1   17.00    4.30
   1  -2   1   13.60    4.30
  -1  -2  -1    9.50    4.50
  -1  -2  -1    6.30    4.10
   1   2   1   14.70    4.40
   1   2   1   17.90    4.80
  -1   2  -1   10.90    4.50
   1   2   1   13.70    4.40
  -1   2  -1   17.10    4.10
  -1   2  -1   18.30    4.90
  -1   2  -1    9.60    4.30
   1   2   1   14.40    4.30
  -2  -2  -1   63.49    8.50
  -2  -2  -1   61.29    7.20
   2  -2   1   59.89    7.00
   2  -2   1   67.49    8.30
  -2  -2  -1   57.59    8.60
   2  -2   1   55.69    6.90
   2  -2   1   69.59    9.40
  -2  -2  -1   86.79   11.10
  -2   2  -1   57.19    7.20
   2   2   1   75.29    9.00
  -2   2  -1   58.69    7.40
  -2   2  -1   75.39    9.30
  -2   2  -1   58.09    8.20
   2   2   1   49.90    6.30
   2   2   1   57.69    6.90
   3  -2   1   11.50    6.20
  -3  -2  -1   20.30    7.90
  -3  -2  -1   16.60    7.60
   3  -2   1   23.20    6.70
   3  -2   1   24.50    7.00
  -3  -2  -1   15.00    7.10
  -3  -2  -1    6.40    6.20
  -3   2  -1    8.30    7.60
   3   2   1   21.40    7.50
  -3   2  -1   18.80    6.30
   3   2   1    3.10    6.30
  -3   2  -1   11.00    6.00
  -3   2  -1   21.70    7.80
   3   2   1   16.60    6.30
  -4  -2  -1   24.80    9.00
   4  -2   1   21.10    9.00
  -4  -2  -1   20.00    9.50
  -4  -2  -1   22.40   10.20
  -4  -2  -1    0.50    8.90
  -4   2  -1   36.20   11.80
  -4   2  -1   22.50    9.20
  -4   2  -1   25.70   10.00
  -4   2  -1   23.70   10.00
   4   2   1   14.10    7.30
  -4  -3   1   11.70    8.20
  -4  -3   1    4.90    8.30
  -4  -3   1   17.20    9.60
   4  -3  -1   23.50    8.90
  -4  -3   1   15.20    9.10
   4   3  -1   24.70    9.70
  -4   3   1   17.80    8.10
  -4   3   1    4.30    7.60
  -4   3   1   27.20   11.40
  -3  -3   1   74.29   11.50
   3  -3  -1   54.89    9.90
   3  -3  -1   72.69   10.50
  -3  -3   1   52.59    9.40
   3  -3  -1   81.19   12.10
  -3  -3   1   62.89   11.50
   3   3  -1   72.79   12.10
  -3   3   1   65.29   11.20
  -3   3   1   75.29   11.60
   3   3  -1   67.49   11.30
   3   3  -1   78.89    8.60
  -3   3   1   86.49   12.80
  -3   3   1   73.29   12.50
   2  -3  -1   99.59    8.40
   2  -3  -1  111.09    8.70
   2  -3  -1   80.19    8.40
  -2  -3   1   85.19    8.50
   2  -3  -1   89.29    8.00
  -2  -3   1   83.89    8.40
  -2  -3   1   88.69    8.60
  -2  -3   1   87.69    7.60
  -2   3   1   98.79    8.50
   2   3  -1   86.29    7.50
   2   3  -1   72.69    7.80
  -2   3   1   79.89    8.40
   2   3  -1   77.09    7.90
  -2   3   1   77.89    8.00
  -2   3   1   91.79    8.80
   2   3  -1   89.79    8.70
   1  -3  -1 1551.44   53.29
  -1  -3   1 1477.65   52.99
   1  -3  -1 1527.95   53.09
  -1  -3   1 1608.74   53.49
   1  -3  -1 1552.04   52.69
  -1  -3   1 1596.24   53.29
   1  -3  -1 1409.66   52.99
  -1  -3   1 1550.64   52.09
   1   3  -1 1534.85   53.39
   1   3  -1 1521.15   52.99
   1   3  -1 1506.95   53.09
   1   3  -1 1563.04   52.19
  -1   3   1 1507.65   52.99
  -1   3   1 1451.55   52.79
  -1   3   1 1631.54   53.49
  -1   3   1 1553.64   52.79
  -1  -3  -1 9179.98  311.77
  -1  -3  -1 9233.38  311.87
   1  -3   1 9502.55  311.27
   1  -3   1 9779.42  311.37
  -1  -3  -1 9616.24  311.97
  -1  -3  -1 9556.54  312.07
   1  -3   1 9966.20  312.57
  -1   3  -1 9999.00  311.67
   1   3   1 9368.86  311.87
  -1   3  -1 9414.16  311.57
  -1   3  -1 9504.55  312.47
  -1   3  -1 9331.17  311.27
   1   3   1 9394.86  312.37
  -2  -3  -1  253.27   15.10
  -2  -3  -1  271.47   14.30
   2  -3   1  277.87   14.80
  -2  -3  -1  286.67   14.80
   2  -3   1  265.57   14.00
   2  -3   1  270.07   14.30
  -2  -3  -1  282.47   14.90
   2   3   1  281.87   14.40
   2   3   1  263.47   14.20
  -2   3  -1  252.87   13.70
  -2   3  -1  284.77   14.70
  -2   3  -1  286.77   14.70
  -2   3  -1  271.27   15.20
   2   3   1  267.47   14.20
   2   3   1  266.37   14.80
   3  -3   1   11.40    7.10
  -3  -3  -1    3.90    6.20
  -3  -3  -1    2.60    6.00
  -3  -3  -1   12.70    5.90
  -3  -3  -1   20.30    7.70
   3  -3   1   17.20    6.20
   3  -3   1    7.90    5.40
   3   3   1    7.60    5.50
   3   3   1    3.10    5.80
   3   3   1   15.50    6.60
  -3   3  -1   12.00    6.60
  -3   3  -1   12.70    6.50
  -3   3  -1   14.10    7.40
  -3   3  -1    6.90    5.70
   4  -3   1    5.40    8.20
  -4  -3  -1   -1.10    7.40
  -4  -3  -1    9.20    8.00
  -4  -3  -1    2.90    8.00
   4   3   1   -1.60    7.00
  -4   3  -1    0.10    7.60
  -4   3  -1    0.40    6.80
  -4   3  -1   -2.50    6.00
   4  -4  -1   11.70    8.30
  -4  -4   1   18.10    8.90
  -4  -4   1   -9.40    7.90
  -4  -4   1   -5.30    7.30
  -4  -4   1   -0.60    9.20
   4   4  -1   15.90    7.40
  -4   4   1    0.70    8.00
  -4   4   1   11.30    6.90
  -4   4   1   11.60    9.10
  -3  -4   1   22.40    7.20
   3  -4  -1   15.10    6.90
  -3  -4   1   20.90    7.70
   3  -4  -1   25.30    7.20
   3  -4  -1   13.70    6.90
  -3  -4   1   30.30    7.40
  -3   4   1   17.70    6.70
   3   4  -1   11.60    6.10
  -3   4   1   16.20    8.10
  -3   4   1   22.10    7.20
   3   4  -1   11.00    7.00
   3   4  -1   12.70    5.90
  -3   4   1   15.40    6.60
  -2  -4   1   38.80    7.60
  -2  -4   1   30.90    6.40
   2  -4  -1   32.80    7.30
   2  -4  -1   47.60    8.10
  -2  -4   1   44.00    8.40
   2  -4  -1   42.10    7.50
   2  -4  -1   36.60    7.20
  -2  -4   1   54.29    8.60
   2   4  -1   28.70    6.40
   2   4  -1   33.80    7.30
  -2   4   1   54.19    8.20
   2   4  -1   54.79    8.30
  -2   4   1   42.50    7.40
  -2   4   1   34.90    7.60
  -2   4   1   33.60    7.20
   2   4  -1   26.80    6.90
   1  -4  -1   19.80    5.40
  -1  -4   1   18.50    5.40
  -1  -4   1    9.10    4.80
   1  -4  -1   10.10    4.20
  -1  -4   1    9.60    4.40
   1  -4  -1   10.00    4.70
   1  -4  -1   20.70    4.40
  -1  -4   1    9.00    3.50
  -1   4   1   21.20    5.40
  -1   4   1    7.40    4.60
  -1   4   1    4.60    4.20
   1   4  -1   12.50    4.90
  -1   4   1   14.70    4.20
   1   4  -1    8.90    4.50
   1   4  -1    8.80    4.40
   1   4  -1   10.20    3.40
   0  -4   1   35.40    3.70
   0  -4   1   24.40    2.40
   0  -4   1   30.50    3.10
   0  -4  -1   34.50    4.90
   0  -4   1   34.50    2.40
   0  -4  -1   37.80    4.20
   0  -4  -1   29.20    3.10
   0  -4  -1   29.80    3.60
   0  -4  -1   35.10    4.20
   0   4  -1   37.40    3.60
   0   4   1   33.10    4.00
   0   4   1   35.90    4.20
   0   4  -1   30.60    3.50
   0   4   1   36.60    4.70
   0   4  -1   29.50    2.30
   1  -4   1 8491.45  271.27
   1  -4   1 8235.18  271.17
   1  -4   1 8820.62  272.67
  -1  -4  -1 7995.50  271.87
  -1  -4  -1 8200.08  272.07
  -1  -4  -1 8017.80  271.67
  -1  -4  -1 7547.44  271.57
  -1  -4  -1 8570.44  272.67
   1  -4   1 8421.16  271.37
   1   4   1 8060.09  271.97
   1   4   1 8418.56  272.07
  -1   4  -1 8009.80  271.17
  -1   4  -1 8624.94  271.37
   1   4   1 8146.99  272.37
  -1   4  -1 8360.36  271.37
  -1   4  -1 8662.93  272.67
   2  -4   1    2.10    4.80
  -2  -4  -1    0.70    4.80
  -2  -4  -1    1.90    4.40
   2  -4   1    3.50    3.90
  -2  -4  -1   -1.90    3.90
   2  -4   1    1.70    4.60
  -2  -4  -1   13.60    5.50
  -2   4  -1    5.60    5.00
  -2   4  -1   -1.60    4.10
  -2   4  -1    1.20    5.10
   2   4   1   -0.20    4.20
  -2   4  -1    4.10    4.90
   2   4   1   -2.30    3.20
   2   4   1    2.70    4.40
   2   4   1   -0.70    4.00
  -3  -4  -1   29.00    8.40
   3  -4   1   33.40    8.50
   3  -4   1   20.70    6.90
  -3  -4  -1   25.60    7.70
  -3  -4  -1   39.30    9.10
  -3  -4  -1   52.59    9.90
   3   4   1   40.60    8.50
  -3   4  -1   25.50    8.00
   3   4   1   37.90    8.70
   3   4   1   38.50    8.60
  -3   4  -1   31.10    8.90
  -3   4  -1   35.00    8.20
  -3   4  -1   31.50    8.80
  -4  -4  -1    2.70    8.10
  -4  -4  -1    2.20   12.00
  -4  -4  -1    4.80    7.80
  -4  -4  -1    2.00    7.80
   4  -4   1   -0.70    7.40
  -4   4  -1    4.60    7.30
  -4   4  -1    7.60    8.80
  -4   4  -1    1.10    6.80
  -4   4  -1    3.70    9.80
   4   4   1   -3.30    5.50
  -4  -5   1    9.50    8.70
  -4  -5   1    7.10    9.50
  -4  -5   1   -1.90    8.30
   4  -5  -1    7.10    6.20
  -4  -5   1    3.10    6.50
  -4   5   1    8.70    8.00
  -4   5   1   22.60    9.70
  -4   5   1    5.80    7.00
  -4   5   1    5.00    8.50
   4   5  -1   13.70    8.60
  -3  -5   1   14.20    6.40
   3  -5  -1   17.70    6.90
   3  -5  -1   18.10    7.00
  -3  -5   1   25.20    7.30
  -3  -5   1   39.40   11.50
   3  -5  -1   25.30    8.20
  -3  -5   1   31.70    9.40
  -3   5   1   22.00    8.00
   3   5  -1   24.60    7.70
  -3   5   1   27.90    8.00
   3   5  -1   20.70    6.70
   3   5  -1   12.40    6.90
  -3   5   1   24.00    7.80
  -3   5   1   16.20    8.00
   2  -5  -1   59.59    6.90
  -2  -5   1   73.19    8.30
  -2  -5   1   52.99    6.40
   2  -5  -1   71.79    7.80
   2  -5  -1   62.89    7.30
   2  -5  -1   59.79    7.60
  -2  -5   1   65.29    8.20
  -2  -5   1   88.89   12.00
  -2   5   1   64.19    7.50
  -2   5   1   73.79    8.20
   2   5  -1   84.59   10.30
  -2   5   1   72.29    7.80
   2   5  -1   69.39    7.60
   2   5  -1   59.69    6.40
   2   5  -1   76.29   10.20
  -2   5   1   75.89   10.00
   1  -5  -1   46.50    4.70
  -1  -5   1   74.29    7.90
   1  -5  -1   60.39    7.30
  -1  -5   1   55.19    6.00
  -1  -5   1   49.80    4.20
   1  -5  -1   59.89    7.80
  -1  -5   1   56.89    6.50
  -1   5   1   52.59    6.30
   1   5  -1   51.99    6.40
   1   5  -1   48.00    5.60
   1   5  -1   64.89    7.50
  -1   5   1   51.79    6.30
   1   5  -1   49.10    4.10
  -1   5   1   53.39    6.10
  -1   5   1   48.90    5.00
   0  -5   1  121.49    5.00
   0  -5  -1  111.19    6.70
   0  -5   1  107.79    4.90
   0  -5  -1  109.39    6.10
   0  -5   1  109.79    6.00
   0  -5  -1  112.29    5.70
   0  -5  -1  117.09    7.00
   0  -5  -1  111.39    5.70
   0   5  -1  112.39    6.30
   0   5  -1  120.89    5.00
   0   5   1  118.79    7.10
   0   5  -1  106.69    4.80
   0   5   1  114.39    6.70
   0   5  -1  118.49    6.10
   0   5   1  113.09    6.20
   1  -5   1 1479.85   49.30
  -1  -5  -1 1405.06   49.70
   1  -5   1 1391.06   48.70
  -1  -5  -1 1336.77   49.10
   1  -5   1 1448.46   48.40
  -1  -5  -1 1308.07   48.90
  -1  -5  -1 1375.66   49.60
  -1  -5  -1 1478.65   50.19
  -1   5  -1 1455.85   49.90
  -1   5  -1 1393.36   48.80
   1   5   1 1439.26   49.70
  -1   5  -1 1511.05   48.60
  -1   5  -1 1304.97   48.60
   1   5   1 1487.75   49.90
   2  -5   1  283.67   15.40
  -2  -5  -1  293.77   14.70
  -2  -5  -1  306.07   16.90
  -2  -5  -1  293.77   15.50
   2  -5   1  287.17   14.50
   2  -5   1  275.47   14.40
  -2  -5  -1  289.87   15.00
  -2  -5  -1  276.67   15.20
  -2   5  -1  277.27   14.60
   2   5   1  292.07   14.80
  -2   5  -1  290.57   14.70
  -2   5  -1  289.07   16.00
   2   5   1  272.97   15.40
   2   5   1  278.47   15.20
  -2   5  -1  289.07   14.90
   3  -5   1    8.80    5.30
  -3  -5  -1   14.60    6.50
  -3  -5  -1    4.10    7.30
  -3  -5  -1   19.10    7.80
  -3  -5  -1    7.70    6.40
   3  -5   1    9.60    6.60
  -3  -5  -1    3.80    5.30
  -3   5  -1    9.70    5.70
  -3   5  -1   17.80    7.80
   3   5   1   19.20    6.20
  -3   5  -1   -1.40    6.20
  -3   5  -1   -1.40    5.40
   3   5   1   21.00    6.70
   3   5   1    8.60    6.30
  -4  -5  -1   26.70   10.90
   4  -5   1   -1.10    7.50
  -4  -5  -1   -8.30    8.40
  -4  -5  -1   -4.20    7.70
  -4  -5  -1    8.00    8.60
  -4   5  -1   -2.60    6.90
   4   5   1   15.20    7.10
  -4   5  -1    2.60    8.60
  -4   5  -1    4.50    7.10
  -4   5  -1   20.20    8.60
  -4  -6   1   12.90    9.70
   4  -6  -1    0.60    7.10
  -4  -6   1    1.00    7.80
  -4  -6   1   17.80    8.10
  -4  -6   1    6.20    6.70
  -4   6   1   22.80   10.40
   4   6  -1    5.90    8.80
  -4   6   1    9.70    7.80
  -4   6   1   -0.10    8.10
  -4   6   1    8.90    7.20
  -3  -6   1    5.30    6.10
   3  -6  -1   18.70    7.00
  -3  -6   1   21.20    6.90
  -3  -6   1   25.60    8.20
   3  -6  -1   19.40    6.70
   3  -6  -1    5.90    5.60
  -3  -6   1   -1.30    4.80
   3   6  -1   10.70    5.60
   3   6  -1   13.60    7.80
  -3   6   1    8.90    6.50
  -3   6   1   10.60    7.20
  -3   6   1   16.00    7.50
  -3   6   1    8.20    6.90
   3   6  -1   21.20    7.10
   2  -6  -1  220.48   13.00
   2  -6  -1  220.38   13.00
  -2  -6   1  238.38   14.50
   2  -6  -1  216.18   12.20
   2  -6  -1  218.68   13.10
  -2  -6   1  207.98   11.60
  -2  -6   1  208.68   13.10
  -2  -6   1  216.68   13.30
   2   6  -1  210.78   13.40
  -2   6   1  216.68   12.80
   2   6  -1  213.88   13.10
   2   6  -1  225.78   13.50
  -2   6   1  194.38   12.70
  -2   6   1  209.38   12.20
   2   6  -1  218.68   11.60
  -1  -6   1  329.27   14.50
   1  -6  -1  315.57   13.00
  -1  -6   1  323.37   14.30
   1  -6  -1  311.87   14.20
  -1  -6   1  325.77   14.50
   1  -6  -1  305.17   15.40
  -1  -6   1  328.97   12.40
   1  -6  -1  305.77   14.20
   1   6  -1  308.07   12.20
  -1   6   1  294.67   14.20
  -1   6   1  314.87   14.10
  -1   6   1  318.77   14.50
   1   6  -1  290.57   15.30
   1   6  -1  321.87   14.60
  -1   6   1  291.17   12.90
   0  -6  -1  282.07   11.50
   0  -6  -1  305.17   12.90
   0  -6  -1  293.97   11.60
   0  -6   1  292.87   10.70
   0  -6   1  315.87   12.30
   0  -6  -1  306.37   13.00
   0  -6  -1  277.17   12.10
   0  -6   1  318.67   11.00
   0   6   1  278.27   12.10
   0   6  -1  309.37   12.40
   0   6  -1  299.87   12.20
   0   6   1  304.97   12.90
   0   6  -1  300.17   10.70
   0   6  -1  271.17   11.50
   0   6   1  325.37   13.20
   1  -6   1  254.17   10.50
  -1  -6  -1  239.98   12.30
  -1  -6  -1  230.08   11.20
   1  -6   1  238.78   11.40
   1  -6   1  263.77   12.30
  -1  -6  -1  221.98   11.20
   1  -6   1  236.28   11.10
  -1  -6  -1  254.17   12.30
   1   6   1  259.57   12.40
  -1   6  -1  238.78   11.30
   1   6   1  241.48   12.30
  -1   6  -1  262.27   11.60
  -1   6  -1  254.27   10.50
   1   6   1  223.68   11.00
  -1   6  -1  251.47   12.30
   1   6   1  251.37   12.40
  -2  -6  -1  219.88   13.40
  -2  -6  -1  210.88   12.30
   2  -6   1  227.18   12.50
   2  -6   1  195.08   12.70
  -2  -6  -1  227.18   13.50
  -2  -6  -1  242.08   13.10
   2  -6   1  239.18   12.60
  -2   6  -1  221.18   12.40
   2   6   1  218.88   13.40
  -2   6  -1  226.88   13.00
   2   6   1  245.18   13.70
  -2   6  -1  226.08   12.70
  -3  -6  -1    4.00    5.90
  -3  -6  -1   -2.30    5.00
  -3  -6  -1    7.40    6.70
  -3  -6  -1    5.70    7.00
  -3  -6  -1    7.90    7.00
   3  -6   1   14.90    5.70
  -3   6  -1    7.50    6.20
   3   6   1   -5.10    5.10
  -3   6  -1   14.90    8.20
  -3   6  -1    7.50    6.00
  -3   6  -1    4.50    5.20
  -4  -6  -1   13.00    9.30
  -4  -6  -1   15.00    8.90
  -4  -6  -1    7.00    7.70
   4  -6   1    8.30    7.80
  -4  -6  -1    5.60    7.90
  -4   6  -1    4.70    6.70
  -4   6  -1   15.00    8.10
  -4   6  -1    7.10    8.30
   4   6   1   16.70    8.50
   4  -7  -1    6.10    7.30
  -4  -7   1    7.40    7.10
  -4  -7   1   -2.20    7.70
  -4  -7   1    0.10    8.80
  -4   7   1   -9.40    6.20
  -4   7   1   12.80    7.80
   4   7  -1    2.50    6.50
  -4   7   1   11.30    8.70
  -4   7   1    8.20    9.30
  -3  -7   1   80.79   12.00
  -3  -7   1   65.69   11.80
   3  -7  -1   76.79    9.40
  -3  -7   1   70.99   11.70
   3  -7  -1   68.29   10.70
  -3  -7   1   68.89   10.20
   3  -7  -1   73.49   11.40
  -3   7   1   52.89   10.30
   3   7  -1   66.29   10.40
  -3   7   1   80.89   12.70
  -3   7   1   67.49   10.60
   3   7  -1   85.79   10.50
  -3   7   1   94.79   13.20
  -2  -7   1  151.18   11.10
   2  -7  -1  152.58   10.80
   2  -7  -1  151.38   10.90
  -2  -7   1  135.59   10.80
   2  -7  -1  138.19    9.50
  -2  -7   1  142.49    9.10
   2  -7  -1  140.39   10.40
   2   7  -1  142.19   10.80
  -2   7   1  135.19   10.10
   2   7  -1  146.99   11.00
  -2   7   1  140.69   10.60
  -2   7   1  143.59   11.20
   2   7  -1  138.89    8.80
   2   7  -1  139.29   10.80
  -2   7   1  141.49    9.70
   1  -7  -1   19.30    5.30
   1  -7  -1   21.20    3.90
  -1  -7   1   17.90    5.10
  -1  -7   1   27.10    3.70
  -1  -7   1   17.60    3.20
  -1  -7   1   12.00    5.30
   1  -7  -1   19.40    6.30
   1  -7  -1    9.90    4.80
  -1  -7   1   16.80    4.90
  -1   7   1   18.70    4.20
  -1   7   1   14.60    5.40
   1   7  -1    6.20    5.50
  -1   7   1   14.80    5.10
  -1   7   1   17.30    5.30
   1   7  -1   21.10    5.80
   0  -7   1  105.09    4.80
   0  -7  -1  112.79    7.60
   0  -7   1  116.29    6.90
   0  -7  -1  113.49    7.50
   0  -7  -1  106.79    5.80
   0  -7   1  112.49    5.30
   0  -7  -1  103.69    6.40
   0  -7  -1  107.79    5.80
   0   7  -1  111.69    6.90
   0   7  -1  109.79    5.40
   0   7  -1  106.29    7.10
   0   7   1  107.59    7.40
   0   7   1  107.09    7.80
   0   7   1  106.09    6.70
   0   7  -1  112.59    4.90
  -1  -7  -1  103.19    7.60
   1  -7   1   97.09    7.20
   1  -7   1  111.49    5.70
  -1  -7  -1  102.59    7.90
   1  -7   1  108.99    7.00
  -1  -7  -1   90.29    6.40
   1  -7   1   86.39    6.90
   1   7   1   88.39    6.40
  -1   7  -1   89.89    7.10
   1   7   1  101.29    8.00
  -1   7  -1  100.39    5.60
  -1   7  -1  101.69    7.60
  -1   7  -1   98.49    7.00
   1   7   1  107.19    8.20
   1   7   1   88.19    7.50
  -2  -7  -1  158.18   10.30
   2  -7   1  168.28   10.60
  -2  -7  -1  187.48   12.00
  -2  -7  -1  168.78   11.70
  -2  -7  -1  167.88   10.80
   2  -7   1  161.38   11.20
  -2  -7  -1  181.68   12.80
   2  -7   1  175.08   10.50
   2   7   1  172.28   11.60
  -2   7  -1  161.38   12.00
  -2   7  -1  160.48   10.70
  -2   7  -1  166.68   10.70
   2   7   1  156.18   11.60
  -2   7  -1  150.58   10.20
   2   7   1  162.98   11.50
  -3  -7  -1    7.70    6.50
  -3  -7  -1    8.90    6.50
  -3  -7  -1   21.10    6.50
   3  -7   1   11.60    5.40
  -3  -7  -1   10.30    7.20
  -3  -7  -1   14.20    7.00
  -3   7  -1   -2.30    6.20
  -3   7  -1    7.50    6.40
  -3   7  -1    5.00    5.50
   3   7   1    6.50    6.20
  -3   7  -1   15.70    7.70
  -4  -7  -1   44.30   10.50
  -4  -7  -1   78.99   14.50
  -4  -7  -1   76.89   14.60
  -4  -7  -1   66.79   16.10
  -4   7  -1   76.89   13.00
   4   7   1   65.39   14.80
  -4   7  -1   71.89   14.70
  -4   7  -1   76.89   13.60
  -4   7  -1   62.19   14.50
  -4  -8   1    5.10    9.60
  -4  -8   1    7.10    8.00
  -4  -8   1    9.30    8.80
  -4  -8   1    5.30    7.20
   4  -8  -1   16.30    8.30
  -4   8   1    3.00    7.40
  -4   8   1    5.50    8.80
  -4   8   1   13.50    8.60
  -4   8   1    1.70    6.90
   4   8  -1   10.50    7.60
  -3  -8   1   22.30    6.80
  -3  -8   1   21.50    7.60
   3  -8  -1   28.50    9.00
   3  -8  -1   26.60    6.70
  -3  -8   1   46.20    9.80
  -3  -8   1   16.70    7.40
  -3   8   1   30.60    8.10
  -3   8   1   49.30   10.10
   3   8  -1   28.40    9.10
   3   8  -1   51.79   10.00
  -3   8   1   26.90    8.40
   3   8  -1   33.20    8.10
  -3   8   1   34.80    8.40
  -2  -8   1  535.95   24.20
   2  -8  -1  460.25   22.40
  -2  -8   1  509.15   23.40
  -2  -8   1  525.45   23.60
   2  -8  -1  532.25   23.20
   2  -8  -1  494.85   23.20
  -2  -8   1  477.15   20.90
  -2  -8   1  521.75   21.40
   2  -8  -1  517.05   21.90
  -2   8   1  497.35   23.10
  -2   8   1  508.75   23.80
  -2   8   1  518.85   22.90
   2   8  -1  509.75   23.60
   2   8  -1  501.35   21.10
   2   8  -1  546.05   23.80
  -2   8   1  542.65   22.20
  -1  -8   1  499.15   19.60
  -1  -8   1  532.65   26.10
  -1  -8   1  560.14   22.10
   1  -8  -1  564.84   22.40
   1  -8  -1  554.54   20.40
   1  -8  -1  567.64   22.90
   1  -8  -1  542.35   22.20
  -1  -8   1  561.94   22.50
  -1  -8   1  585.14   19.80
   1   8  -1  566.24   22.70
   1   8  -1  548.25   22.60
   1   8  -1  553.04   22.10
  -1   8   1  527.65   22.20
  -1   8   1  559.14   22.50
  -1   8   1  513.45   20.30
  -1   8   1  553.64   22.70
   0  -8  -1  163.38    7.50
   0  -8  -1  158.28    7.40
   0  -8   1  162.48    7.10
   0  -8  -1  156.08    8.20
   0  -8  -1  157.68    9.20
   0  -8   1  167.58    8.70
   0  -8  -1  161.38    9.40
   0  -8   1  156.88    6.40
   0   8  -1  156.08    8.70
   0   8  -1  156.48    6.50
   0   8   1  154.88    9.10
   0   8   1  156.68    8.40
   0   8   1  147.49    9.50
   0   8  -1  162.38    7.10
   0   8  -1  156.18    8.90
  -1  -8  -1   67.59    5.70
   1  -8   1   74.59    6.70
   1  -8   1   77.19    4.80
  -1  -8  -1   79.39    7.00
   1  -8   1   88.49    6.50
  -1  -8  -1   73.19    7.40
   1  -8   1   82.79    6.70
  -1   8  -1   82.19    6.80
   1   8   1   82.59    7.10
   1   8   1   75.69    7.50
  -1   8  -1   91.09    7.20
   1   8   1   75.59    7.50
  -1   8  -1   73.49    4.80
   1   8   1   77.19    6.00
  -1   8  -1   81.79    6.80
   2  -8   1  646.34   28.00
  -2  -8  -1  604.44   27.50
  -2  -8  -1  625.54   27.60
  -2  -8  -1  653.43   26.50
   2  -8   1  630.94   26.00
  -2  -8  -1  677.33   28.60
   2  -8   1  645.54   27.80
  -2  -8  -1  652.73   26.60
   2  -8   1  637.04   26.60
  -2   8  -1  559.04   29.30
  -2   8  -1  629.44   25.90
   2   8   1  659.33   27.80
   2   8   1  697.23   28.10
  -2   8  -1  671.43   28.50
   2   8   1  651.43   28.00
  -2   8  -1  650.83   26.70
  -3  -8  -1  274.57   18.00
   3  -8   1  255.47   16.00
  -3  -8  -1  293.17   18.70
  -3  -8  -1  282.37   16.20
  -3  -8  -1  268.87   16.60
  -3  -8  -1  243.98   17.70
  -3   8  -1  244.08   16.70
  -3   8  -1  250.17   17.10
  -3   8  -1  272.67   18.50
  -3   8  -1  259.17   16.10
   3   8   1  263.97   17.10
   3   8   1  260.37   17.50
  -4  -8  -1   32.70   11.30
  -4  -8  -1   22.00    9.90
  -4  -8  -1   15.50   11.10
  -4  -8  -1   21.00    7.80
   4   8   1   23.70    8.60
  -4   8  -1   17.00   10.70
  -4   8  -1   14.10    7.80
  -4   8  -1   38.20   10.20
  -4   8  -1   35.40   11.00
  -4  -9   1    9.80    6.70
   4  -9  -1    0.70    7.20
  -4  -9   1    3.20    9.00
  -4  -9   1    7.30    7.20
  -4  -9   1   -0.30    8.60
  -4   9   1   -3.00    7.10
  -4   9   1   -1.90    6.00
   4   9  -1    1.80    7.10
  -4   9   1   12.20    8.70
  -4   9   1   -1.50    8.20
  -3  -9   1    5.60    5.60
   3  -9  -1   15.10    6.70
  -3  -9   1    2.70    6.40
   3  -9  -1    8.10    5.90
  -3  -9   1    8.20    6.60
  -3  -9   1    4.60    7.00
  -3  -9   1    6.60    5.20
  -3   9   1   11.70    6.80
  -3   9   1    8.00    6.10
  -3   9   1    6.30    7.10
   3   9  -1   10.30    7.50
  -3   9   1    1.80    5.40
  -2  -9   1   26.50    7.20
   2  -9  -1   21.20    6.00
  -2  -9   1   25.10    7.00
  -2  -9   1   22.90    4.60
   2  -9  -1    7.50    5.40
   2  -9  -1   20.40    5.50
  -2  -9   1   18.60    5.10
  -2  -9   1   15.10    5.60
   2  -9  -1   25.10    6.50
  -2   9   1   16.30    6.90
   2   9  -1   17.20    6.30
  -2   9   1   15.20    6.20
  -2   9   1   14.30    4.70
  -2   9   1   18.60    6.20
   2   9  -1   27.30    7.10
   1  -9  -1  244.98   12.90
   1  -9  -1  233.18   12.40
  -1  -9   1  238.58    9.80
  -1  -9   1  246.78   12.90
  -1  -9   1  217.78    9.60
   1  -9  -1  245.68   10.40
  -1  -9   1  246.38   12.60
   1  -9  -1  239.48   12.50
  -1  -9   1  247.28   12.30
  -1   9   1  235.28   12.50
   1   9  -1  253.87   13.00
  -1   9   1  249.28   12.90
   1   9  -1  242.28   12.30
  -1   9   1  233.98   10.40
   1   9  -1  237.58   13.00
  -1   9   1  250.77   13.00
   0  -9  -1  168.88    8.20
   0  -9  -1  181.48   10.20
   0  -9   1  184.08    9.80
   0  -9  -1  181.28   10.40
   0  -9   1  192.68    8.10
   0  -9  -1  193.38    9.30
   0  -9   1  178.48    7.30
   0  -9  -1  190.98    8.30
   0   9  -1  193.58   10.20
   0   9   1  168.98    9.10
   0   9  -1  182.78    8.10
   0   9   1  180.68   10.30
   0   9  -1  180.18    7.40
   0   9  -1  184.48    9.70
   0   9   1  194.88   10.70
  -1  -9  -1   22.50    6.30
   1  -9   1   32.70    5.50
   1  -9   1   20.70    5.30
  -1  -9  -1   26.80    5.80
  -1  -9  -1   16.30    3.90
   1  -9   1   26.90    5.40
   1  -9   1   24.60    3.20
  -1  -9  -1   15.90    5.70
  -1   9  -1   24.50    3.10
  -1   9  -1   22.30    5.40
   1   9   1   19.70    5.40
   1   9   1   20.30    5.80
  -1   9  -1   25.70    5.70
   1   9   1   17.80    4.40
  -1   9  -1   17.70    5.10
   1   9   1   21.90    5.90
   2  -9   1   59.79    6.40
   2  -9   1   67.59    7.70
  -2  -9  -1   73.09    8.50
  -2  -9  -1   78.39   11.00
  -2  -9  -1   72.99    7.10
   2  -9   1   58.49    6.80
   2  -9   1   85.79    7.80
  -2  -9  -1   60.09    6.60
  -2  -9  -1  115.69   19.60
  -2   9  -1   62.99    7.60
   2   9   1   81.79   11.10
  -2   9  -1   76.19    8.60
  -2   9  -1   70.19    7.60
  -2   9  -1   71.69    6.80
   2   9   1   82.69   10.60
   2   9   1   69.39    8.50
  -3  -9  -1  558.34   25.30
  -3  -9  -1  528.85   27.40
  -3  -9  -1  527.35   25.60
  -3  -9  -1  510.45   27.10
   3  -9   1  550.64   25.60
  -3  -9  -1  496.75   26.80
   3   9   1  525.15   26.40
  -3   9  -1  522.05   26.70
  -3   9  -1  498.35   25.00
   3   9   1  529.35   27.70
  -3   9  -1  487.35   25.30
  -3   9  -1  527.85   27.80
  -4  -9  -1  113.29   21.20
  -4  -9  -1  121.59   14.90
  -4  -9  -1   99.89   12.00
  -4  -9  -1  111.19   16.80
  -4   9  -1   86.29   15.50
  -4   9  -1  121.79   14.40
  -4   9  -1  112.29   15.60
  -4   9  -1   84.99   13.80
   4   9   1  125.79   17.10
  -4 -10   1   19.80   10.40
  -4 -10   1   16.40    9.40
   4 -10  -1   16.80    8.90
  -4 -10   1   -5.30   10.00
  -4  10   1    5.10    7.50
  -4  10   1   17.90    9.20
   4  10  -1   18.70   10.10
  -4  10   1    7.00    7.20
   3 -10  -1   16.40    7.40
  -3 -10   1   10.30    7.30
  -3 -10   1    3.10    6.50
  -3 -10   1    8.50    5.50
   3 -10  -1    8.20    6.50
  -3 -10   1    7.00    5.00
  -3 -10   1    3.20    6.00
  -3  10   1   -4.40    7.30
  -3  10   1   14.50    6.90
  -3  10   1   14.20    7.00
  -3  10   1   11.60    7.70
   3  10  -1   12.40    8.40
  -2 -10   1   78.39   10.60
  -2 -10   1   65.59    9.80
  -2 -10   1   73.09   10.00
  -2 -10   1   49.80    5.70
   2 -10  -1   51.79    6.20
  -2 -10   1   44.60    5.40
   2 -10  -1   63.59    9.30
   2 -10  -1   63.79    9.20
  -2  10   1   70.89   10.00
   2  10  -1   80.99   11.10
   2  10  -1   65.29    9.80
  -2  10   1   73.89   10.30
  -2  10   1   62.89    6.60
   2  10  -1   58.49    9.60
  -2  10   1   79.89   11.60
  -1 -10   1  134.09    9.00
  -1 -10   1  140.59    6.50
   1 -10  -1  142.89    7.10
  -1 -10   1  134.49    9.70
  -1 -10   1  126.49    6.40
   1 -10  -1  135.39    9.10
  -1 -10   1  132.29    9.50
   1 -10  -1  136.89    9.50
   1 -10  -1  143.09    9.60
   1  10  -1  137.29    9.70
   1  10  -1  143.79   10.00
  -1  10   1  132.19    9.40
  -1  10   1  139.89    9.70
   1  10  -1  143.69    9.10
  -1  10   1  132.99    6.90
  -1  10   1  151.28    9.80
   0 -10  -1   35.00    6.40
   0 -10   1   27.80    3.40
   0 -10   1   21.60    5.10
   0 -10  -1   43.10    6.80
   0 -10  -1   27.50    4.00
   0 -10  -1   26.90    5.10
   0 -10  -1   36.10    4.40
   0  10  -1   26.80    5.60
   0  10  -1   25.80    2.90
   0  10   1   16.00    5.80
   0  10   1   29.70    6.00
   0  10  -1   33.90    4.30
   0  10  -1   39.50    6.40
   0  10   1   27.80    5.40
  -1 -10  -1   98.09    8.70
  -1 -10  -1  103.99    7.90
   1 -10   1  102.39    7.50
   1 -10   1   97.29    7.30
   1 -10   1   96.09    7.40
  -1 -10  -1   82.79    6.30
  -1 -10  -1   95.19    8.30
  -1  10  -1  104.69    7.70
  -1  10  -1   96.69    7.70
  -1  10  -1   95.69    7.40
   1  10   1   89.89    7.60
   1  10   1   89.29    8.50
   1  10   1   88.89    6.50
   1  10   1   94.89    8.20
  -1  10  -1   80.39    5.00
   2 -10   1   27.10    6.10
  -2 -10  -1   21.60    7.10
  -2 -10  -1   32.60    6.70
   2 -10   1   22.70    5.10
  -2 -10  -1   30.70    7.20
   2 -10   1   21.50    6.50
  -2 -10  -1   25.40    5.50
  -2 -10  -1   30.20    7.90
   2 -10   1   28.00    9.30
  -2  10  -1   31.30    8.50
  -2  10  -1   22.70    5.40
  -2  10  -1   27.60    6.60
   2  10   1   21.20    6.30
   2  10   1   32.80    7.60
  -2  10  -1   34.30    6.90
   2  10   1   24.40    7.30
   3 -10   1  523.95   28.10
  -3 -10  -1  449.76   25.30
  -3 -10  -1  476.35   24.20
  -3 -10  -1  494.65   26.30
  -3 -10  -1  482.35   23.60
   3 -10   1  536.45   27.20
  -3 -10  -1  563.04   27.40
  -3  10  -1  472.95   23.70
   3  10   1  455.35   25.20
  -3  10  -1  486.05   24.60
  -3  10  -1  498.75   26.10
   3  10   1  426.56   24.80
  -3  10  -1  487.05   26.30
  -4 -10  -1   50.89   14.90
  -4 -10  -1   48.60   12.60
   4 -10   1   29.10    9.80
  -4 -10  -1   46.80   12.10
  -4 -10  -1   45.00   11.60
  -4  10  -1   46.40   12.40
  -4  10  -1   31.20   11.50
   4  10   1   41.90   11.50
  -4  10  -1   41.10   10.50
  -4  10  -1   37.80   10.30
  -4 -11   1   74.19   13.90
   4 -11  -1   63.99   13.20
  -4 -11   1   60.79   11.30
  -4 -11   1   66.39   13.90
  -4  11   1   44.30   12.30
  -4  11   1   95.09   15.00
   4  11  -1   73.59   14.20
  -4  11   1   64.89   12.40
  -4  11   1   74.29   13.20
   3 -11  -1    3.40    6.20
  -3 -11   1    6.70    7.60
   3 -11  -1    9.70    7.00
  -3 -11   1   16.20    5.80
  -3 -11   1   -0.90    6.00
  -3 -11   1    1.70    4.90
  -3 -11   1    0.40    6.00
  -3  11   1    5.60    5.70
  -3  11   1   -3.00    5.90
  -3  11   1    2.30    5.80
   3  11  -1    4.40    7.10
  -3  11   1    2.00    6.00
   3  11  -1   17.70    7.90
  -2 -11   1   25.70    7.80
   2 -11  -1   17.70    5.80
   2 -11  -1   19.70    5.70
   2 -11  -1   17.90    6.30
  -2 -11   1   11.50    6.30
   2 -11  -1   28.40    5.60
  -2 -11   1   16.10    6.20
  -2 -11   1   18.10    4.90
  -2 -11   1   23.40    4.20
   2  11  -1   29.40    7.40
  -2  11   1   25.00    6.70
  -2  11   1   19.90    5.60
   2  11  -1   18.10    6.70
  -2  11   1   25.30    7.50
  -2  11   1   19.80    8.10
   2  11  -1   31.60    7.40
   1 -11  -1  136.59    7.00
  -1 -11   1  168.08    9.70
   1 -11  -1  131.09    9.20
  -1 -11   1  140.79    6.60
  -1 -11   1  148.19   10.30
   1 -11  -1  140.69   10.00
  -1 -11   1  124.99    6.50
   1 -11  -1  156.08    9.90
  -1 -11   1  143.29    9.90
  -1  11   1  156.68   10.00
  -1  11   1  130.59    6.90
   1  11  -1  155.28   10.30
  -1  11   1  135.29    9.50
   1  11  -1  141.99    9.20
  -1  11   1  143.29   10.20
   1  11  -1  149.69   10.30
   0 -11   1  360.36   13.80
   0 -11  -1  328.37   13.70
   0 -11  -1  337.77   13.60
   0 -11   1  353.16   15.60
   0 -11  -1  338.17   16.10
   0 -11  -1  334.77   14.80
   0 -11  -1  350.76   16.20
   0  11   1  346.37   16.20
   0  11  -1  363.36   16.00
   0  11  -1  362.76   13.90
   0  11  -1  328.57   12.60
   0  11   1  376.86   16.70
   0  11  -1  335.27   15.60
   0  11   1  356.26   15.10
   1 -11   1   58.79    7.40
  -1 -11  -1   66.29    8.10
   1 -11   1   52.89    7.10
   1 -11   1   46.80    6.90
  -1 -11  -1   52.99    9.90
  -1 -11  -1   36.10    4.60
  -1 -11  -1   46.20    7.50
   1  11   1   44.80    5.80
  -1  11  -1   48.20    7.20
   1  11   1   54.39    9.30
  -1  11  -1   60.39    7.90
   1  11   1   60.49    8.50
  -1  11  -1   34.90    6.60
   1  11   1   37.50    4.70
   2 -11   1   45.10    9.20
  -2 -11  -1   26.00    5.50
  -2 -11  -1   41.80    8.40
  -2 -11  -1   31.50    6.70
   2 -11   1   34.30    5.70
   2 -11   1   41.50    7.10
   2 -11   1   34.20    7.50
  -2 -11  -1   30.50    7.70
  -2 -11  -1   43.50    8.80
   2  11   1   52.39    9.00
  -2  11  -1   23.80    7.50
  -2  11  -1   45.00    7.90
  -2  11  -1   38.90    7.60
  -2  11  -1   31.50    5.70
   2  11   1   37.60    7.70
  -3 -11  -1  296.17   19.60
  -3 -11  -1  314.57   17.20
  -3 -11  -1  269.77   17.00
   3 -11   1  296.67   18.20
  -3 -11  -1  304.27   19.40
   3 -11   1  260.77   18.60
  -3 -11  -1  345.97   21.10
  -3  11  -1  324.07   20.10
   3  11   1  316.67   19.50
  -3  11  -1  261.87   18.10
  -3  11  -1  317.77   18.30
   3  11   1  271.17   18.80
  -3  11  -1  294.27   17.10
   4 -11   1   49.99   10.30
  -4 -11  -1   54.89   11.60
  -4 -11  -1   44.60   12.00
  -4 -11  -1   61.79   16.50
  -4 -11  -1   40.70   12.10
   4  11   1   59.29   13.80
  -4  11  -1   69.39   12.40
  -4  11  -1   59.19   14.80
  -4  11  -1   57.99   13.30
  -4  11  -1   72.69   13.50
  -4 -12   1   32.20    8.80
  -4 -12   1   43.80   12.00
  -4 -12   1   43.60   12.30
   4  12  -1   35.90   11.90
  -4  12   1   43.50   10.90
  -4  12   1   32.10   11.00
  -4  12   1   37.90   11.00
  -4  12   1   58.09   12.00
  -3 -12   1    6.70    7.10
  -3 -12   1   10.10    5.40
  -3 -12   1    7.00    7.40
  -3 -12   1    5.50    6.80
  -3 -12   1   -0.20    4.70
   3 -12  -1   16.40    7.60
  -3  12   1    4.20    5.50
  -3  12   1    4.80    6.30
   3  12  -1   -8.90    5.40
  -3  12   1   -6.30    6.00
  -3  12   1   13.20    6.00
   2 -12  -1   14.50    6.00
  -2 -12   1    6.60    3.70
   2 -12  -1    8.50    4.30
  -2 -12   1    5.90    5.40
  -2 -12   1   10.60    5.30
   2 -12  -1    7.10    5.70
  -2 -12   1   17.10    6.50
  -2 -12   1   10.50    3.60
   2 -12  -1    3.50    5.00
  -2  12   1   10.20    6.20
   2  12  -1    1.20    5.60
   2  12  -1    5.40    5.60
  -2  12   1    7.40    4.20
   2  12  -1   12.60    5.70
  -2  12   1    3.00    5.40
  -2  12   1    5.20    5.30
  -1 -12   1   14.30    5.60
  -1 -12   1   21.70    3.20
   1 -12  -1   16.20    5.40
  -1 -12   1   21.60    6.40
  -1 -12   1   20.60    3.40
  -1 -12   1   24.00    5.60
   1 -12  -1   11.70    4.90
   1 -12  -1   17.40    3.30
   1 -12  -1   27.80    6.40
  -1  12   1   12.60    3.10
   1  12  -1   20.60    5.10
   1  12  -1   12.90    5.50
  -1  12   1   21.20    6.00
  -1  12   1   19.20    6.10
   1  12  -1    7.40    5.50
  -1  12   1   13.00    4.70
   0 -12   1  104.29    8.20
   0 -12  -1  116.49    6.50
   0 -12  -1  115.49    9.00
   0 -12  -1  117.09    9.10
   0 -12   1  113.79    6.50
   0 -12  -1  117.49    6.50
   0 -12   1  135.49    8.70
   0  12   1  147.39    9.80
   0  12  -1  134.59    9.30
   0  12  -1  123.69    6.90
   0  12   1  112.59    7.80
   0  12  -1  120.89    8.70
   0  12  -1  119.19    5.60
   0  12   1  133.49    9.30
   1 -12   1    8.80    4.20
   1 -12   1    8.00    4.00
  -1 -12  -1    6.00    3.40
  -1 -12  -1    0.50    4.70
  -1 -12  -1    0.90    4.30
  -1 -12  -1    9.40    4.40
   1 -12   1    5.00    3.80
  -1  12  -1    2.60    4.50
  -1  12  -1    8.60    4.10
   1  12   1    4.00    3.10
  -1  12  -1    8.30    4.60
   1  12   1    7.30    7.60
   1  12   1    6.60    4.10
   1  12   1    2.90    5.20
  -2 -12  -1  150.98   10.00
  -2 -12  -1  134.29   11.50
   2 -12   1  145.09   10.50
  -2 -12  -1  143.89   11.80
   2 -12   1  152.18   10.70
   2 -12   1  150.28    8.90
   2 -12   1  148.49   11.20
  -2 -12  -1  162.58   12.10
  -2 -12  -1  126.79    9.00
  -2  12  -1  145.59    8.90
  -2  12  -1  131.59   10.70
   2  12   1  141.29   11.40
   2  12   1  148.99   11.70
  -2  12  -1  156.68   11.80
  -2  12  -1  170.78   11.40
   2  12   1  152.98   11.90
   3 -12   1    5.90    6.00
  -3 -12  -1    2.80    7.80
  -3 -12  -1    6.40    6.90
   3 -12   1   13.70    6.00
  -3 -12  -1    1.70    4.50
  -3 -12  -1    2.50    7.40
  -3 -12  -1    1.10    6.00
  -3  12  -1   10.40    7.00
  -3  12  -1   -5.90    5.90
   3  12   1    8.30    6.50
  -3  12  -1    6.40    5.70
   3  12   1   -0.60    6.70
  -3  12  -1   11.90    7.50
  -4 -12  -1   12.10   15.80
  -4 -12  -1   15.40    8.80
  -4 -12  -1   35.20    9.20
   4 -12   1   52.89   14.50
  -4 -12  -1    8.50    9.70
   4  12   1    5.70    8.40
  -4  12  -1   43.50   13.50
  -4  12  -1   29.90    9.30
  -4  12  -1   19.70    8.70
  -4  12  -1   24.50   10.30
   4 -13  -1   -1.00    7.00
  -4 -13   1   17.80    8.70
  -4 -13   1    6.80    8.40
  -4 -13   1    9.60    7.10
  -4  13   1    8.50    9.60
  -4  13   1   -0.20    8.70
  -4  13   1    3.60    8.40
   4  13  -1    1.50    7.70
  -4  13   1    9.10    8.00
  -3 -13   1   14.70    5.60
   3 -13  -1    6.20    6.20
  -3 -13   1   28.40    8.90
   3 -13  -1   10.90    7.80
  -3 -13   1   20.40    8.70
  -3 -13   1   11.90    4.90
  -3 -13   1   13.90    8.10
  -3  13   1   20.50    6.80
  -3  13   1   24.90    7.40
  -3  13   1   28.30    9.80
  -3  13   1    4.90    6.50
   2 -13  -1   -2.60    5.20
   2 -13  -1    3.40    4.10
   2 -13  -1   -0.50    4.30
   2 -13  -1    2.50    5.20
  -2 -13   1    3.10    3.20
  -2 -13   1   -2.30    5.00
  -2 -13   1    6.30    6.00
  -2 -13   1    4.60    5.70
  -2 -13   1    4.40    3.10
  -2  13   1    1.20    5.00
   2  13  -1   -2.80    4.40
  -2  13   1   -1.30    3.50
  -2  13   1    6.00    5.80
   2  13  -1    0.00    5.30
   2  13  -1    6.00    4.70
  -2  13   1    0.40    5.10
  -1 -13   1  191.58    8.10
   1 -13  -1  173.78   11.50
  -1 -13   1  194.58   10.80
   1 -13  -1  189.38   11.90
   1 -13  -1  186.48    8.10
  -1 -13   1  186.68    8.10
  -1 -13   1  198.88   11.90
   1 -13  -1  183.98   11.10
   1  13  -1  166.38   10.20
  -1  13   1  170.98    8.00
  -1  13   1  203.58   12.00
  -1  13   1  187.98   11.90
  -1  13   1  182.48   11.60
   1  13  -1  177.18   11.50
   1  13  -1  185.78   12.10
   0 -13  -1  313.87   12.70
   0 -13  -1  305.27   15.50
   0 -13  -1  278.37   12.40
   0 -13  -1  310.77   15.50
   0 -13  -1  306.67   13.80
   0 -13   1  315.07   12.90
   0 -13   1  318.87   15.10
   0 -13   1  331.47   15.10
   0 -13   1  282.57   11.60
   0  13  -1  276.67   14.70
   0  13   1  296.57   15.40
   0  13   1  320.57   14.40
   0  13  -1  319.27   13.10
   0  13  -1  331.37   15.60
   0  13   1  311.37   15.80
  -1 -13  -1   52.89    6.40
   1 -13   1   65.99    6.70
  -1 -13  -1   77.39    9.70
   1 -13   1   67.09    6.70
  -1 -13  -1   69.09    9.20
   1 -13   1   62.99    6.50
   1  13   1   79.79   10.00
   1  13   1   52.79    6.40
   1  13   1   57.59    5.50
   1  13   1   78.19    9.70
  -1  13  -1   53.99    6.80
  -1  13  -1   55.29    6.50
  -1  13  -1   66.99    7.20
   2 -13   1   18.10    5.70
   2 -13   1   17.70    5.60
  -2 -13  -1   22.40    6.90
  -2 -13  -1   20.70    5.70
   2 -13   1   20.40    6.00
  -2 -13  -1   18.60    5.10
  -2 -13  -1   24.60    7.70
  -2 -13  -1   16.60    6.50
   2 -13   1   23.50    6.40
   2  13   1   19.10    6.60
   2  13   1   21.40    7.10
  -2  13  -1   18.00    6.80
  -2  13  -1   21.70    5.00
  -2  13  -1    7.80    5.60
   2  13   1   14.40    6.40
  -2  13  -1   26.50    6.80
  -3 -13  -1   28.70    9.60
  -3 -13  -1   25.20    7.80
  -3 -13  -1   35.90    7.80
   3 -13   1   19.50    6.90
  -3 -13  -1   16.60    8.60
   3 -13   1   40.50    8.20
  -3 -13  -1   41.10   10.80
  -3  13  -1   19.80    6.60
  -3  13  -1   21.60    8.80
   3  13   1   32.20    9.30
  -3  13  -1   22.50    8.30
  -3  13  -1   11.20    7.10
   4 -13   1   54.79   13.90
  -4 -13  -1   74.99   12.90
  -4 -13  -1   97.69   17.20
  -4 -13  -1  133.19   19.00
  -4 -13  -1   89.99   15.80
  -4  13  -1   54.59   13.40
  -4  13  -1  107.19   12.30
  -4  13  -1   59.79   13.50
  -4  13  -1  103.19   15.40
   4  13   1   94.49   15.90
   4 -14  -1   18.50    9.30
  -4 -14   1   21.40    9.90
  -4 -14   1   20.40    7.60
  -4 -14   1   13.50    9.10
  -4  14   1   15.50    9.90
  -4  14   1   14.40   10.20
  -4  14   1   22.80    8.50
  -4  14   1   13.70    9.00
   4  14  -1   21.50   10.00
  -3 -14   1   38.80   10.50
  -3 -14   1   50.89   11.20
  -3 -14   1   30.70    6.70
  -3 -14   1   25.30    8.70
   3 -14  -1   33.80    8.70
   3 -14  -1   25.80    7.80
  -3  14   1   32.20    9.40
  -3  14   1   37.40   10.30
   3  14  -1   38.50    9.90
  -3  14   1   33.40    7.80
   3  14  -1   45.00   11.30
  -3  14   1   49.00    9.80
   2 -14  -1   36.70    7.70
   2 -14  -1   27.30    5.40
   2 -14  -1   26.30    7.50
  -2 -14   1   21.00    4.60
  -2 -14   1   28.80    8.40
  -2 -14   1   26.20    8.00
  -2 -14   1   19.90    4.90
   2 -14  -1   33.30    7.70
  -2 -14   1   42.20    9.00
   2  14  -1   39.50    8.40
  -2  14   1   27.40    5.10
  -2  14   1   20.40    7.70
   2  14  -1   41.80    9.10
   2  14  -1   27.30    7.20
  -2  14   1   30.00    7.50
  -2  14   1   21.30    8.00
  -1 -14   1    9.90    4.50
   1 -14  -1    6.70    2.40
   1 -14  -1   15.90    5.20
  -1 -14   1    4.00    4.60
   1 -14  -1    2.30    4.60
   1 -14  -1    5.40    4.40
  -1 -14   1    4.70    2.60
  -1 -14   1    3.90    2.30
   1  14  -1   12.90    5.50
   1  14  -1    5.10    5.10
  -1  14   1    5.80    5.30
   1  14  -1    1.30    3.20
  -1  14   1   12.90    5.30
  -1  14   1    9.60    5.40
   0 -14  -1   -1.40    4.60
   0 -14  -1    1.70    2.60
   0 -14  -1    0.10    2.20
   0 -14  -1    3.70    3.70
   0 -14  -1   -2.90    4.40
   0 -14   1   -1.50    4.20
   0 -14   1    3.40    2.90
   0 -14   1    0.40    4.00
   0  14  -1    6.60    4.80
   0  14   1   -1.60    4.30
   0  14  -1    6.20    3.50
   0  14  -1   -1.40    4.10
   0  14   1   -1.10    3.60
   0  14   1    1.30    4.90
   1 -14   1   22.90    5.60
  -1 -14  -1   16.90    5.60
  -1 -14  -1   21.90    4.80
  -1 -14  -1   18.50    6.00
   1 -14   1   17.80    5.30
  -1 -14  -1   33.70    7.10
   1 -14   1   22.50    5.30
   1  14   1   13.60    6.30
   1  14   1   15.70    3.90
  -1  14  -1   13.60    5.20
  -1  14  -1   18.00    5.90
  -1  14  -1   17.20    5.70
   1  14   1   17.10    6.50
   1  14   1   11.50    4.20
   2 -14   1   19.80    6.50
   2 -14   1   19.80    4.70
  -2 -14  -1   28.50    6.50
  -2 -14  -1   27.60    7.70
  -2 -14  -1   19.90    7.80
  -2 -14  -1   24.10    5.90
   2 -14   1   25.90    6.50
   2 -14   1   23.50    6.40
  -2 -14  -1   22.70    7.40
  -2  14  -1   27.10    7.40
  -2  14  -1   17.80    4.50
  -2  14  -1   20.00    6.60
   2  14   1   29.40    7.80
  -2  14  -1   17.80    7.20
   2  14   1   30.20    7.80
   2  14   1   21.10    7.10
  -3 -14  -1   40.70   11.50
  -3 -14  -1   57.69    9.90
  -3 -14  -1   41.50    7.90
   3 -14   1   32.50    8.30
  -3 -14  -1   44.50   11.80
  -3 -14  -1   62.59   13.20
   3 -14   1   40.30    9.00
  -3  14  -1   61.19   12.50
  -3  14  -1   74.19   12.70
   3  14   1   48.10   10.60
  -3  14  -1   33.70    7.90
  -3  14  -1   32.70    9.50
  -4 -14  -1   13.10    7.90
  -4 -14  -1   26.30    9.90
   4 -14   1    1.70    9.00
  -4 -14  -1   25.60   11.70
  -4 -14  -1   10.80    9.00
  -4  14  -1   23.40    8.70
  -4  14  -1   15.60   10.50
  -4  14  -1   11.40    9.00
  -4  14  -1   25.10    8.50
   4  14   1    4.70    9.00
  -4 -15   1   -3.70    4.90
   4 -15  -1   -2.90    9.80
  -4 -15   1   27.20   10.30
  -4 -15   1   12.40    9.20
   4  15  -1   -2.60    7.80
  -4  15   1    5.70    6.80
  -4  15   1   16.60   10.10
  -4  15   1   -3.10    7.80
  -3 -15   1   11.60    8.30
  -3 -15   1   19.40    8.40
   3 -15  -1    7.10    5.20
  -3 -15   1   10.30    4.30
  -3 -15   1   29.80    9.60
   3 -15  -1   16.90    6.70
  -3  15   1    5.20    7.30
  -3  15   1   27.90    8.50
  -3  15   1   21.90    9.50
   3  15  -1   29.30    9.70
   3  15  -1   18.20    8.40
  -3  15   1   25.60    6.90
   2 -15  -1   64.19    6.20
   2 -15  -1   57.59    9.00
   2 -15  -1   52.89    9.40
  -2 -15   1   63.79    9.90
  -2 -15   1   78.49   11.50
   2 -15  -1   49.80    9.70
  -2 -15   1   63.29    5.80
  -2 -15   1   61.09   10.50
   2  15  -1   59.29    9.50
  -2  15   1   67.79   10.70
   2  15  -1   81.29   11.60
  -2  15   1   74.49    8.90
  -2  15   1   69.69   10.50
   2  15  -1   72.99   12.10
  -2  15   1   54.49    5.40
  -1 -15   1  122.49    6.10
   1 -15  -1  103.89    9.20
  -1 -15   1  128.29    9.00
   1 -15  -1  120.99    9.30
   1 -15  -1  126.69   10.20
  -1 -15   1  137.59   10.10
  -1  15   1  114.19    9.40
  -1  15   1  116.99   10.10
   1  15  -1  102.59    8.30
   1  15  -1  121.19   10.50
   1  15  -1  113.39    9.50
  -1  15   1  119.59    9.80
   0 -15  -1  228.28   13.30
   0 -15  -1  227.48   10.20
   0 -15  -1  217.58   11.40
   0 -15   1  207.18   12.30
   0 -15   1  212.08   10.40
   0 -15  -1  195.28    9.70
   0 -15   1  235.68   12.90
   0 -15  -1  223.58   13.20
   0  15   1  220.88   13.10
   0  15  -1  221.68   10.70
   0  15   1  237.28   12.00
   0  15  -1  218.38   12.80
   0  15  -1  233.68   13.50
   0  15   1  240.48   13.80
   1 -15   1   15.50    5.10
  -1 -15  -1   19.90    6.90
  -1 -15  -1   13.70    5.10
  -1 -15  -1   21.40    4.90
   1 -15   1   21.00    6.20
   1 -15   1   14.10    5.30
  -1 -15  -1   24.70    6.80
   1  15   1   25.60    6.90
   1  15   1   21.30    6.50
   1  15   1   18.40    4.40
  -1  15  -1   21.10    5.90
  -1  15  -1   14.40    5.30
   1  15   1   19.70    5.30
  -1  15  -1    6.00    5.10
   2 -15   1   44.20    4.50
   2 -15   1   34.00    7.90
  -2 -15  -1   37.60    6.20
  -2 -15  -1   49.99    9.50
   2 -15   1   49.60    9.00
  -2 -15  -1   42.60    6.90
  -2 -15  -1   64.29   11.10
  -2 -15  -1   41.10    9.50
  -2  15  -1   39.30    8.80
  -2  15  -1   41.20    4.90
   2  15   1   39.50    9.30
   2  15   1   41.00    9.00
   2  15   1   47.90    9.30
  -2  15  -1   37.20    8.10
  -2  15  -1   53.39    9.50
   3 -15   1    9.30    6.50
  -3 -15  -1   19.90    8.80
   3 -15   1   12.10    6.60
  -3 -15  -1   20.00    5.20
  -3 -15  -1   24.20    7.20
  -3 -15  -1   27.70    8.90
  -3 -15  -1   10.80    8.10
  -3  15  -1   23.20    7.90
  -3  15  -1   10.20    6.70
  -3  15  -1   32.80   10.40
   3  15   1   12.50    7.10
  -4 -15  -1   14.80    7.60
  -4 -15  -1   13.90   10.00
  -4 -15  -1   11.30    8.30
  -4  15  -1   23.60   10.80
  -4  15  -1    1.60    8.90
  -4  15  -1   23.40    7.80
   4  15   1    9.90   10.50
  -4  15  -1   10.10   10.50
  -4 -16   1    7.60    8.30
  -4 -16   1    1.20    6.80
  -4 -16   1   11.30    6.20
   4  16  -1   22.70   10.70
  -4  16   1   -8.20    8.00
  -4  16   1   11.30    7.60
  -4  16   1    4.90    9.30
   3 -16  -1   14.90    6.50
  -3 -16   1   15.10    7.10
   3 -16  -1   38.50   10.50
  -3 -16   1   30.50    6.30
   3  16  -1   33.00   10.70
   3  16  -1   56.59   11.20
  -3  16   1   19.90    8.60
  -3  16   1   27.20    7.20
  -3  16   1   25.40    8.30
  -2 -16   1    9.10    7.40
   2 -16  -1   20.50    7.30
  -2 -16   1   26.50    7.80
  -2 -16   1   12.40    4.00
  -2  16   1    8.80    7.00
   2  16  -1    5.40    6.10
  -2  16   1   17.00    6.40
  -2  16   1   19.10    4.50
   2  16  -1   26.80    6.90
   2  16  -1   21.60    7.80
  -1 -16   1  131.49    9.30
   1 -16  -1  157.08   11.20
  -1 -16   1  124.49    6.50
   1 -16  -1  131.19   10.30
   1 -16  -1  137.79    9.90
  -1 -16   1  124.49   10.40
   1  16  -1  134.89   10.30
  -1  16   1   98.69   11.50
   1  16  -1  138.99   11.10
   1  16  -1  114.29    8.70
  -1  16   1  121.09   18.30
  -1  16   1  134.39   10.40
   0 -16  -1   23.50    6.20
   0 -16  -1   28.70    7.20
   0 -16  -1   19.90    3.60
   0 -16  -1   36.40    6.20
   0 -16  -1   23.50    4.00
   0 -16   1   36.00    7.20
   0 -16   1   27.40    4.40
   0 -16   1   29.10    6.70
   0  16  -1   29.80    5.00
   0  16   1   27.50    5.60
   0  16   1   20.70    7.20
   0  16   1   28.70    6.60
   0  16  -1   37.30    7.40
   1 -16   1  100.09    8.30
  -1 -16  -1   93.89    6.80
  -1 -16  -1   86.69    9.20
  -1 -16  -1   87.49    8.10
   1 -16   1  100.09    8.50
  -1 -16  -1   84.79    9.50
   1 -16   1   84.39    9.20
   1  16   1   79.29    9.50
   1  16   1   86.19    6.70
   1  16   1   79.19    7.70
  -1  16  -1   81.49    8.50
  -1  16  -1   74.69    8.40
   1  16   1   91.99    9.20
  -1  16  -1   96.19    8.80
   2 -16   1    4.50    2.90
  -2 -16  -1   -7.40    5.40
   2 -16   1    9.40    6.20
  -2 -16  -1   10.60    3.80
  -2 -16  -1    2.50    6.30
  -2 -16  -1   -5.10    5.50
  -2 -16  -1   -7.80    3.70
   2 -16   1    4.10    5.20
  -2  16  -1   11.10    6.20
   2  16   1   -1.50    4.90
  -2  16  -1    7.00    6.40
   2  16   1   -6.30    5.50
  -2  16  -1   -0.30    5.70
  -2  16  -1    4.80    3.20
   2  16   1    0.70    5.80
   3 -16   1   79.39    9.20
  -3 -16  -1  100.69   12.10
   3 -16   1  101.49   10.80
  -3 -16  -1  120.59    9.90
  -3 -16  -1  102.29   15.00
  -3 -16  -1  107.59   10.10
  -3  16  -1   92.99   10.80
   3  16   1  106.59   11.70
  -3  16  -1   90.09    9.00
  -3  16  -1  114.19   11.90
  -4 -16  -1    8.80    7.70
   4 -16   1    0.50   10.50
  -4 -16  -1   20.60    9.80
  -4 -16  -1   12.60    9.70
   4  16   1    9.50    7.80
  -4  16  -1    2.10    8.50
  -4  16  -1   10.70    6.20
  -4  16  -1   19.60   10.10
  -3 -17   1    2.70    6.90
  -3 -17   1    1.50    4.50
   3 -17  -1   -5.80    5.40
  -3 -17   1    1.10    4.60
  -3 -17   1   11.60   10.50
   3  17  -1   -1.20    7.10
  -3  17   1    9.40    6.70
   3  17  -1    7.30    8.20
  -3  17   1    1.80    7.50
  -3  17   1   -1.90    6.30
  -2 -17   1  188.18    9.80
  -2 -17   1  200.78   14.40
  -2 -17   1  212.38   15.00
   2 -17  -1  182.58   10.40
   2 -17  -1  166.18   18.30
  -2 -17   1  179.78   14.20
  -2 -17   1  234.48   13.40
  -2  17   1  181.98    9.80
   2  17  -1  213.18   14.10
  -2  17   1  190.88   14.60
  -2  17   1  203.88   13.90
   2  17  -1  195.18   14.80
   2  17  -1  198.18   14.70
  -2  17   1  214.78   15.00
   1 -17  -1    8.50    5.90
  -1 -17   1   18.90    6.20
  -1 -17   1   10.10    2.80
   1 -17  -1    5.40    4.90
  -1 -17   1    2.70    4.60
  -1  17   1    3.20    5.30
   1  17  -1    8.80    5.30
  -1  17   1    4.30    5.00
   1  17  -1    6.70    4.60
   1  17  -1    4.60    2.50
   1  17  -1    4.10    6.00
  -1  17   1   11.00    5.20
   0 -17   1   12.50    5.40
   0 -17   1   19.60    5.70
   0 -17  -1   16.80    3.30
   0 -17  -1    8.50    4.60
   0 -17  -1   13.70    6.10
   0 -17  -1   17.30    4.50
   0  17  -1   17.00    5.90
   0  17   1   12.80    6.70
   0  17  -1   16.90    4.40
   0  17   1   13.00    4.70
   0  17  -1   18.10    6.40
   0  17   1    9.90    5.70
   1 -17   1   46.00    7.50
  -1 -17  -1   43.90    8.90
  -1 -17  -1   48.30    5.50
   1 -17   1   41.40    9.70
   1 -17   1   40.30    7.20
  -1 -17  -1   49.50    9.60
  -1 -17  -1   53.69    8.10
  -1  17  -1   44.70    8.30
   1  17   1   44.20    8.10
   1  17   1   37.10    6.70
  -1  17  -1   38.50    7.60
   1  17   1   31.40    5.50
   1  17   1   56.19    9.60
  -1  17  -1   45.40    8.90
  -2 -17  -1  359.16   20.00
  -2 -17  -1  325.97   16.40
  -2 -17  -1  326.07   16.20
   2 -17   1  374.56   19.40
  -2 -17  -1  375.26   21.00
  -2 -17  -1  330.57   19.90
   2  17   1  378.56   20.80
   2  17   1  293.57   19.10
  -2  17  -1  387.96   20.50
  -2  17  -1  358.06   19.70
  -2  17  -1  344.67   18.90
   2  17   1  313.77   18.80
  -3 -17  -1   13.90   10.00
  -3 -17  -1    5.40    7.10
  -3 -17  -1    9.00    6.00
   3 -17   1    6.30    6.00
  -3 -17  -1   17.40    8.70
   3 -17   1    9.80    7.30
  -3 -17  -1    8.10    4.80
  -3  17  -1    9.30    7.00
  -3  17  -1   16.90    9.20
  -3  17  -1   10.30    5.30
   3 -18  -1    6.80    5.70
  -3 -18   1   10.40    4.50
  -3 -18   1    6.30    8.30
  -3 -18   1    1.60    9.00
   3  18  -1   -0.90    7.10
  -3  18   1   11.20    7.30
  -3  18   1   18.30    6.00
   3  18  -1    0.90    7.70
  -3  18   1   14.00    9.70
  -3  18   1   16.60    7.60
  -2 -18   1   40.10    9.20
  -2 -18   1   39.90    9.30
  -2 -18   1   31.30    4.90
  -2 -18   1   41.20    9.90
  -2 -18   1   36.50    5.00
   2 -18  -1   21.80    4.60
   2 -18  -1   30.40    9.00
  -2  18   1   13.40    7.70
   2  18  -1   30.70    7.80
  -2  18   1   30.40    3.90
   2  18  -1   41.10   10.00
  -2  18   1   32.10    8.90
  -2  18   1   47.10    8.80
   2  18  -1   44.50    9.80
  -1 -18   1   56.09    7.10
  -1 -18   1   64.69    4.60
   1 -18  -1   80.69    9.10
   1 -18  -1   67.49    8.10
  -1 -18   1   81.99    9.10
   1 -18  -1   70.19    7.90
  -1  18   1   69.79    8.20
  -1  18   1   62.39   10.10
  -1  18   1   70.89    8.30
   1  18  -1   79.29    9.70
   1  18  -1   67.69    9.90
   1  18  -1   55.49    4.50
   1  18  -1   81.79    7.40
   0 -18   1   29.70    5.10
   0 -18  -1   29.70    6.90
   0 -18  -1   23.10    5.10
   0 -18  -1   32.10    7.80
   0 -18   1   21.40    5.80
   0 -18   1   28.70    7.10
   0 -18  -1   24.20    4.60
   0  18  -1   19.40    7.00
   0  18  -1   40.50    7.70
   0  18   1   24.60    5.50
   0  18   1   36.80    9.60
   0  18  -1   30.30    5.20
   0  18   1   19.90    6.90
  -1 -18  -1   17.90    5.10
  -1 -18  -1   31.10    7.90
   1 -18   1   18.30    6.80
  -1 -18  -1   12.80    6.50
   1 -18   1   20.40    6.00
  -1 -18  -1   13.10    5.90
   1  18   1   20.10    5.80
  -1  18  -1   14.80    6.30
   1  18   1   27.80    7.10
   1  18   1   19.60    4.50
   1  18   1   26.40    7.90
  -1  18  -1   26.10    7.80
  -1  18  -1   18.80    6.60
  -2 -18  -1   39.90    7.10
  -2 -18  -1   33.30    5.90
   2 -18   1   38.70    9.00
  -2 -18  -1   45.80   10.90
  -2 -18  -1   57.39   11.30
  -2 -18  -1   43.70   10.00
  -2  18  -1   36.70    8.30
   2  18   1   39.40    9.60
   2  18   1   27.70    8.40
  -2  18  -1   39.10    9.30
  -2  18  -1   47.40    9.80
   2  18   1   25.70    7.40
  -3 -18  -1   13.20    5.90
   3 -18   1   23.00    6.10
  -3 -18  -1    0.80    8.50
  -3 -18  -1   17.90    8.70
   3 -18   1    4.10    6.60
  -3 -18  -1   20.90    5.50
  -3 -18  -1   27.40   13.00
  -3  18  -1   30.30   10.50
  -3  18  -1   18.00    7.30
   3  18   1   11.80    7.80
  -3  18  -1   15.80    5.50
  -3  18  -1    1.00    7.30
   3 -19  -1   -6.40    7.90
  -3 -19   1   13.10    7.10
   3 -19  -1    7.60    6.40
  -3 -19   1  -11.00   10.70
  -3 -19   1   10.60    4.80
  -3 -19   1    8.00    4.20
   3  19  -1    9.00    8.90
  -3  19   1   -6.30    7.20
   3  19  -1   16.40    9.40
  -3  19   1   -1.90    6.50
  -3  19   1    5.00    4.40
  -2 -19   1   18.20    8.30
  -2 -19   1    5.00    6.10
  -2 -19   1   10.80    3.80
  -2 -19   1   11.40    3.50
   2 -19  -1    7.50    6.70
  -2  19   1   12.70    7.90
  -2  19   1   12.90    6.30
   2  19  -1   17.40    7.50
   2  19  -1    9.40    6.70
   2  19  -1    8.30    6.90
  -2  19   1   11.40    7.20
   1 -19  -1   15.60    6.50
   1 -19  -1    9.20    5.20
  -1 -19   1    6.70    2.80
  -1 -19   1   11.50    5.10
   1 -19  -1    3.80    6.00
  -1 -19   1   10.20    6.00
  -1  19   1    5.00    5.70
  -1  19   1    6.90    4.80
   1  19  -1    1.80    2.60
   1  19  -1   10.40    5.80
   1  19  -1   17.10    6.60
  -1  19   1   11.80    6.20
   1  19  -1   12.00    4.90
   0 -19   1   36.20    7.70
   0 -19  -1   47.30   15.10
   0 -19   1   39.50    5.80
   0 -19  -1   28.60    5.10
   0 -19  -1   34.50    6.60
   0 -19  -1   26.30    7.60
   0 -19   1   20.10    6.30
   0 -19  -1   32.10    3.50
   0  19   1   63.69   10.60
   0  19  -1   38.90    8.80
   0  19   1   32.90    6.40
   0  19  -1   54.09    8.80
   0  19  -1   42.80    6.20
   0  19   1   33.50    8.20
  -1 -19  -1  149.19   10.90
  -1 -19  -1  143.99    8.90
   1 -19   1  134.39   10.40
  -1 -19  -1  147.79   12.10
  -1 -19  -1  158.18   13.10
  -1  19  -1  136.09   11.50
   1  19   1  144.19    9.20
  -1  19  -1  146.59   12.40
  -1  19  -1  150.68   11.70
   1  19   1  144.29   10.00
   1  19   1  143.09   11.70
   2 -19   1   -0.90    5.40
  -2 -19  -1    6.90    6.90
  -2 -19  -1   11.70    4.50
  -2 -19  -1   -2.10    5.90
  -2 -19  -1    9.90    7.40
  -2 -19  -1    5.90    4.80
  -2  19  -1    5.50    6.10
  -2  19  -1    7.40    7.10
   2  19   1    5.10    7.80
   2  19   1   16.50    7.60
  -2  19  -1    2.20    6.80
  -3 -19  -1    4.40    9.40
  -3 -19  -1   -6.00    7.70
   3 -19   1   15.20    7.70
  -3 -19  -1   14.80    6.40
   3 -19   1    6.30    4.80
  -3 -19  -1    2.30    5.90
  -3  19  -1   16.50    4.80
  -3  19  -1    8.10    7.40
  -3  19  -1   -2.50    6.20
  -3  19  -1   11.20    9.10
   3  19   1    4.30    7.10
  -3 -20   1   51.99   12.10
  -3 -20   1   30.40   10.90
   3 -20  -1   25.10    7.60
  -3 -20   1   34.50    6.50
  -3 -20   1   35.50    6.10
   3 -20  -1   30.40   10.30
  -3  20   1   33.90   10.70
  -3  20   1   35.70   11.10
   3  20  -1   60.29   12.70
  -3  20   1   41.80    6.80
   3  20  -1   34.50   11.10
  -3  20   1   34.80   11.50
  -2 -20   1   11.70    7.20
  -2 -20   1    7.50    3.00
   2 -20  -1   11.30    7.80
  -2 -20   1    8.90    6.70
   2  20  -1    2.20    7.50
   2  20  -1    3.40    6.30
  -2  20   1   17.40    6.80
  -2  20   1    7.80    6.90
  -2  20   1   11.60    7.70
   2  20  -1   14.60    7.90
   1 -20  -1   17.60    7.10
  -1 -20   1   10.30    6.30
   1 -20  -1    7.60    4.90
  -1 -20   1    7.90    5.80
  -1  20   1    3.50    5.90
  -1  20   1    2.30    4.90
   1  20  -1    4.50    2.90
   1  20  -1    2.90    4.30
   1  20  -1   16.40    7.40
  -1  20   1   12.40    6.90
   1  20  -1    9.70    7.50
   0 -20   1   45.80    8.40
   0 -20  -1   39.20    4.90
   0 -20  -1   54.49   10.00
   0 -20   1   30.60    8.20
   0 -20  -1   45.90    3.90
   0 -20   1   61.29    5.70
   0 -20  -1   52.09    8.60
   0 -20  -1   53.29    6.60
   0  20  -1   62.19    9.50
   0  20   1   54.59   13.70
   0  20   1   36.10    8.70
   0  20  -1   53.19    9.80
   0  20   1   53.39    7.70
   0  20  -1   43.10    5.50
  -1 -20  -1    9.90    4.30
  -1 -20  -1    8.10    5.20
  -1 -20  -1    6.00    5.90
  -1 -20  -1    6.40    6.50
   1 -20   1   13.10    5.70
  -1  20  -1    4.70    5.20
   1  20   1    7.00    3.70
  -1  20  -1    0.70    5.60
  -1  20  -1    3.80    6.00
   1  20   1    1.40    4.40
   1  20   1   20.20    7.70
   1  20   1   11.10    7.30
  -2 -20  -1   29.20    9.10
  -2 -20  -1   38.60    6.60
   2 -20   1   31.80    8.00
  -2 -20  -1   57.09   12.00
  -2 -20  -1   37.10    9.30
  -2 -20  -1   42.70    6.70
  -2  20  -1   37.40    8.60
   2  20   1   53.79   10.90
  -2  20  -1   54.79    9.90
   2  20   1   41.60   10.40
  -2  20  -1   34.00    9.60
  -3 -20  -1   14.00    5.70
  -3 -20  -1   17.90    7.70
   3 -20   1   -1.50    7.30
  -3 -20  -1    6.80    5.40
  -3 -20  -1    5.70    7.50
   3 -20   1    2.20    4.70
   3  20   1   -0.30    6.80
  -3  20  -1   18.00    4.50
  -3  20  -1    2.50    7.60
  -3  20  -1   10.70    6.90
  -3 -21   1    2.70    4.90
  -3 -21   1   20.40    9.20
   3 -21  -1    5.50    5.90
   3 -21  -1    9.60    8.40
  -3 -21   1   14.80    8.60
  -3 -21   1   14.90    4.90
  -3  21   1   17.50    9.10
  -3  21   1   29.30    5.80
  -3  21   1    1.00    8.40
   3  21  -1   32.10   11.80
  -2 -21   1  130.29   12.50
  -2 -21   1  139.49   13.30
   2 -21  -1  121.39   12.90
  -2  21   1  153.68   12.60
   2  21  -1  139.19   13.70
  -2  21   1  135.29   13.40
  -2  21   1  114.09   12.70
   2  21  -1  123.09   13.10
   1 -21  -1  100.89   11.50
   1 -21  -1  106.79    9.90
  -1 -21   1  102.49    9.10
   1  21  -1   82.49    7.90
  -1  21   1   98.79   10.40
  -1  21   1   89.89   11.00
   1  21  -1  136.29   19.60
   1  21  -1  104.39   11.80
  -1  21   1   93.99   10.10
   0 -21   1    9.50    3.70
   0 -21  -1   14.20    6.70
   0 -21  -1    6.80    2.50
   0 -21  -1    7.80    4.40
   0 -21  -1    1.60    3.20
   0 -21  -1    2.50    5.60
   0 -21   1    5.60    5.80
   0  21   1   13.70    5.00
   0  21   1   15.10    7.10
   0  21  -1    3.60    5.00
   0  21  -1    2.20    5.70
   0  21   1   14.00    7.00
   0  21  -1   10.10    4.30
  -1 -21  -1  113.79   11.40
   1 -21   1  124.49   10.20
  -1 -21  -1  106.09   11.80
  -1 -21  -1  106.09    9.80
  -1 -21  -1  114.59    8.60
   1  21   1  115.69    9.30
  -1  21  -1  132.59   11.70
   1  21   1  107.69   11.80
  -1  21  -1  120.59   11.80
   1  21   1  123.89   12.10
  -1  21  -1  110.69   10.10
  -2 -21  -1   13.00    4.70
  -2 -21  -1   16.70    5.10
  -2 -21  -1   14.20    8.80
   2 -21   1    0.60    6.30
  -2 -21  -1   13.60    6.70
   2  21   1   11.40    7.60
  -2  21  -1   15.60    7.20
  -2  21  -1   10.20    7.90
  -2  21  -1    5.70    7.00
  -3 -21  -1   10.70    8.90
  -3 -21  -1    0.30    6.80
   3 -21   1  -15.10    8.20
  -3 -21  -1    8.70    5.30
  -3  21  -1   -8.70    6.20
  -3  21  -1    7.80    7.10
   3  21   1   23.70    9.90
  -3  21  -1   12.60    8.50
   3 -22  -1    0.30    9.50
  -3 -22   1   11.00    4.40
  -3 -22   1   36.20   12.40
  -3 -22   1   28.50   10.20
  -3 -22   1    8.60    5.50
  -3  22   1   19.80   10.80
  -3  22   1   33.60   10.50
   3  22  -1   30.20   10.80
  -3  22   1    8.00   10.20
   2 -22  -1   26.70    9.60
  -2 -22   1    6.30    7.00
  -2 -22   1    9.10    6.40
  -2  22   1   24.40    8.80
   2  22  -1   21.30    9.20
   2  22  -1   13.80    8.20
  -2  22   1   14.60    7.80
  -2  22   1   20.90    7.80
  -1 -22   1   39.00    7.40
   1 -22  -1   22.40    8.20
   1 -22  -1   31.30    7.20
  -1  22   1   29.10    7.20
  -1  22   1   24.10    9.80
   1  22  -1   30.20    9.20
  -1  22   1   23.80    8.00
   1  22  -1   21.00    8.20
   1  22  -1   23.20    5.90
   0 -22  -1   29.20    6.90
   0 -22   1   36.40    6.10
   0 -22   1   41.60    8.70
   0 -22  -1   24.30    8.40
   0  22  -1   37.40    6.20
   0  22   1   42.00   10.30
   0  22  -1   43.70    9.60
   0  22   1   42.70    9.30
   0  22  -1   42.90    8.90
   0  22   1   35.90    6.90
  -1 -22  -1    0.10    4.10
  -1 -22  -1   -1.80    6.50
  -1 -22  -1   -5.20    7.00
  -1 -22  -1    6.60    5.50
  -1  22  -1    4.00    5.30
  -1  22  -1    6.70    6.90
   1  22   1   -4.00    5.40
  -1  22  -1   -1.50    5.30
   1  22   1   17.10    8.00
   1  22   1    6.60    3.80
   1  22   1    1.60    6.00
  -2 -22  -1   30.70    9.60
  -2 -22  -1   20.10    5.70
   2 -22   1   10.70    6.90
  -2 -22  -1   35.10    9.50
  -2  22  -1   32.40    8.30
  -2  22  -1   27.80    9.20
   2  22   1   16.10    8.60
   2  22   1   32.30    9.60
  -2  22  -1   20.90    9.60
  -3 -22  -1    7.50    8.00
   3 -22   1  -10.50   11.50
  -3 -22  -1   14.90    8.20
  -3 -22  -1    6.50    8.30
  -3 -22  -1    5.70    5.40
   3  22   1   24.80    9.10
  -3  22  -1   -7.20    7.80
  -3  22  -1   10.90    7.90
  -3  22  -1    5.40    9.10
  -3 -23   1   14.40    9.70
  -3 -23   1    3.90    6.80
   3 -23  -1   -8.70   10.90
  -3  23   1   16.20   10.70
   3  23  -1   18.80    9.80
  -3  23   1   15.90   10.20
   2 -23  -1   24.50   11.40
  -2 -23   1   15.00    8.50
  -2 -23   1   18.80    7.70
  -2  23   1   28.70    8.60
   2  23  -1   11.30    8.20
  -2  23   1   29.80    9.10
  -2  23   1   16.80    9.10
   2  23  -1    4.40    7.80
   1 -23  -1   33.50    7.60
  -1 -23   1   44.80    7.10
   1 -23  -1   29.60    9.00
  -1  23   1   32.30    9.10
   1  23  -1   31.40    8.90
  -1  23   1   20.70    9.50
  -1  23   1   40.90    9.90
   1  23  -1   36.30    9.70
   1  23  -1   36.40    6.30
   0 -23   1  576.14   24.80
   0 -23  -1  611.54   29.40
   0 -23   1  601.44   28.60
   0 -23  -1  606.74   26.30
   0  23   1  611.34   29.70
   0  23  -1  628.04   25.00
   0  23  -1  615.54   28.60
   0  23   1  655.33   29.70
   0  23  -1  604.04   29.30
  -1 -23  -1    8.10    4.70
  -1 -23  -1   11.90    6.90
   1 -23   1   27.60    6.60
  -1 -23  -1   19.20    6.90
   1  23   1   13.90    5.50
   1  23   1   20.50    8.60
  -1  23  -1   11.70    8.40
   1  23   1    0.80    7.50
  -1  23  -1   13.10    6.40
   1  23   1    9.10    4.20
  -1  23  -1    3.40    5.40
  -2 -23  -1    3.50    4.80
  -2 -23  -1    4.40    4.10
  -2 -23  -1   -0.20    7.30
  -2 -23  -1   -0.20    5.80
   2 -23   1   -2.10    6.80
   2  23   1   11.90    8.30
  -2  23  -1   26.00    8.80
   2  23   1   14.70    7.70
  -2  23  -1   -3.40    7.40
  -2  23  -1   11.10    6.60
  -3 -23  -1   -5.90    6.60
   3 -23   1   -8.50   11.90
  -3 -23  -1   -1.30    5.40
  -3 -23  -1    5.50    8.50
  -3  23  -1   19.40   11.30
   3  23   1   10.80    8.30
  -3  23  -1    7.10    8.60
  -3  23  -1   11.80   10.10
  -3 -24   1    9.10   10.20
  -3 -24   1   11.60    8.70
  -3  24   1    5.70    9.80
  -2 -24   1   10.30    7.70
   2 -24  -1    4.70    9.40
  -2 -24   1   18.40    8.20
  -2  24   1   20.50    8.90
   2  24  -1   18.30    9.00
   2  24  -1   13.70    8.90
   1 -24  -1   14.20    7.90
  -1 -24   1   26.20    6.10
   1  24  -1   45.80   10.10
  -1  24   1   30.30   10.90
  -1  24   1   30.10    8.30
   1  24  -1   24.20    9.30
   1  24  -1   30.60    6.00
  -1  24   1   17.20    7.30
   0 -24  -1  233.28   16.30
   0 -24  -1  239.58   13.70
   0 -24   1  213.78   12.00
   0 -24   1  225.98   15.50
   0  24   1  184.78   12.60
   0  24  -1  214.08   11.90
   0  24   1  222.58   15.50
   0  24   1  208.38   16.00
   0  24  -1  182.18   15.40
   0  24  -1  229.08   15.80
   1 -24   1   78.99    8.30
  -1 -24  -1   66.19    8.40
  -1 -24  -1   53.49    6.80
  -1 -24  -1   65.29   10.80
  -1  24  -1   67.09   10.70
  -1  24  -1   70.69   12.00
  -1  24  -1   98.29   13.70
   1  24   1   93.59   14.10
   1  24   1   68.19   12.40
   1  24   1   61.79    6.60
   1  24   1   90.09    8.10
  -2 -24  -1    5.70    5.20
   2 -24   1   10.80    7.20
  -2 -24  -1    0.80    4.20
  -2 -24  -1    9.00    7.60
  -2  24  -1   11.40    7.90
   2  24   1    9.40    9.20
  -2  24  -1   10.20    8.00
  -2  24  -1    6.90    6.60
   2  24   1    8.20    8.70
  -2 -25   1   11.90    7.70
  -2 -25   1    4.50    7.00
   2  25  -1    4.10    7.60
   2  25  -1   -0.70    9.10
  -2  25   1    0.20    7.20
  -2  25   1    0.70    7.70
   1 -25  -1   16.40    9.00
  -1 -25   1   -0.40    4.20
  -1  25   1    7.90    6.40
   1  25  -1   12.30    5.20
  -1  25   1   -2.20    6.20
  -1  25   1   -0.20    7.00
   1  25  -1    8.80    6.50
   1  25  -1   23.00    8.70
   0 -25   1   11.60    4.80
   0 -25   1    5.20    6.70
   0 -25  -1    6.60    5.40
   0 -25  -1   23.10    9.10
   0  25   1   14.30    5.80
   0  25  -1    5.30    4.30
   0  25   1   22.10    7.00
   0  25  -1    5.30    7.50
   0  25  -1    5.60    6.30
   0  25   1   10.60    7.30
  -1 -25  -1   -3.00    7.00
   1 -25   1    1.60    6.30
  -1 -25  -1    4.00    7.60
  -1 -25  -1    9.20    5.60
  -1 -25  -1    5.50    5.10
   1  25   1    1.00    8.20
  -1  25  -1   -2.40    5.70
   1  25   1    8.30    9.40
  -1  25  -1    7.90    7.10
  -1  25  -1    3.90    6.50
   1  25   1    1.20    3.80
  -2 -25  -1    8.40    8.70
  -2 -25  -1    6.60    4.30
  -2 -25  -1    5.80    7.90
   2 -25   1   12.30    9.00
  -2 -25  -1    4.20    5.40
  -2  25  -1   14.80    7.70
  -2  25  -1    4.60    7.80
  -2  25  -1    3.00    7.80
   2  25   1   34.00   12.30
   2  25   1   13.20    8.90
  -2 -26   1   29.40    8.90
  -2 -26   1   17.40    8.50
   2  26  -1   23.40    9.80
  -2  26   1   37.70   10.90
  -2  26   1   38.00    8.80
  -2  26   1   10.80    8.00
  -1 -26   1   -0.30    4.30
   1 -26  -1    5.10    7.30
  -1  26   1   11.90    6.30
   1  26  -1   11.10    5.50
   1  26  -1    7.90    7.40
  -1  26   1    4.90    6.80
  -1  26   1   17.50    8.20
   1  26  -1    9.60    7.50
   0 -26   1    7.60    5.10
   0 -26   1    4.50    7.40
   0 -26  -1    9.60    6.80
   0 -26  -1    7.00    7.20
   0  26   1    5.60    5.20
   0  26  -1   17.30    7.20
   0  26   1    9.40    8.50
   0  26  -1   11.60    4.70
   0  26   1   27.60    9.00
   0  26  -1    9.60    8.40
   1 -26   1   25.10    8.80
  -1 -26  -1   13.40    8.50
   1 -26   1   10.50    7.20
  -1 -26  -1   11.10    5.80
  -1 -26  -1   25.60    6.30
  -1  26  -1   10.90    8.30
   1  26   1   27.50    9.50
   1  26   1   14.60    8.90
  -1  26  -1   27.50    8.20
  -1  26  -1   28.90    8.30
   1  26   1   25.90    6.00
  -2 -26  -1   18.30    5.20
  -2 -26  -1   11.80   10.10
   2 -26   1    0.90    9.20
  -2 -26  -1   20.30    8.70
  -2  26  -1   25.30    8.20
  -2  26  -1   11.60    9.20
  -2  26  -1   20.40    8.60
   2  26   1   14.00    9.40
  -2 -27   1   24.50    7.70
  -2 -27   1   11.20    9.60
  -2  27   1   10.60   10.50
   2  27  -1   10.90   11.30
  -2  27   1   26.00    9.80
  -2  27   1   27.70   10.30
  -1 -27   1   16.80    5.00
   1 -27  -1   49.30   12.40
   1  27  -1   19.30    8.80
  -1  27   1   36.20    9.00
   1  27  -1   24.70    9.60
   1  27  -1   28.50    6.60
  -1  27   1    7.00    7.50
   0 -27   1   79.39    8.00
   0 -27   1   68.69   11.80
   0 -27  -1   94.49   14.30
   0 -27  -1   85.09   13.10
   0  27   1   92.09   14.60
   0  27  -1   94.79   11.70
   0  27   1   84.69    8.50
   0  27  -1   98.49   17.10
   0  27  -1   88.99    7.80
   0  27   1   56.39   11.70
  -1 -27  -1   20.60    6.10
   1 -27   1   25.20    9.20
  -1 -27  -1   25.70    7.20
  -1 -27  -1   26.30   10.20
   1  27   1   39.90   10.10
  -1  27  -1   42.10    9.00
  -1  27  -1   43.60   11.00
   1  27   1   41.90   12.70
   1  27   1   27.60    5.50
  -1  27  -1   19.30    7.60
  -2 -27  -1    3.70    8.50
  -2 -27  -1    9.00    4.60
   2 -27   1  -16.40   11.20
  -2 -27  -1    1.60    8.00
  -2 -27  -1   22.90    8.00
  -2  27  -1   32.10   10.10
   2  27   1   26.50   10.40
  -2  27  -1   -3.90    6.10
  -2  27  -1    8.40    8.80
  -2 -28   1  127.29   12.40
  -2  28   1  111.59   13.60
  -2  28   1   94.99   18.10
   2  28  -1  110.79   17.30
  -1 -28   1   13.50    4.90
  -1 -28   1    4.60    5.40
   1 -28  -1    1.00    7.90
  -1  28   1   18.50    7.40
   1  28  -1   20.40   11.40
  -1  28   1    3.60    7.60
  -1  28   1    8.30    7.00
   1  28  -1   17.90    9.50
   0 -28  -1   16.80    7.40
   0 -28  -1   13.30    9.00
   0 -28   1   18.00    6.50
   0 -28   1   10.20    7.40
   0  28   1   21.70    6.80
   0  28  -1   16.70    4.60
   0  28  -1   44.60   10.60
   0  28   1   17.80    8.90
   0  28   1   21.50    9.70
   0  28  -1   19.00    9.30
   1 -28   1    3.80    8.90
  -1 -28  -1   13.30    6.60
   1  28   1   51.89   11.90
  -1  28  -1   28.70    9.90
  -1  28  -1   22.90    8.00
  -1  28  -1    5.10    6.40
   1  28   1   38.30   12.20
   1  28   1   19.80    5.30
  -2 -28  -1   18.40   11.20
  -2 -28  -1   13.90    5.10
  -2 -28  -1   28.30    9.70
  -2  28  -1   40.70   11.00
   1 -29  -1    0.70    9.40
   1  29  -1   18.30    9.20
   1  29  -1   25.80   11.70
  -1  29   1   35.80   11.30
  -1  29   1   18.30    7.90
  -1  29   1   17.00    8.40
   0 -29   1   -4.40    6.60
   0 -29  -1   -0.40    8.90
   0 -29  -1   10.50    7.90
   0 -29   1   -4.80    8.10
   0  29   1   12.30    5.40
   0  29  -1   -3.40    7.90
   0  29  -1   12.00    4.70
   0  29  -1    6.20    7.00
   0  29   1   20.90   13.60
   0  29   1   -4.00    7.90
  -1  29  -1   55.29   11.30
  -1  29  -1   72.09   14.40
   1  29   1   77.29   14.40
   1  29   1   78.89   18.10
  -1  29  -1   90.09   10.00
   1  29   1   61.89    6.90
  -1 -30   1   26.70   10.10
   1 -30  -1   -7.90    9.90
  -1  30   1   10.10    7.10
   1  30  -1   16.70    9.50
  -1  30   1   19.80   11.30
   0 -30   1   -4.50    7.20
   0 -30  -1   -1.10    9.30
   0 -30   1  -10.30    6.70
   0  30   1   15.70    8.70
   0  30   1   10.60    5.30
   0  30  -1   -6.50    7.10
   0  30  -1   12.00    8.60
   0  30  -1   -0.20    3.80
  -1 -30  -1   24.20    7.50
   1 -30   1    1.00   11.30
   1  30   1   16.90   10.70
  -1  30  -1   30.40    8.10
   1  30   1   15.90    5.50
  -1  30  -1   36.70   12.10
  -4   0   2   60.19   13.80
   4   0  -2  102.89   15.80
  -4   0   2   45.30   11.60
  -4   0   2   62.79   14.20
  -4   0   2   65.09   13.00
   3   0  -2    9.80    6.40
  -3   0   2   16.00    7.20
   3   0  -2    2.80    6.00
  -3   0   2   -7.30    5.20
  -3   0   2   -0.50    5.20
   3   0  -2   -3.90    4.20
  -3   0   2    0.50    5.50
   2   0  -2   22.60    6.80
   2   0  -2   19.20    5.90
   2   0  -2   27.30    7.10
  -2   0   2   24.50    6.30
  -2   0   2   32.40    7.10
  -2   0   2   28.80    6.90
   2   0  -2   36.80    6.80
  -2   0   2   13.80    5.00
   1   0  -2   -1.00    4.30
   1   0  -2    3.80    3.60
  -1   0   2   -2.70    3.70
   1   0  -2   -3.40    4.00
  -1   0   2   -0.10    4.30
  -1   0   2   -0.40    4.00
  -1   0   2   -0.80    3.60
   1   0  -2    2.70    3.90
   0   0   2  148.69    6.60
   0   0  -2  142.59    6.60
   0   0   2  136.99    6.30
   0   0  -2  123.49    6.20
  -1   0  -2    1.10    3.50
  -1   0  -2    0.80    3.50
   1   0   2   -3.90    3.20
  -1   0  -2   -3.40    3.40
   1   0   2   -0.30    3.60
  -1   0  -2    4.70    4.00
   1   0   2   -4.10    3.40
   1   0   2    0.10    3.50
  -1   0  -2   -1.80    3.30
   2   0   2   46.10    7.90
  -2   0  -2   37.60    6.80
  -2   0  -2   43.30    8.30
  -2   0  -2   42.20    8.00
   2   0   2   33.40    6.30
  -2   0  -2   29.50    6.40
   2   0   2   40.10    7.50
  -3   0  -2    1.20    6.20
  -3   0  -2    4.20    4.90
   3   0   2   -2.00    5.00
  -3   0  -2    9.20    6.90
  -3   0  -2    4.50    5.90
  -4   0  -2   21.10   11.00
  -4   0  -2   48.10   12.50
  -4   0  -2   35.30   10.60
   4   0   2   25.90   11.50
  -4   0  -2   30.60    8.50
  -4  -1   2    1.40    7.90
  -4  -1   2   13.40    8.10
   4  -1  -2    7.40    7.10
  -4  -1   2   -7.00    6.00
  -4  -1   2    4.60    8.20
  -4   1   2   14.30    8.20
  -4   1   2   15.50    9.60
  -4   1   2   22.10    9.90
   4   1  -2    9.20    7.60
  -3  -1   2   13.10    7.10
   3  -1  -2   17.40    6.90
   3  -1  -2   18.30    7.70
  -3  -1   2   23.00    8.80
  -3  -1   2    9.70    7.50
  -3  -1   2   25.50    7.60
   3  -1  -2    6.00    6.20
  -3   1   2   11.00    6.70
  -3   1   2   13.60    6.60
   3   1  -2   22.80    8.00
   3   1  -2   23.40    7.60
  -3   1   2   18.30    6.80
   3   1  -2   17.30    6.70
  -2  -1   2   62.49    6.90
   2  -1  -2   61.89    8.40
  -2  -1   2   56.69    9.20
   2  -1  -2   59.39    8.50
   2  -1  -2   61.39    9.00
   2  -1  -2   56.79    9.00
  -2  -1   2   73.69    9.80
   2   1  -2   62.29    9.10
  -2   1   2   73.59   10.00
  -2   1   2   65.09    8.80
  -2   1   2   64.99    8.80
   2   1  -2   76.09    9.60
   2   1  -2   51.69    8.60
  -2   1   2   56.79    7.00
   2   1  -2   50.99    6.50
   1  -1  -2   66.89    6.20
  -1  -1   2   68.29    5.60
   1  -1  -2   70.19    6.70
  -1  -1   2   67.29    7.30
  -1  -1   2   69.69    6.20
  -1  -1   2   68.49    6.20
   1  -1  -2   69.39    5.90
   1  -1  -2   74.09    6.60
  -1   1   2   69.99    6.70
   1   1  -2   58.09    6.20
   1   1  -2   59.99    6.30
  -1   1   2   75.59    6.50
   1   1  -2   63.79    5.30
   1   1  -2   65.59    6.10
  -1   1   2   57.69    5.90
  -1   1   2   70.49    6.30
   0  -1   2  886.11   30.10
   0  -1  -2  890.51   30.60
   0  -1  -2  869.51   30.40
   0  -1  -2  883.01   29.80
   0  -1   2  891.01   30.40
   0   1   2  859.11   29.60
   0   1   2  928.71   30.60
   0   1  -2  861.61   30.30
   0   1   2  846.52   29.60
   0   1   2  878.21   30.60
   1  -1   2  242.08   10.70
   1  -1   2  251.07   12.00
  -1  -1  -2  239.58   11.20
  -1  -1  -2  248.08   11.20
  -1  -1  -2  261.37   12.20
   1  -1   2  247.48   11.50
  -1  -1  -2  241.28   11.90
  -1  -1  -2  249.28   12.10
   1  -1   2  255.77   10.60
   1   1   2  231.78   10.70
  -1   1  -2  250.27   12.00
  -1   1  -2  250.17   11.00
   1   1   2  255.27   11.90
  -1   1  -2  225.48   10.60
  -1   1  -2  264.57   11.90
   2  -1   2   97.69    7.90
  -2  -1  -2  101.39    8.90
   2  -1   2   84.79    8.20
   2  -1   2   97.69    9.10
  -2  -1  -2   93.19    8.30
   2  -1   2   93.59    8.50
  -2  -1  -2   87.59    8.00
  -2  -1  -2   96.69    8.50
  -2   1  -2   95.39    8.30
   2   1   2   96.69    8.20
  -2   1  -2   87.89    7.80
  -2   1  -2  104.39    8.90
  -2   1  -2  109.49    9.00
   2   1   2   96.99    8.70
   2   1   2   88.89    8.00
  -3  -1  -2   23.40    8.50
  -3  -1  -2    7.60    6.80
  -3  -1  -2    5.30    6.50
  -3  -1  -2    6.20    6.00
   3   1   2    7.00    5.70
  -3   1  -2    5.80    6.00
  -3   1  -2   13.60    7.20
  -3   1  -2   14.90    7.60
  -3   1  -2    7.70    6.50
  -4  -1  -2   -4.60    8.30
   4  -1   2    4.10    7.10
  -4  -1  -2   10.00    9.90
  -4  -1  -2   14.30    8.20
  -4   1  -2    0.00    6.60
  -4   1  -2   18.10   10.80
  -4   1  -2   14.00    9.50
  -4   1  -2   19.40    8.30
   4   1   2    1.00    6.30
   4  -2  -2   53.39   12.30
  -4  -2   2   36.30   11.70
  -4  -2   2   46.80   10.90
  -4  -2   2   30.40   10.50
  -4  -2   2   17.00    8.90
   4   2  -2   30.10   10.20
  -4   2   2   42.90   12.40
  -4   2   2   28.00   11.70
  -4   2   2   15.80    9.90
  -4   2   2   41.10   11.30
   3  -2  -2    7.30    5.60
  -3  -2   2    8.70    7.00
  -3  -2   2   10.50    7.00
   3  -2  -2   19.70    8.40
   3  -2  -2    4.60    6.40
  -3  -2   2   -5.60    4.90
   3  -2  -2   11.20    6.80
  -3  -2   2    3.50    5.90
   3   2  -2   -0.40    5.60
   3   2  -2   22.90    7.30
   3   2  -2   14.10    7.10
  -3   2   2    8.30    7.40
  -3   2   2    7.90    5.60
  -3   2   2   10.20    6.90
  -3   2   2    2.10    4.90
  -2  -2   2    1.20    4.40
  -2  -2   2   -0.50    4.10
   2  -2  -2    1.90    4.90
   2  -2  -2   -2.70    4.20
  -2  -2   2   -2.30    4.90
  -2  -2   2    7.90    5.20
   2  -2  -2    4.60    4.70
   2  -2  -2    1.20    4.10
   2   2  -2    4.00    5.10
   2   2  -2    0.10    3.80
   2   2  -2    8.00    5.20
  -2   2   2    5.40    4.80
  -2   2   2    2.70    4.70
  -2   2   2    7.00    4.70
  -2   2   2    4.80    5.20
   2   2  -2    5.30    4.70
  -1  -2   2   47.80    7.40
   1  -2  -2   52.69    6.60
   1  -2  -2   45.00    6.20
  -1  -2   2   42.10    6.20
  -1  -2   2   57.99    6.20
   1  -2  -2   41.50    6.00
  -1  -2   2   49.90    6.90
   1  -2  -2   44.20    6.60
  -1   2   2   50.19    6.40
   1   2  -2   37.70    6.20
   1   2  -2   53.19    7.20
  -1   2   2   35.90    6.10
  -1   2   2   51.19    6.50
   1   2  -2   44.70    6.20
   1   2  -2   45.10    5.30
  -1   2   2   46.50    6.80
   0  -2   2 2152.98   65.29
   0  -2  -2 1867.61   65.19
   0  -2  -2 1855.41   64.59
   0  -2  -2 1949.80   65.29
   0  -2   2 1944.91   64.89
   0   2  -2 1952.50   64.89
   0   2   2 1838.42   65.19
   0   2   2 1937.81   65.29
   0   2   2 1993.00   64.79
   0   2  -2 1974.00   64.49
   1  -2   2  348.87   14.50
   1  -2   2  339.37   14.40
  -1  -2  -2  333.27   14.80
   1  -2   2  328.87   13.40
  -1  -2  -2  350.36   15.20
   1  -2   2  371.56   15.70
  -1  -2  -2  333.47   14.30
  -1  -2  -2  345.17   14.30
  -1  -2  -2  339.17   14.90
  -1   2  -2  335.77   13.60
  -1   2  -2  332.07   14.50
   1   2   2  361.16   14.30
  -1   2  -2  343.27   15.10
  -1   2  -2  321.67   13.60
   1   2   2  327.97   16.00
  -2  -2  -2   11.70    5.20
   2  -2   2    7.40    4.60
   2  -2   2    7.50    4.90
   2  -2   2   11.10    4.50
  -2  -2  -2    7.00    5.00
   2  -2   2    9.70    5.30
  -2  -2  -2   11.40    5.10
  -2  -2  -2   10.30    5.90
  -2   2  -2    5.80    5.30
   2   2   2    6.00    4.70
  -2   2  -2   10.90    5.70
   2   2   2    8.70    5.40
  -2   2  -2   11.80    5.50
  -2   2  -2   11.90    4.60
   2   2   2   13.80    5.00
   2   2   2   12.60    5.10
  -3  -2  -2   27.60    8.50
  -3  -2  -2   25.20    7.60
   3  -2   2   31.70    8.60
  -3  -2  -2   24.00    8.50
  -3  -2  -2   30.20    8.40
   3   2   2   27.70   10.40
  -3   2  -2   44.60    9.70
  -3   2  -2   46.10   10.10
   3   2   2   39.50    8.70
  -3   2  -2   36.80    8.10
  -3   2  -2   38.20    9.30
  -4  -2  -2    8.60    9.30
  -4  -2  -2   -5.50    8.10
  -4  -2  -2   16.80    9.40
  -4  -2  -2    9.10    8.60
  -4   2  -2    1.40    7.30
  -4   2  -2   16.30    8.50
  -4   2  -2    9.40    7.20
  -4  -3   2   10.20    7.50
  -4  -3   2   13.90    8.20
   4  -3  -2   16.60    7.10
  -4  -3   2    6.40    7.10
  -4  -3   2   10.30    8.40
  -4   3   2   16.40    8.80
   4   3  -2   14.30    9.00
  -4   3   2   12.30   10.40
  -4   3   2    3.10    7.10
  -4   3   2   13.50    9.60
  -3  -3   2   10.80    7.20
   3  -3  -2    9.00    6.30
  -3  -3   2   13.80    6.50
  -3  -3   2    9.70    6.40
  -3  -3   2   15.50    8.30
   3  -3  -2   -2.10    5.60
   3   3  -2    6.70    6.80
  -3   3   2   14.40    8.50
  -3   3   2   10.80    5.90
   3   3  -2   11.90    6.60
  -3   3   2    8.40    6.40
   3   3  -2    4.20    5.00
  -3   3   2    2.00    6.10
   2  -3  -2  335.37   17.10
   2  -3  -2  326.47   17.10
  -2  -3   2  367.86   17.60
  -2  -3   2  363.96   17.90
   2  -3  -2  333.07   17.10
   2  -3  -2  319.07   16.60
  -2  -3   2  353.46   16.40
  -2  -3   2  353.66   17.10
   2   3  -2  341.57   17.30
  -2   3   2  358.86   17.10
  -2   3   2  341.37   17.20
   2   3  -2  335.07   17.50
   2   3  -2  348.37   17.50
  -2   3   2  343.17   17.10
   2   3  -2  344.57   16.40
  -2   3   2  362.66   17.60
   1  -3  -2  299.07   13.20
  -1  -3   2  282.57   11.70
  -1  -3   2  283.67   12.90
  -1  -3   2  286.47   13.00
   1  -3  -2  272.87   13.10
   1  -3  -2  282.07   12.70
  -1  -3   2  281.37   13.20
   1  -3  -2  275.87   13.00
   1   3  -2  282.97   13.20
  -1   3   2  287.37   13.30
  -1   3   2  271.07   12.80
  -1   3   2  279.27   13.00
   1   3  -2  287.87   11.70
   1   3  -2  286.87   13.10
  -1   3   2  280.17   12.80
   1   3  -2  273.67   13.00
   0  -3  -2  355.96   14.30
   0  -3   2  349.47   13.50
   0  -3  -2  353.36   13.90
   0  -3  -2  366.56   14.20
   0  -3  -2  340.27   13.80
   0   3  -2  399.86   13.30
   0   3   2  372.06   14.40
   0   3   2  359.86   13.90
   0   3   2  361.96   14.10
   0   3  -2  364.56   13.50
  -1  -3  -2   92.39    7.20
   1  -3   2   97.39    6.00
  -1  -3  -2   94.29    7.20
  -1  -3  -2   99.39    7.30
   1  -3   2  105.09    6.80
  -1  -3  -2   91.89    7.20
  -1  -3  -2  106.69    7.30
   1  -3   2   92.49    6.50
   1   3   2   95.49    7.00
  -1   3  -2  101.79    6.70
   1   3   2  108.89    8.80
  -1   3  -2   97.79    6.40
  -1   3  -2   96.39    7.20
  -1   3  -2  103.29    6.30
  -2  -3  -2  110.59    9.40
   2  -3   2  128.49    9.00
  -2  -3  -2  131.79   10.00
   2  -3   2  129.19    9.10
   2  -3   2  113.99    9.40
  -2  -3  -2  124.59    9.30
  -2  -3  -2  149.79   10.70
   2  -3   2  123.59    9.20
  -2  -3  -2  143.09    9.90
  -2   3  -2  130.89   10.10
  -2   3  -2  121.99    8.90
  -2   3  -2  140.29    9.50
   2   3   2  112.99    9.10
   2   3   2  127.39    9.40
   2   3   2  117.99    9.80
  -2   3  -2  130.19    9.60
   3  -3   2    6.70    6.10
  -3  -3  -2    0.70    5.90
  -3  -3  -2   -4.80    5.40
  -3  -3  -2   -1.70    5.30
  -3  -3  -2    1.00    6.30
  -3   3  -2    9.80    6.50
   3   3   2   -2.90    8.00
  -3   3  -2    0.90    6.70
  -3   3  -2    3.90    5.90
  -3   3  -2   -3.70    5.70
  -4  -3  -2   24.40    9.50
  -4  -3  -2   10.80    7.80
  -4  -3  -2   25.10   10.40
  -4   3  -2   13.20    8.40
   4   3   2    4.50    6.90
  -4   3  -2   12.30    9.80
  -4   3  -2    5.30    8.00
  -4  -4   2    8.20    7.00
  -4  -4   2   21.20    9.70
   4  -4  -2    4.30    7.40
  -4  -4   2    3.60    9.50
  -4   4   2   25.60   10.50
   4   4  -2    8.40    7.40
  -4   4   2   18.70    9.10
  -4   4   2    6.40   11.70
  -4   4   2   14.80   10.10
  -3  -4   2  128.09   11.00
   3  -4  -2  115.39   11.20
   3  -4  -2  151.78   12.70
  -3  -4   2  145.29   13.10
  -3  -4   2  130.59   12.60
   3  -4  -2  124.99   12.30
  -3  -4   2  168.18   13.40
  -3   4   2  125.59   12.00
   3   4  -2  141.69   13.00
   3   4  -2  139.29   11.00
  -3   4   2  134.59   11.60
   3   4  -2  148.29   12.50
  -3   4   2  120.59   12.90
  -3   4   2  128.19   11.60
   2  -4  -2   38.50    7.30
  -2  -4   2   37.40    6.50
   2  -4  -2   30.30    6.60
   2  -4  -2   44.80    7.80
  -2  -4   2   35.70    7.90
  -2  -4   2   41.50    7.80
  -2  -4   2   29.20    6.40
   2  -4  -2   37.20    7.60
   2   4  -2   41.70    6.70
   2   4  -2   46.70   10.20
  -2   4   2   49.60    8.00
  -2   4   2   40.40    7.90
   2   4  -2   44.30    8.20
  -2   4   2   52.69    8.00
   2   4  -2   29.10    7.10
  -1  -4   2  222.68   11.40
   1  -4  -2  231.58   11.10
  -1  -4   2  230.98   11.70
   1  -4  -2  246.98   12.20
  -1  -4   2  247.98   11.90
  -1  -4   2  236.28   10.00
   1  -4  -2  253.07   12.00
   1  -4  -2  233.08   12.10
   1   4  -2  243.58   11.90
   1   4  -2  224.68   11.60
  -1   4   2  246.98   12.10
   1   4  -2  253.37   10.20
   1   4  -2  226.48   12.40
  -1   4   2  229.98   11.10
  -1   4   2  227.88   11.70
  -1   4   2  234.98   11.80
   0  -4  -2    6.30    3.70
   0  -4   2    1.50    2.20
   0  -4  -2   -0.20    3.30
   0  -4  -2    1.70    2.70
   0  -4  -2   -2.30    3.30
   0   4  -2   -0.40    2.40
   0   4  -2    5.30    2.60
   0   4   2   -0.50    2.70
   0   4   2    0.90    3.10
   0   4  -2    3.80    2.90
   0   4   2    2.80    3.20
   0   4   2    5.30    3.30
   0   4  -2    1.30    2.00
   1  -4   2  225.68   10.00
  -1  -4  -2  235.38   12.00
   1  -4   2  234.78   10.10
  -1  -4  -2  214.68   11.30
   1  -4   2  235.68   10.50
  -1  -4  -2  222.88   11.30
  -1   4  -2  233.88   11.60
   1   4   2  228.28   11.10
   1   4   2  226.48   11.60
   1   4   2  235.58   11.70
  -1   4  -2  232.88   10.30
  -1   4  -2  224.18   10.60
   1   4   2  215.98   11.20
   2  -4   2   58.69    6.70
  -2  -4  -2   62.19    7.40
  -2  -4  -2   71.69    7.80
  -2  -4  -2   66.19    7.00
  -2  -4  -2   60.89    7.60
   2  -4   2   63.99    7.50
   2  -4   2   66.79    6.90
   2  -4   2   72.29    7.00
  -2  -4  -2   88.79   13.30
   2   4   2   71.89    7.40
   2   4   2   73.99    7.70
  -2   4  -2   60.49    7.10
  -2   4  -2  104.89   17.80
  -2   4  -2   64.79    6.90
  -2   4  -2   71.19    7.30
  -3  -4  -2    5.10    6.60
  -3  -4  -2    2.40    5.00
  -3  -4  -2   -0.90    6.00
  -3  -4  -2    5.90    5.90
   3  -4   2   -0.40    5.80
   3  -4   2    5.60    5.00
  -3   4  -2    5.90    5.90
  -3   4  -2    3.40    6.20
  -3   4  -2   17.60    6.90
   3   4   2   -1.20    5.10
  -3   4  -2   10.10    7.10
  -4  -4  -2   -5.90    7.10
  -4  -4  -2    8.10    8.40
   4  -4   2   16.30    9.30
  -4  -4  -2   10.40    8.40
  -4  -4  -2    6.90    8.10
  -4   4  -2   -5.50    5.90
  -4   4  -2    2.10    8.40
  -4   4  -2    9.10    7.20
   4   4   2    6.20    8.70
  -4  -5   2    5.90    6.30
   4  -5  -2   -2.20    6.60
  -4  -5   2    3.60    8.60
  -4  -5   2   26.70    9.60
  -4  -5   2    0.90    8.90
  -4   5   2   19.50   10.50
  -4   5   2    2.00    8.60
  -4   5   2   29.40   10.20
   4   5  -2   22.30    9.00
  -3  -5   2  133.49   12.40
   3  -5  -2  134.99   12.00
  -3  -5   2  116.89   10.70
  -3  -5   2  141.39   12.50
  -3  -5   2  115.09   12.10
   3  -5  -2  120.99   11.30
   3  -5  -2  139.39   12.30
  -3   5   2  122.29   11.50
   3   5  -2  113.99   11.30
  -3   5   2  148.89   13.40
   3   5  -2  154.28   12.60
  -3   5   2  150.58   12.40
  -3   5   2  146.39   12.80
   3   5  -2  158.48   13.40
   2  -5  -2    6.70    4.80
   2  -5  -2   12.10    5.70
  -2  -5   2    6.80    5.20
  -2  -5   2   13.20    5.10
  -2  -5   2   19.30    5.00
   2  -5  -2   10.70    5.20
  -2  -5   2    5.30    5.50
   2  -5  -2   11.70    5.90
   2   5  -2    5.90    5.80
  -2   5   2   11.20    5.20
   2   5  -2    4.80    5.00
  -2   5   2   11.90    5.70
   2   5  -2   11.30    4.60
  -2   5   2    0.40    4.60
  -2   5   2    7.50    5.90
  -1  -5   2    0.80    4.20
  -1  -5   2   -3.80    2.30
   1  -5  -2    5.10    4.10
  -1  -5   2    2.30    3.90
   1  -5  -2    2.60    4.50
  -1  -5   2   -0.70    4.20
   1  -5  -2    0.00    3.40
   1  -5  -2   -2.80    4.20
   1   5  -2   -0.50    4.20
  -1   5   2    7.10    4.80
  -1   5   2    0.50    4.10
  -1   5   2    0.50    4.20
   1   5  -2   -5.60    3.80
  -1   5   2    5.50    3.70
   1   5  -2    0.60    2.50
   0  -5  -2   35.10    4.10
   0  -5   2   38.80    3.60
   0  -5   2   31.50    3.30
   0  -5  -2   49.10    5.70
   0  -5  -2   46.60    5.90
   0  -5  -2   43.50    5.50
   0   5   2   53.89    6.20
   0   5   2   44.00    5.60
   0   5  -2   31.30    3.90
   0   5  -2   35.90    4.00
   0   5   2   47.80    5.80
   0   5   2   35.00    4.10
   0   5  -2   35.90    3.10
   0   5  -2   32.80    3.40
   1  -5   2  478.05   18.20
   1  -5   2  491.25   18.20
  -1  -5  -2  440.46   19.60
   1  -5   2  510.25   19.90
   1  -5   2  481.65   18.40
  -1  -5  -2  511.55   20.50
  -1  -5  -2  477.25   19.60
  -1   5  -2  472.05   18.30
  -1   5  -2  495.55   18.70
   1   5   2  483.15   19.60
  -1   5  -2  472.45   19.90
   1   5   2  470.55   19.90
   1   5   2  474.95   19.60
  -2  -5  -2    7.80    5.50
  -2  -5  -2   18.00    5.30
  -2  -5  -2   11.60    6.40
   2  -5   2    7.50    4.60
  -2  -5  -2    4.50    5.00
   2  -5   2   12.10    4.90
   2  -5   2    5.30    4.50
  -2  -5  -2    7.90    5.00
   2  -5   2   11.20    5.10
   2   5   2    7.80    5.30
  -2   5  -2   10.30    4.80
   2   5   2    3.10    5.30
  -2   5  -2    9.50    4.70
  -2   5  -2   14.60    7.10
  -2   5  -2    4.80    4.70
   3  -5   2   81.69   11.80
  -3  -5  -2  101.99   10.50
  -3  -5  -2   92.59   10.40
  -3  -5  -2   84.89   10.60
  -3  -5  -2   84.99   13.50
   3  -5   2   86.99    9.80
  -3  -5  -2  146.19   22.60
  -3   5  -2  104.59   11.20
   3   5   2   79.39   10.00
  -3   5  -2   86.99   10.30
  -3   5  -2   74.09   11.50
  -3   5  -2   88.19   10.00
  -4  -5  -2   -1.90    7.90
   4  -5   2   -0.60    6.60
  -4  -5  -2    4.60    8.20
  -4  -5  -2    5.40    8.50
  -4  -5  -2    4.30    8.20
  -4   5  -2   12.50    9.00
  -4   5  -2   -7.30   10.60
  -4   5  -2   16.40    8.90
  -4   5  -2   15.10   10.80
   4   5   2    7.10    8.30
  -4  -6   2   -1.80    6.00
  -4  -6   2   12.70    9.00
   4  -6  -2    8.70    6.60
  -4  -6   2    2.00    6.70
  -4  -6   2    6.30    9.30
  -4   6   2    2.00    9.20
  -4   6   2    4.70    8.40
  -4   6   2    4.00   12.50
  -4   6   2   -5.20    8.20
   4   6  -2    3.70    8.10
   3  -6  -2    5.00    6.40
  -3  -6   2    4.90    6.20
   3  -6  -2   -4.20    5.50
   3  -6  -2   10.00    5.70
  -3  -6   2   -2.10    6.00
  -3  -6   2    0.30    5.00
  -3  -6   2   -5.10    5.30
   3   6  -2    6.50    7.40
   3   6  -2    7.50    5.90
  -3   6   2    6.30    5.80
  -3   6   2   -4.10    5.90
  -3   6   2    7.90    6.60
  -3   6   2    0.00    6.30
   2  -6  -2  379.56   18.00
   2  -6  -2  398.46   19.00
  -2  -6   2  396.46   19.00
  -2  -6   2  379.26   17.10
  -2  -6   2  388.16   19.30
   2  -6  -2  398.56   19.30
   2  -6  -2  423.86   19.50
   2   6  -2  406.46   19.30
  -2   6   2  401.46   18.50
   2   6  -2  379.16   17.00
  -2   6   2  391.46   21.00
   2   6  -2  344.27   18.90
  -2   6   2  403.56   19.00
  -2   6   2  392.66   19.10
  -1  -6   2  100.69    5.30
  -1  -6   2  101.69    8.00
  -1  -6   2  107.19   11.40
   1  -6  -2   98.39    7.60
  -1  -6   2  116.99    7.90
   1  -6  -2   96.09    7.90
   1  -6  -2  102.99    6.80
   1  -6  -2   92.79    7.70
  -1   6   2  113.99    8.40
  -1   6   2   94.99    7.70
   1   6  -2  103.89    5.30
   1   6  -2   99.39    7.80
   1   6  -2  110.39    7.80
  -1   6   2   94.59    7.70
  -1   6   2   95.69    6.80
   1   6  -2  105.49    8.10
   0  -6  -2   14.50    4.40
   0  -6   2   16.60    3.50
   0  -6  -2   18.30    4.90
   0  -6  -2   15.40    4.70
   0  -6  -2   12.60    3.80
   0  -6   2   18.70    3.10
   0  -6  -2   12.70    3.60
   0  -6   2   18.70    3.00
   0  -6   2   17.50    3.80
   0   6   2   17.20    4.70
   0   6  -2   18.40    3.70
   0   6   2   18.90    4.80
   0   6   2   11.10    4.80
   0   6  -2   21.10    3.30
   0   6  -2   24.00    4.30
   1  -6   2  220.68   11.10
   1  -6   2  223.08   10.00
   1  -6   2  212.88    9.90
   1  -6   2  205.58    9.40
  -1  -6  -2  201.98   11.30
  -1  -6  -2  202.38   11.30
  -1  -6  -2  210.48   11.60
  -1   6  -2  219.18    9.80
   1   6   2  216.48   12.70
  -1   6  -2  215.58   11.20
   1   6   2  215.08   12.00
   1   6   2  189.98   10.60
  -1   6  -2  212.98   10.10
   1   6   2  204.38   11.30
   2  -6   2  160.18   10.00
  -2  -6  -2  161.28   10.90
  -2  -6  -2  179.28   12.10
   2  -6   2  162.68   10.20
  -2  -6  -2  146.29   10.20
  -2  -6  -2  179.38   11.60
   2  -6   2  155.78   10.10
   2  -6   2  153.38   10.90
  -2  -6  -2  179.08   11.60
  -2   6  -2  159.78   10.50
  -2   6  -2  179.08   12.00
  -2   6  -2  159.48   10.30
   2   6   2  154.68   11.30
   2   6   2  155.18   10.80
   2   6   2  144.29   10.70
  -3  -6  -2   49.90    9.70
  -3  -6  -2   59.19   11.90
  -3  -6  -2   53.29    9.70
  -3  -6  -2   64.49   11.00
   3  -6   2   53.69   10.40
  -3  -6  -2   60.59   10.50
   3  -6   2   49.80    9.90
  -3   6  -2   46.50    9.40
  -3   6  -2   70.89   11.60
   3   6   2   69.99   11.00
  -3   6  -2   53.29   10.80
  -3   6  -2   59.39   10.30
  -4  -6  -2    5.10    7.80
  -4  -6  -2   11.20    8.60
  -4  -6  -2   11.70    9.30
   4  -6   2    9.40    8.20
  -4  -6  -2   -5.30    7.20
   4   6   2   16.50    9.10
  -4   6  -2   11.90    9.20
  -4   6  -2    0.00    8.40
  -4   6  -2   24.40   10.00
  -4   6  -2   11.20    8.40
  -4  -7   2  -11.30    6.00
  -4  -7   2   11.80   10.00
  -4  -7   2   13.30    7.60
  -4  -7   2    0.40    8.40
   4  -7  -2   -0.50    8.30
  -4   7   2    9.00    7.40
   4   7  -2    1.80    9.10
  -4   7   2   10.00    8.70
  -4   7   2   -4.40    7.50
  -4   7   2    3.40    8.70
  -3  -7   2   32.20    9.10
   3  -7  -2   46.90    9.90
   3  -7  -2   29.70    8.00
   3  -7  -2   29.50    8.50
  -3  -7   2   45.20    8.80
  -3  -7   2   49.30   10.10
  -3  -7   2   36.40    9.20
  -3   7   2   34.70    9.80
   3   7  -2   31.00    9.10
  -3   7   2   25.00    8.70
  -3   7   2   38.20    9.10
   3   7  -2   28.30    8.70
   3   7  -2   38.10    7.70
  -3   7   2   32.80    8.70
   2  -7  -2   56.49    6.50
   2  -7  -2   75.19    9.80
   2  -7  -2   69.49    9.80
  -2  -7   2   74.19   10.10
   2  -7  -2   57.29    8.80
  -2  -7   2   52.49    5.70
  -2  -7   2   60.39    9.60
  -2  -7   2   71.19    9.80
  -2   7   2   74.09   10.30
  -2   7   2   52.99    8.90
  -2   7   2   62.69    8.70
   2   7  -2   42.40    5.20
   2   7  -2   47.80    8.60
  -2   7   2   65.19    9.40
   2   7  -2   66.89   10.00
  -1  -7   2  423.66   15.00
  -1  -7   2  402.66   17.60
   1  -7  -2  439.46   18.30
   1  -7  -2  403.66   16.60
   1  -7  -2  418.76   18.20
  -1  -7   2  414.76   17.70
  -1  -7   2  415.96   17.80
   1  -7  -2  403.46   18.10
   1   7  -2  414.76   18.00
   1   7  -2  425.06   15.00
   1   7  -2  415.66   17.90
  -1   7   2  381.36   16.60
  -1   7   2  408.36   18.10
  -1   7   2  436.36   18.50
  -1   7   2  420.56   18.50
   0  -7  -2   46.90    6.30
   0  -7  -2   44.20    5.50
   0  -7  -2   42.80    6.10
   0  -7   2   39.40    4.90
   0  -7   2   41.00    3.30
   0  -7  -2   44.30    6.30
   0  -7  -2   40.30    5.10
   0  -7   2   51.89    5.40
   0   7   2   51.19    6.80
   0   7  -2   31.30    3.30
   0   7   2   52.69    6.80
   0   7  -2   50.99    5.50
   0   7   2   42.80    5.90
   0   7  -2   30.00    3.10
   0   7  -2   49.00    5.60
   1  -7   2  174.98    9.90
  -1  -7  -2  170.98   10.40
   1  -7   2  190.48    9.20
  -1  -7  -2  180.68   10.60
   1  -7   2  175.38    8.90
   1  -7   2  183.58    8.30
  -1  -7  -2  156.88   10.20
  -1  -7  -2  195.08   10.80
  -1   7  -2  179.68    9.30
  -1   7  -2  174.68    8.50
   1   7   2  184.68   10.50
   1   7   2  176.68   10.50
  -1   7  -2  185.88   10.30
   1   7   2  169.58    9.60
   1   7   2  161.28   10.10
   2  -7   2 1125.89   41.40
  -2  -7  -2 1118.09   42.40
   2  -7   2 1055.99   42.80
  -2  -7  -2  999.60   42.30
  -2  -7  -2 1151.08   43.20
   2  -7   2 1144.99   41.50
  -2  -7  -2 1122.49   43.80
  -2  -7  -2 1142.39   42.70
   2  -7   2 1122.29   41.50
   2   7   2 1123.19   42.80
   2   7   2 1066.29   43.20
  -2   7  -2 1145.39   41.90
   2   7   2 1135.89   42.70
  -2   7  -2 1090.99   41.50
  -2   7  -2 1142.39   43.60
  -2   7  -2 1116.89   41.70
  -3  -7  -2   86.99   10.50
  -3  -7  -2   80.59    9.50
   3  -7   2   97.69   10.30
  -3  -7  -2   91.89   10.20
  -3  -7  -2   93.49   13.30
  -3  -7  -2   93.09   14.40
   3  -7   2   79.29    9.00
  -3   7  -2   83.09   13.70
  -3   7  -2   89.79   10.80
   3   7   2  107.49   14.30
  -3   7  -2   93.99    9.90
  -3   7  -2   96.99   10.30
  -4  -7  -2    3.50    7.70
  -4  -7  -2    9.80   10.50
   4  -7   2    9.00    7.60
  -4  -7  -2    4.50    7.60
  -4  -7  -2    6.50    9.60
  -4   7  -2   19.20    8.20
   4   7   2    1.60    6.90
  -4   7  -2   -5.90    7.50
  -4   7  -2   15.90    7.40
  -4   7  -2   11.90    8.00
   4  -8  -2   21.20    9.00
  -4  -8   2   17.30    7.00
  -4  -8   2    7.80    7.60
  -4  -8   2   25.60   12.10
  -4  -8   2   37.20   11.10
  -4   8   2   30.90   11.00
  -4   8   2   18.30    9.20
  -4   8   2   23.80    8.60
   4   8  -2   22.70    8.90
  -3  -8   2   35.20    8.80
  -3  -8   2   31.70    9.30
   3  -8  -2   38.40    8.40
   3  -8  -2   58.09   11.00
   3  -8  -2   18.90    7.70
  -3  -8   2   26.80    9.10
  -3  -8   2   22.50    6.60
  -3   8   2   51.89   10.70
  -3   8   2   26.20    8.80
   3   8  -2   45.00    8.20
  -3   8   2   26.70    8.90
   3   8  -2   36.00    8.70
   3   8  -2   41.30   10.10
  -3   8   2   46.50    9.60
  -2  -8   2    9.60    6.00
  -2  -8   2   11.80    4.20
   2  -8  -2   11.30    5.20
   2  -8  -2   10.60    5.90
   2  -8  -2   24.30    5.60
  -2  -8   2   10.80    5.50
   2  -8  -2    1.70    4.70
  -2  -8   2   15.10    6.50
   2   8  -2   12.10    4.30
   2   8  -2    2.80    5.30
  -2   8   2   10.50    5.10
  -2   8   2   15.10    6.70
   2   8  -2   18.60    6.00
  -2   8   2   25.10    7.00
  -2   8   2   11.00    5.90
   1  -8  -2  281.67   12.20
   1  -8  -2  279.67   14.10
   1  -8  -2  294.57   14.20
   1  -8  -2  266.57   13.70
  -1  -8   2  291.67   13.70
  -1  -8   2  266.77   13.40
  -1  -8   2  267.37   13.30
  -1   8   2  244.88   11.90
   1   8  -2  253.07   13.20
  -1   8   2  292.77   14.40
   1   8  -2  283.87   13.80
  -1   8   2  285.07   14.00
  -1   8   2  270.97   13.70
   0  -8  -2  158.88    8.20
   0  -8  -2  158.08    9.50
   0  -8   2  169.98    7.00
   0  -8  -2  155.08    8.20
   0  -8   2  167.78    8.40
   0  -8  -2  160.28    8.90
   0  -8   2  161.98    7.00
   0  -8   2  163.48    8.40
   0  -8  -2  160.08    9.70
   0   8  -2  159.78    8.40
   0   8   2  184.28   10.20
   0   8  -2  145.89    7.00
   0   8   2  156.68    9.50
   0   8   2  149.39    8.90
   0   8  -2  163.88    8.80
   0   8  -2  157.48    7.00
   1  -8   2   37.90    3.80
   1  -8   2   41.20    5.20
   1  -8   2   44.70    5.20
   1  -8   2   61.59    7.70
  -1  -8  -2   63.09    7.90
  -1  -8  -2   43.80    7.10
  -1  -8  -2   43.60    6.20
  -1  -8  -2   58.29    8.10
   1   8   2   50.49    7.40
   1   8   2   51.49    7.30
  -1   8  -2   44.70    5.90
  -1   8  -2   54.49    6.00
  -1   8  -2   36.10    4.10
   1   8   2   42.50    5.30
   1   8   2   54.09    7.20
   2  -8   2 1322.07   51.09
  -2  -8  -2 1312.77   50.89
   2  -8   2 1377.46   49.30
   2  -8   2 1437.96   49.70
  -2  -8  -2 1349.96   51.89
  -2  -8  -2 1333.77   50.39
  -2  -8  -2 1397.16   50.59
   2  -8   2 1391.66   49.60
  -2  -8  -2 1364.56   51.29
  -2   8  -2 1360.36   49.70
  -2   8  -2 1338.57   49.70
  -2   8  -2 1382.16   49.60
   2   8   2 1357.66   51.09
   2   8   2 1240.78   51.09
  -2   8  -2 1380.96   51.79
   2   8   2 1390.16   51.09
   3  -8   2   -3.00    5.30
  -3  -8  -2   24.40    8.70
  -3  -8  -2    1.40    7.70
  -3  -8  -2    7.70    6.00
   3  -8   2   10.40    6.20
  -3  -8  -2    1.60    6.20
  -3  -8  -2    9.30    6.60
   3   8   2    1.50    5.70
  -3   8  -2   -7.50    5.70
  -3   8  -2    1.70    5.70
  -3   8  -2   -4.10    6.00
  -3   8  -2   -2.50    5.50
  -4  -8  -2   24.40   10.40
  -4  -8  -2   17.90   12.40
  -4  -8  -2   15.30    9.20
   4  -8   2   26.00    9.20
  -4  -8  -2   30.80   11.70
  -4   8  -2   14.10    7.20
  -4   8  -2   23.10    8.00
   4   8   2    7.60    7.20
  -4   8  -2   19.30   10.30
  -4   8  -2   12.40    8.30
   4  -9  -2   13.80    9.00
  -4  -9   2   14.10   10.20
  -4  -9   2   18.80    7.80
  -4  -9   2   -0.70    6.30
  -4   9   2   20.70    7.90
  -4   9   2   18.20    8.00
  -4   9   2   -0.50    8.80
   4   9  -2    6.90    8.50
  -4   9   2   17.60    9.90
  -3  -9   2    5.70    5.00
  -3  -9   2   10.30    7.50
  -3  -9   2   15.10    7.20
   3  -9  -2    3.50    7.40
  -3  -9   2    9.50    6.70
   3  -9  -2    5.20    5.90
   3  -9  -2    5.90    7.00
   3   9  -2   12.20    5.30
   3   9  -2    4.70    6.30
  -3   9   2    6.80    6.10
   3   9  -2    7.20    6.60
  -3   9   2   -2.10    4.90
  -3   9   2    3.40    6.20
  -3   9   2   -1.20    7.00
  -2  -9   2   44.70    5.20
  -2  -9   2   50.49    8.80
   2  -9  -2   63.19   11.40
  -2  -9   2   54.59    8.40
  -2  -9   2   54.49    9.80
   2  -9  -2   42.10    7.20
   2  -9  -2   59.99    9.10
   2  -9  -2   50.99    8.80
  -2   9   2   45.60    8.40
   2   9  -2   42.70    8.50
   2   9  -2   39.10    4.90
  -2   9   2   42.30    8.60
  -2   9   2   74.39    9.90
   2   9  -2   64.79    9.90
  -2   9   2   48.50    7.90
  -1  -9   2  658.33   25.30
  -1  -9   2  642.14   25.30
   1  -9  -2  653.03   25.90
   1  -9  -2  643.94   26.10
   1  -9  -2  607.44   25.50
   1  -9  -2  601.14   23.60
  -1  -9   2  661.13   25.60
  -1   9   2  663.83   26.30
   1   9  -2  633.04   25.70
   1   9  -2  622.84   25.20
  -1   9   2  585.54   23.80
  -1   9   2  664.23   25.90
   1   9  -2  637.84   25.60
  -1   9   2  644.04   26.20
   0  -9   2   56.39    6.10
   0  -9   2   41.70    3.60
   0  -9  -2   37.60    4.30
   0  -9   2   39.10    5.00
   0  -9   2   34.80    3.40
   0  -9  -2   42.30    4.60
   0  -9  -2   48.30    7.10
   0  -9  -2   49.60    6.70
   0  -9  -2   50.79    7.10
   0   9  -2   57.29    6.40
   0   9  -2   56.19    6.40
   0   9   2   59.09    7.80
   0   9   2   49.90    7.10
   0   9  -2   41.50    3.60
   0   9   2   49.70    6.70
   1  -9   2   52.59    4.10
  -1  -9  -2   47.00    5.30
  -1  -9  -2   68.69    8.30
   1  -9   2   62.89    6.20
   1  -9   2   55.69    5.70
  -1  -9  -2   60.69    6.70
   1  -9   2   61.99    5.80
  -1  -9  -2   65.59    8.30
   1   9   2   56.69    5.70
  -1   9  -2   54.19    6.20
  -1   9  -2   64.39    6.90
  -1   9  -2   51.99    4.20
   1   9   2   69.29    8.70
  -1   9  -2   60.69    6.00
   1   9   2   67.39    8.40
   1   9   2   63.39    6.70
  -2  -9  -2  325.07   16.40
   2  -9   2  301.57   15.40
  -2  -9  -2  302.17   16.90
   2  -9   2  322.67   15.00
  -2  -9  -2  291.47   15.90
   2  -9   2  350.36   17.40
  -2  -9  -2  312.27   17.50
  -2  -9  -2  324.87   17.00
   2   9   2  294.87   16.70
  -2   9  -2  319.57   15.20
   2   9   2  313.47   18.10
  -2   9  -2  331.77   17.70
  -2   9  -2  316.77   16.00
  -2   9  -2  317.77   15.80
   2   9   2  323.77   17.10
   3  -9   2  121.99   10.60
  -3  -9  -2   91.39   10.60
  -3  -9  -2  114.19   12.60
  -3  -9  -2  113.39   11.80
  -3  -9  -2  100.49   10.70
  -3  -9  -2  118.39   12.80
   3  -9   2  114.39   10.80
  -3   9  -2  107.59   12.40
  -3   9  -2  102.89   10.90
  -3   9  -2   94.39   11.00
   3   9   2  108.89   11.40
  -3   9  -2  101.99   10.50
  -4  -9  -2    8.10    9.50
  -4  -9  -2    9.10    9.30
  -4  -9  -2   14.00    8.80
   4  -9   2    9.30    7.80
  -4   9  -2   23.20    9.40
  -4   9  -2   30.20   11.60
   4   9   2    4.80    8.10
  -4   9  -2   12.60    8.80
  -4   9  -2   12.60    8.90
   4 -10  -2   17.70   10.30
  -4 -10   2   14.80    8.50
  -4 -10   2   11.50    6.50
  -4 -10   2   16.70    9.40
   4  10  -2    9.80    7.70
  -4  10   2   19.00    9.60
  -4  10   2   20.00    8.40
  -4  10   2   16.40   10.00
  -4  10   2    8.00    7.60
  -3 -10   2   -0.40    6.60
   3 -10  -2    1.20    6.30
   3 -10  -2    0.20    5.90
  -3 -10   2    1.60    6.80
  -3 -10   2    0.40    4.10
  -3 -10   2    5.10    5.20
  -3 -10   2    0.50    5.60
  -3  10   2    2.20    6.00
  -3  10   2    9.10    7.30
   3  10  -2    6.20    7.10
  -3  10   2    5.10    7.30
  -3  10   2   19.10    7.90
  -2 -10   2    5.00    3.50
  -2 -10   2   -5.00    4.10
   2 -10  -2   10.30    5.40
   2 -10  -2    8.20    4.90
  -2 -10   2    2.30    4.20
  -2 -10   2    4.30    3.20
   2 -10  -2   -0.90    3.50
  -2 -10   2    5.30    5.70
   2 -10  -2   -0.60    5.30
  -2  10   2   -5.40    4.80
  -2  10   2    3.20    5.00
  -2  10   2   -0.40    3.70
   2  10  -2   15.70    6.40
  -2  10   2   10.00    5.80
   2  10  -2   -0.40    4.70
   1 -10  -2  632.44   26.30
  -1 -10   2  682.93   26.30
   1 -10  -2  625.34   26.20
   1 -10  -2  665.83   26.80
  -1 -10   2  649.14   25.90
   1 -10  -2  620.84   24.10
  -1 -10   2  691.73   25.90
   1  10  -2  689.73   26.70
  -1  10   2  628.84   26.60
  -1  10   2  619.64   24.30
   1  10  -2  689.93   26.50
   1  10  -2  592.24   25.50
  -1  10   2  648.24   26.40
  -1  10   2  669.23   27.00
   0 -10   2   59.59    4.20
   0 -10  -2   65.09    5.30
   0 -10  -2   75.19    5.70
   0 -10   2   74.19    6.40
   0 -10  -2   64.59    7.10
   0 -10   2   65.79    6.10
   0 -10  -2   61.69    7.40
   0 -10  -2   58.69    6.20
   0 -10   2   74.39    4.40
   0  10  -2   77.99    6.90
   0  10  -2   75.09    4.60
   0  10   2   63.69    6.10
   0  10  -2   67.29    4.30
   0  10  -2   63.29    6.20
   0  10   2   68.69    7.40
   0  10   2   71.49    7.30
   1 -10   2   45.70    5.40
  -1 -10  -2   44.50    7.50
   1 -10   2   45.70    5.60
   1 -10   2   45.10    5.40
  -1 -10  -2   41.90    6.20
  -1 -10  -2   53.39    7.90
  -1 -10  -2   59.49    8.40
  -1  10  -2   35.10    3.60
  -1  10  -2   47.80    5.70
   1  10   2   37.50    5.90
  -1  10  -2   45.90    6.50
   1  10   2   45.30    7.10
   1  10   2   50.39    7.50
   1  10   2   48.30    7.60
  -1  10  -2   39.90    6.40
  -2 -10  -2   30.10    7.50
   2 -10   2   25.20    5.70
  -2 -10  -2   30.00    6.70
   2 -10   2   29.50    5.40
   2 -10   2   25.40    6.20
  -2 -10  -2   25.40    5.90
  -2 -10  -2   23.70    7.20
  -2 -10  -2   21.60    6.80
  -2  10  -2   25.00    5.40
  -2  10  -2   36.80    6.90
   2  10   2   22.80    6.90
  -2  10  -2   23.60    6.10
   2  10   2   26.30    7.30
   2  10   2   33.70   11.20
  -2  10  -2   18.80    6.50
  -3 -10  -2    6.40    7.90
   3 -10   2   17.20    6.70
  -3 -10  -2   29.30    8.80
  -3 -10  -2    4.70    6.50
   3 -10   2   27.30    7.40
  -3 -10  -2   15.20    8.00
  -3 -10  -2    4.20    5.20
  -3  10  -2   15.00    7.60
  -3  10  -2   18.90    6.50
  -3  10  -2   16.10    7.10
  -3  10  -2   10.50    6.70
   3  10   2   10.90    7.10
  -4 -10  -2   23.70   12.00
   4 -10   2   20.40    9.60
  -4 -10  -2   35.00   12.00
  -4 -10  -2   31.00   11.30
  -4  10  -2   18.00    8.40
  -4  10  -2   37.10   11.20
  -4  10  -2   12.90   10.00
   4  10   2   21.80    9.50
  -4  10  -2   29.80   10.20
  -4 -11   2   45.00   12.00
   4 -11  -2   41.80   14.50
  -4 -11   2   21.30    9.80
  -4  11   2   36.30   10.90
  -4  11   2   70.59   15.90
  -4  11   2   22.00    9.70
  -4  11   2   75.09   14.60
   4  11  -2   41.90   11.40
  -3 -11   2   26.70    9.10
   3 -11  -2    8.40    6.10
   3 -11  -2   19.40    7.90
  -3 -11   2   18.30    8.10
  -3 -11   2   10.70    5.40
  -3 -11   2   14.30    7.60
   3  11  -2    8.10    9.20
  -3  11   2   11.80    7.80
  -3  11   2    9.70    6.30
  -3  11   2   18.70    9.00
  -3  11   2   17.50    7.60
  -2 -11   2   84.69    9.50
   2 -11  -2   83.09    7.10
  -2 -11   2   79.29    6.40
  -2 -11   2   93.09    9.70
   2 -11  -2   99.79    9.30
   2 -11  -2   92.99    9.20
   2 -11  -2  101.69    9.10
  -2 -11   2  101.89    9.50
   2  11  -2  117.69    9.90
   2  11  -2   91.99    9.60
   2  11  -2   98.79   10.00
  -2  11   2  109.89    9.90
  -2  11   2  105.79    9.50
  -2  11   2   91.59   10.10
  -2  11   2   92.49    7.80
   1 -11  -2  154.58   10.50
   1 -11  -2  130.69    9.70
  -1 -11   2  142.89    9.70
  -1 -11   2  146.39    9.90
   1 -11  -2  130.69    7.50
  -1 -11   2  133.19    9.10
   1 -11  -2  148.99    9.90
   1  11  -2  141.09   10.30
  -1  11   2  132.59    7.70
  -1  11   2  145.39   10.10
   1  11  -2  140.09    9.10
   1  11  -2  143.29   10.00
  -1  11   2  139.39   10.20
  -1  11   2  150.38   10.40
   0 -11   2    1.10    3.60
   0 -11   2    1.50    2.40
   0 -11  -2    5.20    3.40
   0 -11  -2   -0.70    3.50
   0 -11  -2    5.30    5.20
   0 -11  -2   -1.20    4.40
   0 -11   2    3.30    4.30
   0 -11   2    1.40    2.30
   0 -11  -2    1.30    2.90
   0  11  -2    5.60    4.80
   0  11  -2    6.10    2.60
   0  11   2    2.80    5.20
   0  11  -2    0.80    2.30
   0  11  -2    5.30    4.20
   0  11   2    0.10    4.00
   0  11   2    5.00    4.80
  -1 -11  -2  176.48   10.40
  -1 -11  -2  193.78   11.60
   1 -11   2  213.38   10.70
  -1 -11  -2  192.08   12.20
   1 -11   2  207.88   11.00
  -1 -11  -2  182.38   11.90
   1 -11   2  208.08   10.70
   1  11   2  179.68   10.50
   1  11   2  210.88   12.10
   1  11   2  192.28   11.40
  -1  11  -2  203.68   10.90
   1  11   2  203.58   12.30
  -1  11  -2  203.08   10.90
  -1  11  -2  220.78   11.70
  -2 -11  -2   16.60    5.40
  -2 -11  -2   10.90    5.20
  -2 -11  -2    7.90    6.10
  -2 -11  -2   19.00    7.70
   2 -11   2   25.60    5.20
   2 -11   2   13.50    5.60
   2 -11   2    9.70    5.10
   2 -11   2    5.90    3.70
  -2 -11  -2   17.60    6.60
  -2  11  -2    9.20    4.10
  -2  11  -2   10.70    5.90
   2  11   2   18.00    6.50
  -2  11  -2    3.10    4.60
   2  11   2   21.60    7.20
  -2  11  -2   18.80    6.00
   2  11   2   14.70    6.20
  -3 -11  -2  128.19   12.00
   3 -11   2  151.18   11.90
  -3 -11  -2  148.69   11.90
  -3 -11  -2  132.89   13.70
  -3 -11  -2  153.58   14.00
  -3 -11  -2  180.38   14.50
  -3  11  -2  144.99   12.60
  -3  11  -2  122.19   13.30
  -3  11  -2  134.29   12.40
   3  11   2  126.29   13.30
  -3  11  -2  143.89   11.60
  -4 -11  -2   29.30   10.60
   4 -11   2    6.10   10.60
  -4 -11  -2   32.00   12.50
  -4 -11  -2   36.90   11.30
  -4  11  -2   28.00   10.20
  -4  11  -2   19.00   10.80
  -4  11  -2   15.30    9.50
  -4  11  -2    4.20    8.30
   4  11   2   16.30    8.40
  -4 -12   2   23.40    9.90
   4 -12  -2    1.00    7.60
  -4 -12   2    7.80    6.50
  -4 -12   2    6.40    8.00
  -4  12   2   12.10    7.60
  -4  12   2    0.10    8.30
  -4  12   2   17.20    8.80
   4  12  -2    3.70    7.50
  -4  12   2    4.70    7.80
  -3 -12   2   38.40   10.00
   3 -12  -2   22.80    7.50
  -3 -12   2   40.80   10.40
  -3 -12   2   31.20    6.90
  -3 -12   2   25.90    9.40
  -3 -12   2   37.70    6.50
   3 -12  -2   23.80    8.70
  -3  12   2   26.70    9.70
   3  12  -2   41.70   10.90
  -3  12   2   42.40    8.80
  -3  12   2   48.60   10.80
   3  12  -2   39.00   10.10
  -3  12   2   53.19   12.30
   2 -12  -2   50.89    9.30
   2 -12  -2   43.90    8.60
  -2 -12   2   42.90    9.20
  -2 -12   2   36.30    8.90
  -2 -12   2   38.70    4.40
  -2 -12   2   38.40    4.20
   2 -12  -2   51.39    5.80
   2 -12  -2   34.70    8.10
  -2 -12   2   52.39    9.00
  -2  12   2   42.50    9.00
   2  12  -2   47.30    9.40
   2  12  -2   70.49   10.80
  -2  12   2   50.19    6.10
  -2  12   2   57.39    9.20
  -1 -12   2   97.09    8.20
   1 -12  -2   92.59    8.60
  -1 -12   2  107.19    7.90
   1 -12  -2   84.99    6.00
   1 -12  -2  102.19    9.10
   1 -12  -2   86.69    7.80
  -1 -12   2  110.69    9.10
   1  12  -2   98.09    8.90
  -1  12   2  105.49    8.60
  -1  12   2  124.19    9.60
  -1  12   2   83.09    6.00
  -1  12   2   93.19    8.40
   1  12  -2   97.39    7.60
   1  12  -2   99.59    8.60
   0 -12   2  651.43   24.90
   0 -12  -2  637.14   26.20
   0 -12  -2  628.14   23.90
   0 -12  -2  559.74   23.60
   0 -12   2  675.93   23.00
   0 -12  -2  640.04   26.20
   0 -12   2  685.53   25.30
   0 -12  -2  639.94   25.10
   0 -12   2  633.24   22.20
   0  12  -2  595.14   22.20
   0  12   2  654.93   26.20
   0  12   2  645.34   26.30
   0  12  -2  630.74   22.90
   0  12  -2  655.23   25.40
   0  12  -2  625.34   24.90
   0  12   2  610.24   25.10
  -1 -12  -2  103.89    7.60
   1 -12   2  107.99    8.00
  -1 -12  -2  119.79    8.90
   1 -12   2  118.59    8.20
   1 -12   2  103.29    7.50
  -1 -12  -2  108.19    9.40
   1  12   2  110.59    8.70
  -1  12  -2  111.29    8.40
  -1  12  -2  112.29    8.30
   1  12   2  110.89    7.80
  -1  12  -2  128.69    8.50
   1  12   2  115.99    9.20
   1  12   2  111.29    9.50
  -2 -12  -2    5.70    5.40
  -2 -12  -2    5.30    4.00
   2 -12   2    6.30    4.10
   2 -12   2    4.10    5.20
  -2 -12  -2    9.00    5.10
   2 -12   2    2.80    3.40
  -2 -12  -2    5.30    6.30
  -2 -12  -2    5.70    6.50
   2 -12   2   -0.20    3.90
   2  12   2    9.10    5.80
  -2  12  -2    4.60    4.00
   2  12   2    5.30    4.80
  -2  12  -2   16.60    5.10
   2  12   2    4.90    5.60
  -2  12  -2   -4.80    5.40
  -2  12  -2    9.30    5.30
  -3 -12  -2  120.79   12.40
  -3 -12  -2  139.69   13.40
  -3 -12  -2  128.99   13.80
  -3 -12  -2  113.29   10.40
   3 -12   2  117.19   10.50
  -3 -12  -2  103.69   10.70
   3 -12   2  126.19   11.10
  -3  12  -2   98.59   12.60
  -3  12  -2  114.29   10.40
  -3  12  -2  109.99   11.40
   3  12   2  116.69   11.90
  -3  12  -2  124.29   11.90
  -4 -12  -2   35.90   10.50
  -4 -12  -2   75.39   15.00
   4 -12   2   21.50    8.70
  -4  12  -2   42.70   12.70
  -4  12  -2   48.80   11.30
   4  12   2   17.70    9.20
  -4  12  -2   38.00    9.70
  -4  12  -2   46.90   11.90
  -4 -13   2   45.60    9.60
  -4 -13   2   48.30   12.10
   4 -13  -2   42.30   13.70
  -4 -13   2   65.19   13.70
  -4  13   2   79.89   14.80
  -4  13   2   53.99   14.40
  -4  13   2   66.19   12.70
   4  13  -2   65.19   14.60
  -4  13   2   55.59   14.00
  -3 -13   2   13.30    4.70
  -3 -13   2    6.00    7.20
  -3 -13   2   13.70    6.70
   3 -13  -2    6.80    7.80
   3 -13  -2   12.50    6.20
  -3 -13   2   15.60    5.40
  -3 -13   2   -0.30    7.30
  -3  13   2   15.60    6.30
   3  13  -2   15.60    8.30
   3  13  -2   15.80    8.60
  -3  13   2    9.60    7.40
  -3  13   2    4.40    6.40
  -3  13   2   12.50    8.70
  -2 -13   2   35.00    8.00
   2 -13  -2   19.00    6.30
   2 -13  -2   18.60    6.50
  -2 -13   2   18.50    4.20
  -2 -13   2   44.90    9.30
  -2 -13   2   30.30    7.70
   2 -13  -2   26.90    7.40
   2 -13  -2   32.30    5.80
  -2 -13   2   24.40    3.90
   2  13  -2   44.70    8.70
  -2  13   2   14.50    6.70
  -2  13   2   34.80    8.80
   2  13  -2   31.30    8.20
  -2  13   2   23.20    5.70
  -2  13   2   42.30    8.60
   2  13  -2   34.50    8.30
   1 -13  -2  314.27   16.00
   1 -13  -2  321.87   13.30
   1 -13  -2  334.17   16.90
  -1 -13   2  322.27   17.80
  -1 -13   2  325.87   15.30
   1 -13  -2  302.67   16.40
  -1 -13   2  317.67   15.90
  -1  13   2  301.97   16.30
  -1  13   2  308.67   13.40
  -1  13   2  339.37   16.70
  -1  13   2  308.87   16.60
   1  13  -2  338.77   16.60
   1  13  -2  305.47   16.10
   1  13  -2  312.87   15.10
   0 -13   2  484.75   20.00
   0 -13   2  491.85   17.60
   0 -13  -2  468.85   21.00
   0 -13   2  475.05   16.70
   0 -13  -2  441.56   19.60
   0 -13  -2  462.95   20.90
   0 -13  -2  448.76   18.40
   0 -13   2  470.45   19.80
   0 -13  -2  430.36   18.30
   0  13   2  464.25   20.90
   0  13  -2  434.86   16.70
   0  13   2  473.95   20.00
   0  13  -2  460.25   19.70
   0  13   2  461.25   21.00
   0  13  -2  478.75   17.70
   0  13  -2  473.55   20.10
  -1 -13  -2  105.69    9.20
  -1 -13  -2   95.09    7.50
   1 -13   2  113.49    8.20
   1 -13   2  123.39    8.40
  -1 -13  -2  100.39    8.60
  -1 -13  -2  127.99   10.20
   1 -13   2   98.09    7.90
   1  13   2  112.49    9.60
   1  13   2  108.89    7.80
  -1  13  -2  110.39    8.30
   1  13   2  101.99    8.40
   1  13   2  132.89   10.10
  -1  13  -2  117.09    8.70
  -1  13  -2  112.29    8.40
  -2 -13  -2   -7.90    4.70
   2 -13   2    7.40    5.10
  -2 -13  -2   -3.90    5.00
   2 -13   2    4.80    3.50
  -2 -13  -2   -4.50    2.60
  -2 -13  -2   -0.90    5.40
   2 -13   2   -0.70    4.90
  -2 -13  -2   -2.90    4.80
   2 -13   2   13.60    5.10
  -2  13  -2    4.80    6.10
  -2  13  -2    3.80    4.90
  -2  13  -2    0.70    4.70
   2  13   2    9.90    5.20
   2  13   2   -7.10    5.00
   2  13   2    2.20    6.10
  -2  13  -2    2.80    3.60
  -3 -13  -2  183.28   13.70
   3 -13   2  204.98   13.60
  -3 -13  -2  196.18   15.50
  -3 -13  -2  188.88   16.20
   3 -13   2  170.78   13.20
  -3 -13  -2  160.28   14.80
  -3 -13  -2  179.18   13.50
  -3  13  -2  198.78   13.20
  -3  13  -2  213.38   17.00
  -3  13  -2  187.88   14.80
   3  13   2  192.18   15.30
  -3  13  -2  182.88   14.40
  -4 -13  -2  246.78   27.60
  -4 -13  -2  294.47   22.10
  -4 -13  -2  262.67   26.30
  -4  13  -2  266.67   20.30
  -4  13  -2  311.97   20.20
  -4  13  -2  291.37   20.40
  -4  13  -2  276.27   22.20
  -4 -14   2    3.90    8.30
  -4 -14   2   12.30    6.00
   4 -14  -2    3.90    7.30
  -4 -14   2    4.00    8.20
  -4  14   2   18.00   10.10
   4  14  -2   24.10   10.10
  -4  14   2    3.30    9.20
  -4  14   2   -2.60    8.70
  -3 -14   2   19.10    8.90
  -3 -14   2    2.80    3.70
  -3 -14   2   -1.30    6.80
   3 -14  -2    8.30    7.50
  -3 -14   2    1.00    6.80
   3 -14  -2    3.10    5.90
  -3 -14   2    7.90    4.50
  -3  14   2   11.80    8.50
   3  14  -2   23.80    9.40
   3  14  -2   10.20    8.20
  -3  14   2   11.70    5.90
  -3  14   2    9.50    7.90
  -3  14   2   22.10    7.80
   2 -14  -2    2.40    4.10
  -2 -14   2   -0.60    2.70
   2 -14  -2    1.90    6.00
  -2 -14   2    6.70    2.90
   2 -14  -2    2.20    5.10
  -2 -14   2   -1.90    5.80
  -2 -14   2    6.50    6.50
   2 -14  -2    2.90    5.00
  -2 -14   2   -1.60    5.50
  -2  14   2    1.40    5.90
   2  14  -2    1.10    5.80
   2  14  -2   -2.10    5.30
  -2  14   2   10.80    4.30
  -2  14   2    0.60    4.70
  -2  14   2    6.70    5.50
   2  14  -2    6.20    5.50
  -1 -14   2  128.89    9.00
   1 -14  -2  125.79    9.90
  -1 -14   2  159.58   15.30
  -1 -14   2  131.99    9.80
   1 -14  -2  116.59    6.90
   1 -14  -2  125.19    9.60
   1 -14  -2  134.39   10.60
   1  14  -2  125.69    8.80
  -1  14   2  133.19   10.00
  -1  14   2  132.59   10.70
   1  14  -2  125.49    9.90
  -1  14   2  117.19    7.10
   1  14  -2  134.39   10.20
  -1  14   2  135.59   10.50
   0 -14   2   -0.20    2.30
   0 -14  -2    3.30    3.00
   0 -14   2    1.40    3.90
   0 -14  -2    3.20    4.70
   0 -14  -2    0.60    5.30
   0 -14  -2    1.60    3.70
   0 -14  -2   -2.40    2.80
   0 -14   2    4.70    3.90
   0  14   2   -3.70    3.80
   0  14   2    1.30    4.70
   0  14  -2   -8.40    3.60
   0  14  -2   -4.30    4.40
   0  14  -2   -0.60    2.70
   0  14   2    7.00    5.20
  -1 -14  -2   69.69    9.40
  -1 -14  -2   50.29    5.80
  -1 -14  -2   52.79    8.90
  -1 -14  -2   55.39    6.90
   1 -14   2   63.79    6.50
   1 -14   2   53.89    7.60
   1 -14   2   68.99    6.70
   1  14   2   56.19    6.50
   1  14   2   47.30    5.80
  -1  14  -2   52.29    7.60
  -1  14  -2   66.09    7.10
   1  14   2   75.59    8.10
   1  14   2   66.09    8.20
  -1  14  -2   62.49    8.30
  -2 -14  -2   -1.90    4.70
   2 -14   2    6.10    4.60
   2 -14   2    2.60    5.00
   2 -14   2    1.80    2.90
  -2 -14  -2    1.50    6.20
  -2 -14  -2   -1.10    5.70
  -2 -14  -2    9.50    4.80
  -2 -14  -2   -2.00    4.30
  -2  14  -2   -1.20    3.50
  -2  14  -2    0.20    5.60
   2  14   2    2.50    4.80
   2  14   2    2.60    4.80
  -2  14  -2    5.00    5.80
  -2  14  -2    0.50    4.70
   2  14   2    2.40    5.80
  -3 -14  -2  129.99   11.60
  -3 -14  -2  132.99   14.20
  -3 -14  -2  135.09   14.20
  -3 -14  -2  136.49   13.90
   3 -14   2  116.59   10.60
  -3 -14  -2  126.39   10.90
   3 -14   2  122.89   10.60
   3  14   2  128.89   12.90
  -3  14  -2  153.48   13.00
  -3  14  -2  132.39   13.80
  -3  14  -2  115.79   12.20
  -3  14  -2  123.19   10.30
  -4 -14  -2  216.68   19.60
  -4  14  -2  164.98   18.90
  -4  14  -2  176.68   15.60
  -4  14  -2  205.58   19.60
  -4  14  -2  222.78   16.00
   4  14   2  136.19   19.90
  -4 -15   2    1.40    7.00
  -4 -15   2   10.80    9.10
  -4 -15   2    4.20    6.00
   4 -15  -2   -5.10    8.70
  -4  15   2   30.10    8.60
   4  15  -2   26.30   10.30
  -4  15   2    8.70   10.80
  -4  15   2   14.90    9.30
  -3 -15   2   76.09    6.90
  -3 -15   2   66.59   12.20
  -3 -15   2   57.49    7.10
  -3 -15   2   77.59   13.20
   3 -15  -2   76.99   12.90
  -3  15   2   78.69   18.90
  -3  15   2   86.19   14.10
   3  15  -2   84.79   14.00
  -3  15   2   96.29   11.00
  -3  15   2   77.89    8.80
   3  15  -2   84.29   14.80
  -2 -15   2    5.60    3.00
  -2 -15   2   12.40    7.00
  -2 -15   2    8.10    2.60
   2 -15  -2    3.10    5.40
  -2 -15   2    8.70    7.20
   2 -15  -2   20.90    5.00
   2 -15  -2    7.40    6.30
  -2 -15   2   15.20    6.50
  -2  15   2    6.20    4.00
   2  15  -2   11.10    6.60
  -2  15   2    7.60    6.10
  -2  15   2   19.20    7.00
   2  15  -2    4.40    5.60
   2  15  -2   18.20    7.20
  -2  15   2    2.50    6.50
   1 -15  -2   51.39    4.30
   1 -15  -2   45.30    7.70
   1 -15  -2   59.59    8.90
  -1 -15   2   65.59    7.40
   1 -15  -2   37.20    7.70
  -1 -15   2   48.40    7.50
  -1  15   2   60.19    9.10
   1  15  -2   38.10    6.80
  -1  15   2   44.00    8.00
  -1  15   2   42.00    4.40
  -1  15   2   47.10   12.40
   1  15  -2   62.79    9.10
   0 -15  -2   25.80    5.30
   0 -15   2   26.70    6.30
   0 -15   2   32.20    6.20
   0 -15  -2   28.00    6.00
   0 -15  -2   27.50    4.60
   0 -15   2   32.60    4.60
   0 -15  -2   33.40    7.30
   0 -15  -2   34.20    7.70
   0  15   2   21.30    5.90
   0  15  -2   27.00    4.40
   0  15  -2   25.20    6.20
   0  15   2   18.90    6.50
   0  15  -2   25.70    9.40
   1 -15   2   62.99    8.20
  -1 -15  -2   54.29    8.20
   1 -15   2   42.20    7.00
  -1 -15  -2   43.90    5.50
  -1 -15  -2   62.49    9.50
   1 -15   2   52.79    6.10
  -1 -15  -2   54.39    9.20
  -1  15  -2   41.00    7.10
  -1  15  -2   39.80    7.00
   1  15   2   47.60    8.50
   1  15   2   47.60    8.70
  -1  15  -2   52.89    8.30
   1  15   2   43.90    7.10
   1  15   2   50.89    7.80
  -2 -15  -2   39.60    9.30
  -2 -15  -2   43.10    7.20
   2 -15   2   34.40    4.10
  -2 -15  -2   40.70    8.80
   2 -15   2   47.80    7.50
  -2 -15  -2   31.80    8.70
   2 -15   2   33.20    7.90
  -2 -15  -2   44.70    7.80
  -2  15  -2   37.30    5.30
  -2  15  -2   40.70    9.10
  -2  15  -2   43.80    8.50
  -2  15  -2   40.00    8.00
   2  15   2   42.50    9.10
   2  15   2   45.10    8.50
   2  15   2   41.00    9.50
  -3 -15  -2   19.80    9.30
  -3 -15  -2    1.60    7.20
  -3 -15  -2    6.70    5.90
  -3 -15  -2   11.20    8.10
  -3 -15  -2    5.10    5.80
   3 -15   2   -0.40    5.10
   3 -15   2   14.40    6.10
  -3  15  -2   -0.70    6.10
   3  15   2   -2.20    6.00
  -3  15  -2    5.80    8.00
  -3  15  -2   -1.00    5.70
  -4 -15  -2   32.00   11.20
   4  15   2   28.20   10.70
  -4  15  -2   33.40   11.10
  -4  15  -2   26.60    9.60
  -4  15  -2   31.80   10.90
   4 -16  -2    3.60    8.70
  -4 -16   2   31.30   11.50
  -4 -16   2   21.80    9.30
  -4 -16   2   25.10    7.60
  -4  16   2   24.80   12.00
  -4  16   2   12.10   10.20
  -4  16   2   17.10    7.90
   4  16  -2   47.80   11.60
  -3 -16   2   23.20    5.80
  -3 -16   2   35.80    9.50
  -3 -16   2   35.30   10.20
   3 -16  -2   16.50    6.80
   3 -16  -2   30.10    8.60
  -3  16   2   22.10    9.90
   3  16  -2   28.90    9.90
  -3  16   2   22.60    8.90
   3  16  -2   31.40   10.50
  -3  16   2   32.70    7.40
  -3  16   2   44.20    9.60
  -2 -16   2   84.49   10.40
  -2 -16   2   86.29    5.20
  -2 -16   2   98.49   10.40
  -2 -16   2   85.39   10.10
   2 -16  -2   79.49    9.50
   2 -16  -2   86.09    7.20
  -2 -16   2   71.99    5.10
   2 -16  -2   82.69   11.70
  -2  16   2   98.99    9.90
  -2  16   2   72.69    6.40
   2  16  -2   99.59   10.70
  -2  16   2   91.49   10.70
  -2  16   2   88.29   10.20
   2  16  -2   76.09    9.30
   2  16  -2   90.39   10.60
  -1 -16   2   -0.10    5.00
   1 -16  -2   13.50    3.30
   1 -16  -2    9.70    6.30
   1 -16  -2    8.10    5.50
  -1 -16   2    6.00    4.50
   1 -16  -2   11.00    5.00
   1  16  -2   12.00    6.50
   1  16  -2   10.40    4.60
  -1  16   2   11.50    6.40
  -1  16   2   14.40    6.00
   1  16  -2    6.10    5.10
  -1  16   2   15.80    6.40
   0 -16  -2  181.38    9.50
   0 -16   2  178.18    8.80
   0 -16   2  186.48   11.30
   0 -16  -2  188.78   12.50
   0 -16   2  174.58   11.50
   0 -16  -2  159.88   12.10
   0 -16  -2  179.38   10.90
   0 -16  -2  163.98    9.20
   0  16  -2  200.28   12.10
   0  16  -2  182.98    9.00
   0  16   2  179.28   12.10
   0  16  -2  172.98   11.40
   0  16   2  170.58   11.00
   0  16   2  185.88   12.70
  -1 -16  -2  202.58   14.00
  -1 -16  -2  204.58   11.80
   1 -16   2  235.48   12.90
  -1 -16  -2  213.78   14.50
   1 -16   2  224.88   12.60
   1 -16   2  234.68   12.70
  -1 -16  -2  227.28   13.00
  -1  16  -2  242.18   13.10
   1  16   2  212.88   12.50
   1  16   2  212.58   12.20
   1  16   2  221.68   13.90
   1  16   2  225.98   14.50
  -1  16  -2  239.18   13.60
  -1  16  -2  223.38   13.20
  -2 -16  -2   29.90    8.50
   2 -16   2   29.70    4.10
   2 -16   2   30.40    7.00
  -2 -16  -2   32.70    6.50
   2 -16   2   35.60    8.10
  -2 -16  -2   31.10    6.70
  -2 -16  -2   23.40    7.30
  -2 -16  -2   34.70    9.00
  -2  16  -2   21.80    7.60
   2  16   2   21.80    8.20
  -2  16  -2   24.80    7.80
  -2  16  -2   23.60    4.40
   2  16   2   21.00    7.30
   2  16   2   34.30    8.00
  -2  16  -2   23.50    7.40
  -3 -16  -2    8.40    6.00
   3 -16   2   17.90    7.50
  -3 -16  -2   11.70   10.80
  -3 -16  -2   20.80    8.60
   3 -16   2    3.70    5.80
  -3 -16  -2   10.40    8.00
  -3 -16  -2    5.60    6.50
   3  16   2   14.90    7.90
  -3  16  -2   19.40    8.00
  -3  16  -2   15.20    6.00
  -3 -17   2    8.90    4.70
   3 -17  -2    8.10    6.50
  -3 -17   2    7.80    4.40
  -3 -17   2   14.10    8.70
  -3 -17   2   14.40    8.30
   3 -17  -2    9.20    6.80
  -3  17   2   18.20    8.40
   3  17  -2    8.60    9.70
  -3  17   2   13.00    8.40
  -3  17   2    4.70    7.80
   3  17  -2    9.10    7.60
  -3  17   2    9.10    5.20
  -2 -17   2  148.39   12.80
   2 -17  -2  168.38    9.80
  -2 -17   2  147.19   12.70
   2 -17  -2  166.18   13.90
  -2 -17   2  134.19   12.80
   2  17  -2  171.98   13.80
   2  17  -2  163.78   12.50
   2  17  -2  179.28   13.80
  -2  17   2  162.98   14.00
  -2  17   2  156.78   13.10
  -2  17   2  157.08    9.30
   1 -17  -2    1.80    5.50
   1 -17  -2   14.90    3.40
  -1 -17   2    0.30    6.90
  -1 -17   2   11.70    5.90
   1 -17  -2    5.70    5.20
  -1 -17   2    9.70    4.90
   1 -17  -2   10.20    2.90
   1 -17  -2    7.30    5.50
  -1  17   2    7.90    5.00
  -1  17   2   -2.20    8.00
   1  17  -2    7.50    5.70
   1  17  -2   10.60    6.10
  -1  17   2    6.50    5.80
   1  17  -2    9.40    4.30
   0 -17   2    1.60    4.20
   0 -17  -2    3.20    2.70
   0 -17   2    1.20    4.40
   0 -17  -2    4.20    5.10
   0 -17   2    5.10    3.00
   0 -17  -2    1.00    2.90
   0 -17  -2    7.00    5.00
   0 -17  -2    1.80    5.50
   0  17   2    7.30    5.70
   0  17  -2    6.80    5.00
   0  17  -2    1.60    4.80
   0  17   2   -0.80    5.40
   0  17   2    5.30    4.00
   0  17  -2    2.30    3.20
  -1 -17  -2  170.28   13.40
   1 -17   2  195.18   11.70
  -1 -17  -2  201.38   13.30
   1 -17   2  170.78   11.30
  -1 -17  -2  177.78   11.80
   1 -17   2  180.58   11.60
  -1 -17  -2  189.08   11.20
  -1  17  -2  184.38   12.30
   1  17   2  195.78   11.70
  -1  17  -2  186.68   12.50
   1  17   2  176.88   11.10
   1  17   2  190.08   13.60
  -1  17  -2  204.88   12.00
   1  17   2  185.78   13.10
   2 -17   2    8.30    5.70
  -2 -17  -2    9.20    4.40
  -2 -17  -2    9.90    6.50
  -2 -17  -2    5.50    7.50
   2  17   2    6.60    6.70
  -2  17  -2   -0.20    5.60
   2  17   2   -4.80    6.20
  -2  17  -2   -0.70    5.30
  -2  17  -2    5.10    6.60
  -3 -17  -2   -0.40    4.80
  -3 -17  -2    1.20    7.50
   3 -17   2    4.50    6.80
  -3 -17  -2    1.70    9.40
   3 -17   2   -5.10    4.50
  -3 -17  -2    4.50    6.30
  -3 -17  -2   -2.20    8.40
  -3  17  -2   16.10    7.50
  -3  17  -2    9.00    7.60
  -3  17  -2    8.20    5.40
  -3  17  -2    1.60    7.70
   3  17   2    8.60    6.10
   3 -18  -2    7.40    6.70
  -3 -18   2    7.60    4.30
  -3 -18   2    6.40    9.70
  -3 -18   2    1.60    4.00
   3 -18  -2    7.90    7.40
  -3 -18   2   13.00    7.80
  -3  18   2    3.30    7.30
  -3  18   2    6.00    7.00
   3  18  -2    3.70    8.60
  -3  18   2    1.60    6.50
  -3  18   2    4.40    5.10
   2 -18  -2   20.10    7.80
  -2 -18   2   16.40    7.60
  -2 -18   2   11.70    7.30
   2 -18  -2   14.60    4.80
   2  18  -2    8.80    5.70
  -2  18   2   13.90    8.10
   2  18  -2   16.60    6.70
  -2  18   2   22.80    8.80
  -2  18   2   12.80    8.00
  -2  18   2   13.30    3.80
   2  18  -2   10.20    7.30
   1 -18  -2   49.70    4.40
   1 -18  -2   59.79   10.90
  -1 -18   2   52.29    7.70
   1 -18  -2   42.80    3.80
  -1 -18   2   54.99    9.40
   1 -18  -2   56.59   10.10
  -1 -18   2   40.70    8.80
   1  18  -2   53.59    9.20
   1  18  -2   59.99   10.10
  -1  18   2   55.59    9.30
   1  18  -2   42.70    7.30
  -1  18   2   52.89    9.40
   0 -18  -2   21.20    6.00
   0 -18  -2   16.20    6.40
   0 -18  -2    6.60    5.80
   0 -18   2   14.00    3.90
   0 -18  -2    6.00    3.70
   0 -18   2    7.30    4.90
   0  18   2   12.00    6.10
   0  18  -2   18.20    6.10
   0  18  -2   18.80    4.30
   0  18  -2    5.10    5.70
   0  18   2   10.60    6.70
   0  18   2    9.50    4.60
  -1 -18  -2   47.40    8.80
  -1 -18  -2   70.09    7.90
   1 -18   2   67.09    7.60
  -1 -18  -2   66.39    6.80
  -1 -18  -2   65.99   10.50
   1 -18   2   64.99    7.10
  -1  18  -2   53.39    8.80
  -1  18  -2   63.99    9.10
   1  18   2   73.99   11.00
   1  18   2   54.79    7.00
   1  18   2   50.99    6.40
  -1  18  -2   57.79    9.00
   1  18   2   89.79   12.10
   2 -18   2   69.09   10.20
  -2 -18  -2   60.29   11.10
  -2 -18  -2   64.79    7.50
  -2 -18  -2   84.69   13.00
  -2 -18  -2   67.09    7.90
  -2 -18  -2   60.09   14.70
   2  18   2   79.79   12.30
  -2  18  -2   83.19   10.20
   2  18   2   90.39   14.60
  -2  18  -2   81.79   11.30
  -2  18  -2   49.60    9.70
   3 -18   2   -5.90    6.40
   3 -18   2    8.30    5.20
  -3 -18  -2    1.80    7.70
  -3 -18  -2   -4.00    5.40
  -3 -18  -2    4.20    7.50
  -3 -18  -2   15.10    9.70
  -3 -18  -2    0.50    6.10
  -3  18  -2   13.10    6.90
  -3  18  -2   13.30    5.00
  -3  18  -2    5.80    7.00
   3  18   2   18.80    7.50
  -3  18  -2    3.10    8.70
  -3 -19   2   11.50    4.50
  -3 -19   2    6.60    7.50
   3 -19  -2    0.90    6.20
  -3 -19   2   11.60    4.30
  -3 -19   2   12.30   14.60
   3 -19  -2    3.70    7.70
   3  19  -2    7.10    8.30
   3  19  -2   19.10    9.50
  -3  19   2    4.40    8.90
  -3  19   2   17.00    9.00
  -3  19   2   -1.00    6.80
  -2 -19   2   14.70    8.00
   2 -19  -2   24.50    8.70
  -2 -19   2   17.30    8.30
   2  19  -2   12.50    5.60
  -2  19   2   11.00    3.80
  -2  19   2   33.00   10.30
  -2  19   2   14.60    8.30
   2  19  -2   14.50    7.20
   2  19  -2   23.00    7.90
  -2  19   2   23.10    7.70
   1 -19  -2   21.60    6.10
  -1 -19   2   21.00    7.60
   1 -19  -2   12.50    6.50
  -1 -19   2   14.50    5.20
  -1 -19   2   21.40    7.10
   1 -19  -2   22.70    7.60
  -1  19   2   18.10    7.10
   1  19  -2   19.20    6.70
   1  19  -2   19.00    5.30
  -1  19   2   28.00    7.20
  -1  19   2   21.90    6.50
   1  19  -2   11.40    7.00
   0 -19  -2   14.40    5.90
   0 -19   2   20.00    4.90
   0 -19  -2   19.00    6.80
   0 -19   2   16.30    6.00
   0 -19  -2   28.70    6.40
   0 -19  -2   21.60    5.00
   0  19  -2   23.80    6.90
   0  19   2   16.40    5.70
   0  19   2   25.40    8.60
   0  19  -2   26.70    5.00
   0  19  -2   18.20    6.70
  -1 -19  -2  633.84   29.50
  -1 -19  -2  648.14   29.90
   1 -19   2  640.04   27.20
  -1 -19  -2  659.23   27.40
   1 -19   2  628.64   26.90
  -1 -19  -2  626.24   26.20
  -1  19  -2  669.43   28.70
   1  19   2  607.24   29.10
  -1  19  -2  611.14   28.10
   1  19   2  625.34   26.50
   1  19   2  641.54   29.50
   1  19   2  609.44   26.80
  -2 -19  -2    8.40    7.70
  -2 -19  -2    7.60    7.20
  -2 -19  -2    0.30    6.70
  -2 -19  -2   13.20    5.20
  -2 -19  -2   -3.10    6.20
   2 -19   2    4.30    5.10
   2  19   2   -3.50    6.00
   2  19   2   -3.00    6.40
  -2  19  -2   -1.20    5.20
  -2  19  -2    7.50    5.70
  -2  19  -2   14.70    7.20
  -3 -19  -2    8.70    9.00
  -3 -19  -2    5.50    9.10
   3 -19   2    9.60    4.60
  -3 -19  -2   -2.00    5.40
   3 -19   2    4.70    7.70
  -3 -19  -2    2.00    7.30
  -3 -19  -2    6.30   10.80
  -3  19  -2    3.10    7.20
  -3  19  -2   10.20    7.20
   3  19   2    7.80    8.10
  -3  19  -2   11.20    7.30
  -3  19  -2    8.80    4.40
   3 -20  -2   -1.50    6.30
  -3 -20   2   -3.00    7.20
  -3 -20   2    3.60    4.10
   3 -20  -2   10.70    8.80
  -3 -20   2    9.90    8.70
  -3 -20   2   11.10    4.40
  -3  20   2   15.00   10.10
   3  20  -2   14.30    9.20
   3  20  -2    7.70    8.30
  -3  20   2   12.50    5.30
  -3  20   2    0.00    7.20
  -2 -20   2   72.09   12.20
   2 -20  -2   60.69    5.50
   2 -20  -2   89.29   13.30
  -2  20   2   95.69   13.70
  -2  20   2   60.99   11.80
   2  20  -2   71.09   12.00
   2  20  -2   84.79   12.60
  -2  20   2   48.80   11.00
   2  20  -2   74.79   11.80
  -2  20   2   60.09    5.10
   1 -20  -2  166.98   12.20
   1 -20  -2  190.38   13.90
  -1 -20   2  152.18   10.40
  -1 -20   2  192.48   15.40
   1 -20  -2  142.69   12.80
  -1  20   2  159.78   12.80
   1  20  -2  154.58   13.00
   1  20  -2  166.88   12.90
  -1  20   2  163.88   13.40
   1  20  -2  133.09   10.10
  -1  20   2  177.68   13.00
   0 -20  -2   88.59    6.90
   0 -20  -2  107.09   10.70
   0 -20  -2   90.09   17.90
   0 -20  -2   95.39    8.40
   0  20  -2   97.89   10.00
   0  20  -2   84.19    9.80
   0  20   2   84.79   12.40
   0  20   2   78.59    8.30
   0  20  -2   92.09    6.70
   0  20   2  104.09   10.40
  -1 -20  -2  305.27   15.50
  -1 -20  -2  255.67   17.80
  -1 -20  -2  315.27   18.90
   1 -20   2  285.17   15.80
   1 -20   2  278.67   15.80
  -1 -20  -2  284.97   16.00
  -1  20  -2  317.07   17.70
   1  20   2  311.47   15.90
   1  20   2  282.17   15.30
  -1  20  -2  272.17   16.80
   1  20   2  313.57   18.30
  -1  20  -2  299.27   17.80
   2 -20   2   16.00    6.20
  -2 -20  -2   29.50    9.30
  -2 -20  -2   24.60    8.60
  -2 -20  -2   28.50    7.00
  -2 -20  -2   34.70    9.00
  -2  20  -2   24.20    8.00
  -2  20  -2   41.90    9.30
  -3 -20  -2   26.30   11.00
  -3 -20  -2   20.50    9.50
  -3 -20  -2   12.10    6.80
   3 -20   2    7.30    9.60
  -3  20  -2   18.70    4.70
  -3  20  -2   18.00    7.50
   3  20   2   12.80    7.30
  -3  20  -2    8.90    7.00
  -3  20  -2   24.80    9.40
   3 -21  -2   12.50    6.90
   3 -21  -2   29.50   11.30
  -3 -21   2   43.10   11.20
  -3 -21   2   47.00   10.90
   3  21  -2   13.80    9.90
  -3  21   2   30.80   10.50
   3  21  -2   38.10   12.20
  -3  21   2   31.20    6.10
  -3  21   2   31.30   11.50
  -3  21   2   32.30   10.60
   2 -21  -2   18.70    8.20
  -2 -21   2   14.20    8.10
  -2 -21   2   19.80    8.00
  -2  21   2   23.30    9.40
   2  21  -2   27.20    7.70
   2  21  -2   28.80    8.90
  -2  21   2   18.50    9.30
  -2  21   2   33.10    8.70
   1 -21  -2   36.10    9.50
   1 -21  -2   38.90    8.30
  -1 -21   2   48.50    9.80
  -1 -21   2   35.60    6.80
  -1  21   2   53.59   10.70
  -1  21   2   39.10   10.30
   1  21  -2   29.10    8.90
   1  21  -2   27.90    6.30
  -1  21   2   56.29   10.40
   0 -21  -2    7.90    5.30
   0 -21  -2    6.60    3.70
   0 -21   2    2.30    3.40
   0 -21  -2   16.90    7.00
   0 -21  -2    9.60    5.30
   0 -21  -2   14.20    7.00
   0  21  -2   12.00    7.00
   0  21   2   12.40    6.00
   0  21   2    6.70    7.00
   0  21   2   20.80    7.10
   0  21  -2    6.00    3.80
   0  21  -2   17.30    7.00
   1 -21   2  191.88   12.40
  -1 -21  -2  184.58   14.50
  -1 -21  -2  179.68   18.50
   1 -21   2  153.08   11.30
  -1 -21  -2  166.08   11.20
  -1 -21  -2  162.48   13.70
   1  21   2  197.48   15.10
  -1  21  -2  153.18   12.80
   1  21   2  175.88   11.40
  -1  21  -2  204.58   14.30
   1  21   2  162.68   14.40
   1  21   2  184.38   11.90
  -1  21  -2  191.18   12.80
   2 -21   2    3.70    5.70
  -2 -21  -2    3.60    4.70
  -2 -21  -2   -0.90    5.80
  -2 -21  -2   12.80    7.80
  -2 -21  -2    3.90    9.30
  -2 -21  -2    9.00    6.70
   2  21   2   -5.00    8.50
  -2  21  -2    5.30    7.10
  -2  21  -2    1.50    6.50
  -2  21  -2    3.60    6.60
   2  21   2    8.90    7.30
  -3 -21  -2   17.50    6.60
  -3 -21  -2   40.80   11.70
  -3 -21  -2   17.10    8.70
  -3  21  -2   32.40   11.40
   3  21   2   30.10    8.90
  -3  21  -2   26.30    9.50
  -3  21  -2   19.20    9.40
   3 -22  -2   46.70   13.90
  -3 -22   2   17.70   10.90
  -3 -22   2   22.50   10.00
   3  22  -2   23.50   10.60
  -3  22   2    3.50    8.30
  -3  22   2   12.20    4.40
  -3  22   2   15.30    9.80
  -3  22   2    4.10    9.60
   3  22  -2   27.00   10.80
  -2 -22   2    2.40    7.20
  -2 -22   2    2.10    6.40
   2 -22  -2   -2.70    6.30
  -2  22   2    3.70    7.20
   2  22  -2   10.50    7.70
  -2  22   2    5.00    6.90
  -2  22   2   12.50    7.10
   2  22  -2   11.60    7.70
   1 -22  -2    1.80    6.10
  -1 -22   2    2.60    6.30
   1 -22  -2    1.60    6.50
  -1 -22   2    4.80    4.90
   1  22  -2   21.70    8.10
  -1  22   2   -2.20    6.20
   1  22  -2    3.80    5.60
   1  22  -2    2.00    4.30
  -1  22   2    4.20    5.40
  -1  22   2    2.30    7.50
   0 -22  -2   14.20    4.60
   0 -22  -2   31.40    8.40
   0 -22  -2    6.10    5.20
   0 -22  -2   12.30    5.90
   0  22   2   17.70    5.80
   0  22  -2   22.50    4.80
   0  22  -2   20.70    8.10
   0  22   2   16.40    7.90
   0  22  -2   20.50    7.90
   0  22   2   23.60    7.70
  -1 -22  -2   34.90    9.30
  -1 -22  -2   26.50    8.20
  -1 -22  -2   40.40    7.70
   1 -22   2   27.30    6.60
   1 -22   2   29.50    7.40
  -1 -22  -2   21.10    7.70
  -1  22  -2   37.20    9.00
  -1  22  -2   37.10    8.30
   1  22   2   47.70   11.20
  -1  22  -2   46.00    9.00
   1  22   2   36.90    7.00
   1  22   2   44.80    7.40
   1  22   2   47.70   10.70
   2 -22   2   21.50    8.10
  -2 -22  -2   24.20    6.70
  -2 -22  -2   20.40    6.30
  -2 -22  -2   14.90    8.10
  -2 -22  -2   27.10   10.00
  -2  22  -2   17.60    8.40
   2  22   2   24.60    8.90
   2  22   2   13.10    9.00
  -2  22  -2   10.20    7.70
  -2  22  -2   30.10    8.70
  -3 -22  -2   26.30    8.80
  -3 -22  -2   25.20   10.60
  -3 -22  -2   11.30    6.30
   3  22   2   21.80    9.80
  -3  22  -2    6.00    7.60
  -3  22  -2    9.40    9.50
  -3  22  -2    9.70    8.50
  -3 -23   2   10.30   10.10
  -3 -23   2   25.30    9.60
   3 -23  -2    4.10    8.60
  -3  23   2    2.70    8.70
   3  23  -2   14.70   10.40
  -3  23   2   26.30   11.10
  -2 -23   2   12.20    7.80
  -2 -23   2   13.00    7.60
   2 -23  -2   19.20    9.90
  -2  23   2    9.40    8.10
   2  23  -2   12.10    8.90
  -2  23   2   17.40    8.90
   2  23  -2   -0.90    7.60
  -2  23   2    8.50    7.10
   1 -23  -2  150.58   13.80
  -1 -23   2  131.19    9.60
  -1 -23   2  129.59   12.40
   1  23  -2  147.69   14.00
   1  23  -2  128.59   12.10
  -1  23   2  136.59   12.30
  -1  23   2  149.99   14.20
   1  23  -2  139.99    9.40
  -1  23   2  148.79   12.70
   0 -23   2   -4.00    3.20
   0 -23  -2    4.50    4.50
   0 -23  -2    0.00    5.20
   0 -23  -2    2.30    6.00
   0  23   2   10.00    7.30
   0  23  -2    9.30    6.70
   0  23  -2    4.70    5.50
   0  23   2    2.20    5.00
   0  23  -2    9.50    4.20
   0  23   2    6.50    6.80
  -1 -23  -2    9.70    5.90
  -1 -23  -2    4.80    4.90
  -1 -23  -2    9.00    6.00
  -1 -23  -2    2.90    7.00
   1 -23   2   11.60    6.60
  -1  23  -2    2.10    5.80
  -1  23  -2   -0.20    5.50
   1  23   2    8.40    7.60
  -1  23  -2    9.00    7.40
   1  23   2   16.00    9.00
   1  23   2    7.00    6.10
  -2 -23  -2   11.30    5.40
   2 -23   2   -1.40    5.80
  -2 -23  -2   12.90    8.50
  -2 -23  -2    7.30    7.40
  -2 -23  -2    0.60    5.60
  -2  23  -2   15.50    8.60
   2  23   2    2.50    7.20
  -2  23  -2    8.90    6.90
  -2  23  -2   13.00    7.10
  -3 -23  -2    6.10    5.90
  -3 -23  -2    2.60    8.70
  -3 -23  -2    0.60    8.20
   3  23   2    1.00    8.30
  -3  23  -2    8.10    8.20
  -3  23  -2    8.00    9.00
  -3  23  -2   37.60   10.90
  -2 -24   2   24.50    8.30
   2 -24  -2   22.50    9.70
  -2 -24   2   10.10    7.70
   2  24  -2    6.30    7.70
  -2  24   2   14.10    8.20
  -2  24   2   10.50    7.40
   2  24  -2    0.20    7.30
   1 -24  -2   80.89   13.40
  -1 -24   2   86.59   12.70
  -1 -24   2   77.39    7.40
   1  24  -2  115.69   11.50
  -1  24   2   98.39   10.80
   1  24  -2   81.69    7.40
   1  24  -2  101.79   12.50
  -1  24   2   90.89   10.80
  -1  24   2   94.89   11.70
   0 -24  -2   65.79   10.80
   0 -24  -2   50.99   10.50
   0 -24   2   38.40    4.60
   0 -24  -2   38.20    6.10
   0  24   2   45.70    8.30
   0  24  -2   43.80    5.30
   0  24   2   42.60    8.80
   0  24  -2   46.50    8.80
   0  24   2   38.70    9.70
   0  24  -2   28.00    8.70
  -1 -24  -2   15.60    7.90
  -1 -24  -2   21.70    6.10
   1 -24   2   20.40    7.10
   1 -24   2   23.10    6.80
  -1 -24  -2   11.60    6.20
  -1 -24  -2   22.90    7.00
  -1  24  -2   32.10    8.70
   1  24   2   24.30    9.00
   1  24   2   26.70    9.30
  -1  24  -2   16.70    8.60
   1  24   2   18.90    6.30
  -1  24  -2   24.70    7.40
   2 -24   2    6.20    7.20
  -2 -24  -2    1.00    4.70
  -2 -24  -2   17.50    6.70
  -2 -24  -2   11.90    8.10
  -2 -24  -2    4.00    7.40
  -2  24  -2   -4.00    6.20
  -2  24  -2   19.90    8.20
   2  24   2    9.20    8.60
  -2  24  -2    6.70    7.50
  -2 -25   2   10.10    7.00
  -2 -25   2   20.50    8.90
   2 -25  -2    7.90    9.50
  -2  25   2   11.10    9.20
   2  25  -2    1.90    7.80
   2  25  -2    1.80    9.10
  -2  25   2    9.30    7.70
  -2  25   2   15.40   10.60
  -1 -25   2  285.17   19.10
   1 -25  -2  332.57   20.80
  -1 -25   2  335.57   15.70
  -1  25   2  338.57   19.90
  -1  25   2  333.97   21.30
   1  25  -2  308.17   15.30
  -1  25   2  314.07   20.10
   1  25  -2  287.07   19.80
   1  25  -2  322.57   21.00
   0 -25   2   58.59    5.70
   0 -25  -2   51.69   10.70
   0 -25  -2   54.09    9.30
   0 -25  -2   62.89    6.10
   0 -25  -2   64.39    6.10
   0  25   2   46.80    9.80
   0  25   2   73.19   13.10
   0  25  -2   80.69    9.70
   0  25  -2   53.39   11.00
   0  25   2   64.69    8.00
   0  25  -2   55.19    6.00
  -1 -25  -2    8.60    6.80
  -1 -25  -2    8.10    6.30
  -1 -25  -2   10.40    5.80
   1 -25   2    5.10    5.10
  -1 -25  -2    9.20    5.40
  -1  25  -2   11.40   10.20
   1  25   2   15.20    5.60
  -1  25  -2    8.00    6.30
   1  25   2    1.50    6.20
  -1  25  -2   10.10    6.60
   1  25   2   15.90    8.90
  -2 -25  -2    5.20    8.20
  -2 -25  -2   15.10    8.20
  -2 -25  -2   -4.80    6.20
   2 -25   2   -9.90    7.30
  -2 -25  -2    2.20    4.30
   2  25   2    7.50    7.30
  -2  25  -2    2.50    7.80
  -2  25  -2    2.40    7.00
  -2  25  -2   19.30    7.50
  -2 -26   2   20.60    7.80
   2 -26  -2    9.20    9.70
  -2 -26   2   18.20    9.20
  -2  26   2    2.90    8.60
  -2  26   2   25.00    9.30
  -2  26   2   13.20    8.90
   2  26  -2   -2.90    9.70
   2  26  -2    7.70   10.10
   1 -26  -2  175.98   15.60
  -1 -26   2  158.78   10.20
   1  26  -2  180.08   20.10
  -1  26   2  157.88   14.90
  -1  26   2  185.88   16.40
   1  26  -2  161.58   10.40
   1  26  -2  154.48   15.10
  -1  26   2  189.28   14.70
   0 -26   2   11.60    4.50
   0 -26  -2    7.90    6.20
   0 -26  -2   23.40    7.60
   0  26  -2   14.70    8.50
   0  26   2   21.60    6.60
   0  26   2   22.30    8.50
   0  26  -2   20.60    4.80
   0  26  -2   41.40    9.70
   0  26   2   18.20    8.80
  -1 -26  -2   57.09   11.80
  -1 -26  -2   82.59    9.00
  -1 -26  -2   71.69    8.70
   1 -26   2   61.89    9.70
  -1 -26  -2   53.79    8.80
   1 -26   2   53.49    9.70
   1  26   2   66.39   14.70
   1  26   2   80.19   14.10
   1  26   2   56.49    7.20
  -1  26  -2   54.79   10.80
  -1  26  -2   72.29    8.60
  -1  26  -2   49.50   10.60
  -2 -26  -2   89.19   14.40
  -2 -26  -2   77.89    8.40
  -2 -26  -2   92.39   14.30
  -2  26  -2  110.39   13.00
  -2  26  -2   92.09   13.20
   2  26   2   76.99   13.90
  -2  26  -2   84.69   14.20
  -2 -27   2   22.20    7.40
  -2 -27   2   16.20    9.70
   2 -27  -2    6.30   10.50
   2  27  -2   17.90    9.80
  -2  27   2   21.00   10.50
  -2  27   2   10.20    8.80
  -1 -27   2  113.59    8.10
   1 -27  -2  112.79   13.80
   1  27  -2   86.49   14.90
  -1  27   2   94.49   11.20
  -1  27   2  125.39   13.40
  -1  27   2   94.49   15.60
   1  27  -2  107.69   12.40
   1  27  -2  115.09    8.60
   0 -27   2   -2.40    3.80
   0 -27  -2    5.60    7.80
   0 -27  -2   -6.00    6.80
   0  27   2    2.20    4.90
   0  27   2    5.20    8.00
   0  27  -2   12.30    4.70
   0  27  -2    8.90    7.10
   0  27   2    2.20    7.60
   0  27  -2    7.40    7.50
   1 -27   2   15.10    8.10
   1 -27   2    2.20    6.00
  -1 -27  -2   17.00    6.60
  -1 -27  -2    2.70    6.20
  -1 -27  -2   11.40    8.40
  -1 -27  -2   19.10    9.90
  -1  27  -2   15.40    6.60
  -1  27  -2   20.90    8.50
   1  27   2   -5.80    8.50
   1  27   2   -5.20    8.20
  -1  27  -2    8.20    7.10
   1  27   2   21.90    5.90
  -2 -27  -2   30.80   11.00
  -2 -27  -2   33.70    6.70
  -2 -27  -2   26.80    9.10
  -2  27  -2   53.19   11.20
   2  27   2   51.69   11.60
  -2  27  -2   32.30   10.20
  -1 -28   2   11.20    4.50
  -1 -28   2   15.40    9.20
   1 -28  -2   36.70   11.00
   1  28  -2   23.30    5.40
  -1  28   2   28.10    9.10
   1  28  -2   16.00    8.20
  -1  28   2   10.20    7.70
   1  28  -2   32.10    9.50
   0 -28  -2    3.80    7.70
   0 -28   2   -7.70    4.20
   0 -28  -2   -6.00    7.20
   0 -28   2   -3.60    6.60
   0  28  -2    0.00    7.50
   0  28   2    4.70    8.70
   0  28   2    4.90    8.20
   0  28  -2   10.40    7.80
   0  28   2   15.90    5.60
   0  28  -2   12.50    3.80
  -1 -28  -2    7.70    8.60
   1 -28   2   15.70    9.70
   1 -28   2    2.10    7.90
  -1 -28  -2   -4.80    4.80
  -1  28  -2    9.10    6.90
   1  28   2    7.60    9.30
   1  28   2   15.00    9.30
  -1  28  -2   18.30    9.30
  -1  28  -2   10.20    6.90
   1  28   2    8.40    4.90
   1 -29  -2   -4.00    9.50
  -1 -29   2    5.60    9.20
  -1 -29   2    5.40    4.00
   1  29  -2    1.40    9.70
  -1  29   2   17.80    8.10
  -1  29   2    8.80    9.20
  -1  29   2   -2.40    9.40
   1  29  -2    1.60    7.90
   0 -29   2   15.20    5.40
   0 -29   2   -5.30    8.30
   0 -29  -2   23.80    9.80
   0  29   2   28.10    7.50
   0  29  -2   11.80    8.30
   0  29   2   40.90   12.90
   0  29   2   13.30    8.40
   0  29  -2   11.30    4.00
   1 -29   2   -4.50    9.60
  -1 -29  -2   20.30    6.90
  -1 -29  -2   11.90   10.50
  -1  29  -2   -2.10    6.40
  -1  29  -2    9.30    8.00
   1  29   2   10.10    5.30
  -1  29  -2    3.10    6.00
   1  29   2   16.30    9.60
   1  29   2  -11.20   10.00
  -1 -30   2    3.50   10.90
   1 -30  -2  -10.00   10.10
  -1  30   2   19.30   10.40
   1  30  -2    1.20    8.70
  -1  30   2    8.00    7.70
   0 -30  -2  -13.10    8.50
   0 -30   2  -10.80   10.50
   0  30   2   11.40    6.00
   0  30   2   12.50   10.40
   0  30  -2   10.10    4.40
   0  30  -2    3.60    9.20
  -1 -30  -2   16.20    6.70
  -1  30  -2    3.40    9.60
  -1  30  -2   18.60    7.40
   1  30   2   12.50    6.50
  -4   0   3   -2.30    7.50
  -4   0   3    2.50    7.60
  -4   0   3    6.80    7.50
  -4   0   3   -1.40    8.10
   4   0  -3   24.90    8.40
  -3   0   3   18.80    7.50
   3   0  -3   10.10    5.80
  -3   0   3   23.60    8.50
   3   0  -3   31.80    8.80
  -3   0   3   25.60    7.40
  -3   0   3   18.10    6.80
   3   0  -3   20.30    8.00
   2   0  -3   -1.60    4.50
  -2   0   3    4.50    5.10
  -2   0   3   -0.50    5.40
   2   0  -3    7.30    5.20
   2   0  -3   -0.50    3.80
  -2   0   3    5.30    4.30
  -2   0   3    0.00    4.40
  -1   0   3 1761.32   60.69
  -1   0   3 1736.33   60.09
   1   0  -3 1700.23   59.99
   1   0  -3 1709.43   60.09
   1   0  -3 1838.02   61.09
  -1   0   3 1725.63   59.89
   1   0  -3 1719.53   59.69
  -1   0   3 1735.43   59.99
   0   0  -3   -2.50    2.70
   0   0   3   -2.30    2.60
   0   0  -3   -0.50    2.70
   0   0  -3    1.80    2.40
   0   0   3   -1.10    2.70
   1   0   3   45.30    4.60
  -1   0  -3   47.50    5.40
  -1   0  -3   52.29    5.00
   1   0   3   45.60    5.80
  -1   0  -3   58.79    7.30
  -1   0  -3   58.19    7.40
   1   0   3   44.60    4.70
  -1   0  -3   47.50    5.70
   2   0   3    2.60    4.10
   2   0   3   -3.60    3.90
  -2   0  -3   -5.00    3.90
   2   0   3    5.30    4.40
  -2   0  -3    4.80    4.50
  -2   0  -3    0.60    4.20
   2   0   3    7.40    4.50
  -2   0  -3    1.20    4.00
   3   0   3  126.99   10.50
  -3   0  -3  123.79   11.40
  -3   0  -3  112.39   11.80
  -3   0  -3   99.69   10.40
  -3   0  -3  107.19   11.70
  -4   0  -3    9.40    8.60
   4   0   3   -5.30    6.10
  -4   0  -3   13.30    9.20
  -4   0  -3    3.20    7.20
  -4   0  -3   -4.00    6.70
  -4  -1   3   16.60    9.50
  -4  -1   3    2.20    7.70
  -4  -1   3   -3.40    7.60
   4  -1  -3   21.20    8.40
  -4  -1   3    3.40    6.90
   4   1  -3    6.10    6.80
  -4   1   3    6.70    9.50
  -4   1   3    4.60    7.70
   3  -1  -3   59.99   10.60
  -3  -1   3   64.99   10.50
  -3  -1   3   67.39   12.10
   3  -1  -3   43.90    8.80
  -3  -1   3   45.60   10.00
  -3  -1   3   59.89    9.90
   3  -1  -3   61.49   11.20
  -3   1   3   36.90    9.60
   3   1  -3   44.00    8.50
   3   1  -3   80.69   11.80
   3   1  -3   55.79   11.10
  -3   1   3   56.79   10.90
  -3   1   3   65.69   11.00
  -3   1   3   67.19   10.60
  -2  -1   3   -1.80    4.60
  -2  -1   3    3.80    5.00
   2  -1  -3    5.50    4.80
  -2  -1   3    4.40    4.50
   2  -1  -3   -5.60    3.80
  -2  -1   3    8.10    4.80
   2  -1  -3    0.40    3.90
   2  -1  -3    0.10    4.80
   2   1  -3    7.10    4.60
  -2   1   3    0.30    4.10
   2   1  -3   -2.70    4.20
   2   1  -3   -1.20    5.30
  -2   1   3    4.70    4.20
  -2   1   3    5.40    5.00
  -2   1   3   -3.60    4.90
   2   1  -3   -1.50    4.50
  -1  -1   3   10.90    4.70
  -1  -1   3   17.00    5.20
   1  -1  -3   15.90    5.80
   1  -1  -3   21.40    4.70
  -1  -1   3   19.60    5.00
  -1  -1   3   22.10    5.40
   1  -1  -3   17.30    5.40
   1  -1  -3   10.70    5.10
   1   1  -3   25.60    4.80
  -1   1   3   22.60    5.30
   1   1  -3   22.00    5.30
   1   1  -3   15.00    5.00
  -1   1   3    8.90    4.40
   1   1  -3    9.60    4.90
  -1   1   3   15.20    4.90
  -1   1   3   13.60    5.10
   0  -1  -3  535.85   19.90
   0  -1  -3  522.25   18.70
   0  -1   3  527.65   19.90
   0  -1  -3  495.75   18.60
   0  -1  -3  508.75   19.90
   0  -1   3  534.95   19.50
   0   1  -3  540.55   19.50
   0   1   3  528.05   20.10
   0   1   3  552.04   20.00
   0   1  -3  515.75   19.80
   0   1   3  515.45   18.60
   0   1   3  506.75   18.50
  -1  -1  -3  235.88   12.00
  -1  -1  -3  233.48   10.70
  -1  -1  -3  244.88   12.20
  -1  -1  -3  229.38   12.00
   1  -1   3  227.78    9.90
  -1  -1  -3  250.27   10.90
   1   1   3  234.98   10.40
  -1   1  -3  234.38   10.30
   1   1   3  242.78   10.50
  -1   1  -3  229.68   11.90
  -1   1  -3  252.57   12.20
   1   1   3  219.88   11.60
  -1   1  -3  228.98   10.20
  -1   1  -3  247.38   11.90
   2  -1   3   -2.10    3.80
  -2  -1  -3    1.70    3.90
   2  -1   3    1.70    4.10
  -2  -1  -3    2.70    4.20
   2  -1   3    5.00    4.50
  -2  -1  -3   -4.50    4.60
   2  -1   3    0.30    3.90
  -2  -1  -3    4.70    4.50
  -2  -1  -3   -4.20    3.60
   2   1   3   -1.40    3.50
  -2   1  -3    6.30    4.60
  -2   1  -3    2.60    4.10
   2   1   3   -1.40    3.60
  -2   1  -3   -3.00    4.20
  -3  -1  -3   63.89   12.20
   3  -1   3   77.79    8.60
  -3  -1  -3   75.19   11.60
  -3  -1  -3   87.69   13.00
  -3  -1  -3   72.69    9.10
   3   1   3   79.59    9.50
  -3   1  -3   66.69   11.50
  -3   1  -3   87.69   12.10
  -3   1  -3   91.39   11.10
  -3   1  -3   79.99   10.00
  -4  -1  -3    6.10    9.70
  -4  -1  -3   -5.90    7.00
  -4  -1  -3   -9.80    7.20
  -4  -1  -3   12.20    8.30
   4  -1   3   11.40    7.90
  -4   1  -3    7.60    8.60
  -4   1  -3   11.80    8.00
  -4   1  -3    7.30    7.80
  -4   1  -3    7.10    8.10
  -4  -2   3   17.10    8.40
  -4  -2   3    0.10    6.90
  -4  -2   3    9.40    7.20
   4  -2  -3   14.20    8.30
  -4  -2   3   11.00    8.90
  -4   2   3    8.90    8.40
  -4   2   3    8.10    8.20
  -4   2   3    2.60    7.80
  -4   2   3    5.60    7.50
   4   2  -3    8.70    7.10
   3  -2  -3    8.30    6.80
  -3  -2   3    4.60    5.30
  -3  -2   3    0.00    5.60
   3  -2  -3   18.10    7.60
  -3  -2   3    3.80    6.40
   3  -2  -3    7.90    9.90
  -3  -2   3   -2.00    5.60
  -3   2   3    0.80    5.10
  -3   2   3    3.10    6.90
   3   2  -3    5.00    6.70
  -3   2   3    7.70    6.10
   3   2  -3    3.00    4.90
   3   2  -3    9.10    7.30
  -3   2   3   -0.50    5.30
   2  -2  -3   27.00    7.00
  -2  -2   3   25.40    6.90
  -2  -2   3   31.30    6.50
  -2  -2   3   17.60    6.30
   2  -2  -3   25.50    6.70
   2  -2  -3   13.40    5.30
   2  -2  -3   25.60    6.60
  -2  -2   3   25.10    6.10
  -2   2   3   30.10    7.10
   2   2  -3   19.80    6.10
   2   2  -3   12.70    5.10
  -2   2   3   16.40    6.00
   2   2  -3   24.60    6.60
  -2   2   3   26.50    7.60
   2   2  -3   27.30    6.60
  -2   2   3   24.30    6.40
   1  -2  -3  156.68   10.60
  -1  -2   3  139.39    8.70
  -1  -2   3  163.38    8.20
   1  -2  -3  139.99    9.00
  -1  -2   3  148.09    9.10
   1  -2  -3  158.18    9.40
  -1  -2   3  161.98    9.10
   1   2  -3  146.89    9.30
  -1   2   3  147.69    9.00
   1   2  -3  156.98    8.20
  -1   2   3  149.88    9.10
   1   2  -3  145.79    9.00
  -1   2   3  140.79    8.90
   1   2  -3  134.79    8.90
  -1   2   3  169.08    9.50
   0  -2  -3   39.90    4.70
   0  -2   3   39.20    3.90
   0  -2  -3   43.70    4.30
   0  -2   3   43.60    4.40
   0  -2  -3   37.70    4.40
   0  -2  -3   41.90    4.60
   0   2   3   45.90    4.60
   0   2  -3   43.80    4.30
   0   2   3   43.30    4.20
   0   2   3   40.50    4.70
   0   2  -3   43.70    4.00
   0   2   3   38.70    4.00
  -1  -2  -3  133.49    8.80
   1  -2   3  140.89    8.40
  -1  -2  -3  137.59    8.80
  -1  -2  -3  138.19    9.10
  -1  -2  -3  137.29    8.10
   1   2   3  133.69    7.70
   1   2   3  138.79    8.80
  -1   2  -3  136.89    8.80
  -1   2  -3  133.69    8.30
  -1   2  -3  128.89    7.00
  -1   2  -3  130.29    6.90
   1   2   3  128.99    7.60
  -1   2  -3  140.19    8.60
   1   2   3  131.29    8.60
  -2  -2  -3   35.70    7.60
   2  -2   3   27.20    5.50
   2  -2   3   34.00    6.90
  -2  -2  -3   17.90    5.90
   2  -2   3   20.30    6.40
  -2  -2  -3   21.80    5.50
  -2  -2  -3   26.30    6.80
   2  -2   3   25.10    5.40
  -2   2  -3   24.30    9.50
  -2   2  -3   21.30    7.70
  -2   2  -3   13.30    5.30
   2   2   3   23.30    6.40
   2   2   3   25.90    5.70
  -2   2  -3   38.30    7.60
  -3  -2  -3   10.00    6.80
  -3  -2  -3   21.90    6.70
   3  -2   3   11.80    6.60
  -3  -2  -3   20.50    8.20
  -3  -2  -3   17.30    7.30
  -3   2  -3   24.90    7.90
  -3   2  -3   18.60    7.90
  -3   2  -3   19.00    7.10
  -3   2  -3   19.30    7.80
  -4  -2  -3    1.10    7.30
  -4  -2  -3    4.90    9.30
   4  -2   3   -0.90    6.60
  -4  -2  -3    1.20    7.20
  -4  -2  -3    8.50    8.10
  -4   2  -3   -0.90    7.20
  -4   2  -3    6.30    8.60
  -4   2  -3   11.70    7.70
  -4   2  -3   24.10    9.60
   4  -3  -3    2.00    8.00
  -4  -3   3   31.80    9.80
  -4  -3   3    4.60    7.30
  -4  -3   3    6.60    9.00
  -4  -3   3   12.80    7.60
  -4   3   3    4.50    8.00
  -4   3   3   23.90    9.00
   4   3  -3    4.20    9.90
  -4   3   3   -3.90    7.50
  -4   3   3   15.80    8.80
  -3  -3   3   10.10    5.70
   3  -3  -3   -0.70    6.60
  -3  -3   3    4.80    6.40
  -3  -3   3    1.30    6.60
   3  -3  -3   10.10    6.00
  -3  -3   3   11.30    6.70
   3   3  -3    2.40    6.00
  -3   3   3    4.80    5.30
  -3   3   3   -3.40    6.30
  -3   3   3    3.20    6.60
   3   3  -3    2.40    5.20
  -3   3   3    3.80    6.00
   3   3  -3   23.90    7.50
   2  -3  -3  212.18   12.80
   2  -3  -3  232.28   13.60
  -2  -3   3  234.58   13.30
   2  -3  -3  228.48   13.50
  -2  -3   3  212.78   13.30
  -2  -3   3  197.68   15.30
  -2  -3   3  208.78   12.00
   2  -3  -3  213.28   12.80
  -2   3   3  216.28   13.10
   2   3  -3  242.28   13.60
   2   3  -3  220.08   13.40
  -2   3   3  242.98   13.50
   2   3  -3  211.78   12.00
  -2   3   3  236.68   13.70
   2   3  -3  235.38   13.60
  -2   3   3  226.88   13.10
   1  -3  -3    9.00    4.70
   1  -3  -3   17.90    5.60
   1  -3  -3   15.20    5.00
  -1  -3   3   19.50    4.30
  -1  -3   3   12.20    4.80
  -1  -3   3   18.90    5.10
  -1   3   3   12.60    4.80
  -1   3   3   20.70    5.20
   1   3  -3   15.00    3.70
   1   3  -3   21.30    5.30
  -1   3   3    5.90    4.10
   1   3  -3   16.90    5.30
  -1   3   3   21.50    5.70
   1   3  -3   17.00    5.00
   0  -3  -3   47.10    5.30
   0  -3  -3   48.50    4.90
   0  -3  -3   49.70    5.00
   0  -3   3   48.70    4.50
   0  -3  -3   51.89    5.10
   0  -3   3   54.19    4.20
   0   3  -3   47.60    4.00
   0   3  -3   50.39    4.40
   0   3   3   52.69    4.80
   0   3   3   48.80    5.10
   0   3   3   51.99    5.10
  -1  -3  -3   12.60    4.40
   1  -3   3   14.60    4.80
   1  -3   3   19.30    5.40
  -1  -3  -3   28.20    6.30
  -1  -3  -3   18.90    4.90
  -1   3  -3   11.90    5.00
   1   3   3   16.50    4.40
   1   3   3   21.00    4.70
  -1   3  -3   10.90    3.80
   1   3   3   21.70    5.30
  -1   3  -3   27.00    4.20
  -1   3  -3   14.10    4.30
   1   3   3   27.40    6.30
  -2  -3  -3   18.30    5.80
   2  -3   3   23.40    6.70
  -2  -3  -3   34.10    8.70
   2  -3   3   15.50    5.10
  -2  -3  -3   18.50    6.60
   2  -3   3   17.20    5.70
  -2  -3  -3   21.00    6.00
  -2  -3  -3   20.90    6.00
   2  -3   3   17.40    4.90
  -2   3  -3   12.80    5.50
  -2   3  -3   28.70    9.50
   2   3   3   18.80    5.20
   2   3   3   23.90    6.50
  -2   3  -3   13.50    4.90
  -2   3  -3   13.70    5.40
   3  -3   3   -1.90    5.30
  -3  -3  -3   -1.80    5.70
   3  -3   3    5.20    9.50
  -3  -3  -3    1.00    5.90
  -3  -3  -3    5.30    6.50
  -3  -3  -3   -0.50    5.90
  -3   3  -3    3.30    5.30
  -3   3  -3    1.40    6.20
  -3   3  -3   -4.70    4.90
  -3   3  -3   -1.10    5.80
  -4  -3  -3   10.00    8.50
  -4  -3  -3    6.50    8.60
  -4  -3  -3    5.40    7.90
  -4  -3  -3    3.40    8.60
   4  -3   3    1.10    7.00
  -4   3  -3    5.60    7.60
  -4   3  -3   17.90    8.10
   4   3   3    1.10    8.30
  -4   3  -3   21.00    9.50
  -4   3  -3    0.60    6.20
  -4  -4   3   19.10    8.70
  -4  -4   3   -3.70    8.00
  -4  -4   3   12.90    7.50
   4  -4  -3    7.50    7.20
  -4  -4   3   -1.50    7.80
  -4   4   3    3.60    8.00
  -4   4   3    3.20    7.70
  -4   4   3   -5.00    6.40
  -4   4   3  -10.30    7.50
   4   4  -3    4.20    8.10
  -3  -4   3   48.60    9.40
   3  -4  -3   71.59   11.80
   3  -4  -3   51.09    9.90
   3  -4  -3   46.40   16.60
  -3  -4   3   41.30    9.60
  -3  -4   3   23.50    8.50
  -3  -4   3   50.99   10.50
  -3   4   3   43.20    9.30
   3   4  -3   56.39   11.00
   3   4  -3   42.50   10.20
  -3   4   3   45.90   10.20
  -3   4   3   58.49   10.40
   3   4  -3   50.69    9.40
   2  -4  -3   45.50    7.90
  -2  -4   3   58.29    8.90
  -2  -4   3   70.09    9.20
  -2  -4   3   50.89    7.30
   2  -4  -3   43.90    7.60
   2  -4  -3   51.39    8.50
   2  -4  -3   41.60    7.50
   2   4  -3   50.49    8.80
   2   4  -3   50.59    7.50
  -2   4   3   44.20    8.20
   2   4  -3   54.59    8.80
  -2   4   3   47.00    8.10
   2   4  -3   36.70    7.90
  -2   4   3   42.90    7.90
  -2   4   3   59.19    9.00
   1  -4  -3  198.28   11.00
  -1  -4   3  202.08   10.30
  -1  -4   3  197.58    9.10
  -1  -4   3  186.28   10.50
  -1  -4   3  185.68   10.20
   1  -4  -3  185.48   10.80
   1  -4  -3  196.28   10.80
  -1   4   3  194.78   10.90
   1   4  -3  204.28   10.70
  -1   4   3  181.48   10.60
   1   4  -3  196.48    9.00
  -1   4   3  213.88   10.70
   1   4  -3  214.78   10.90
  -1   4   3  204.98   11.20
   1   4  -3  210.48   11.10
   0  -4  -3   53.99    6.00
   0  -4   3   44.60    4.40
   0  -4  -3   43.20    5.00
   0  -4   3   47.50    4.00
   0  -4  -3   42.50    5.10
   0  -4  -3   60.89    7.00
   0   4  -3   40.90    3.60
   0   4   3   62.69    6.80
   0   4  -3   34.70    3.90
   0   4   3   38.70    4.90
   0   4   3   40.90    4.80
  -1  -4  -3    2.10    3.70
  -1  -4  -3    8.40    5.00
   1  -4   3    5.30    4.20
  -1  -4  -3    4.50    4.30
   1  -4   3    6.60    3.90
  -1  -4  -3   13.00    4.70
   1   4   3    8.10    4.20
  -1   4  -3    5.70    3.20
  -1   4  -3    4.10    3.30
  -1   4  -3    1.10    3.40
   1   4   3    0.30    4.10
   1   4   3    6.60    4.20
  -1   4  -3    4.20    4.30
  -2  -4  -3  163.98   12.20
  -2  -4  -3  165.98   11.30
  -2  -4  -3  167.68   11.20
   2  -4   3  180.88   10.10
   2  -4   3  158.88    9.70
  -2  -4  -3  197.28   12.20
   2  -4   3  152.98   11.50
   2  -4   3  183.78   11.20
  -2  -4  -3  169.08   11.30
  -2   4  -3  177.18   10.80
  -2   4  -3  188.68   11.50
   2   4   3  160.28   10.60
  -2   4  -3  176.08   12.20
   2   4   3  158.38   11.30
  -3  -4  -3   25.50    7.90
  -3  -4  -3   11.50    7.20
  -3  -4  -3   31.80    8.10
  -3  -4  -3   43.30   10.60
   3  -4   3   25.80    7.60
   3  -4   3   13.90    7.00
   3   4   3   27.10    7.60
  -3   4  -3   16.20    7.60
  -3   4  -3   20.10    7.20
  -3   4  -3   15.80    7.30
  -3   4  -3   26.10    8.60
  -4  -4  -3   -1.30    8.80
   4  -4   3    2.60    5.60
  -4  -4  -3    6.50    8.80
  -4  -4  -3    0.80    7.30
  -4  -4  -3   -3.50    7.10
  -4   4  -3    4.30    7.70
  -4   4  -3    6.50    7.10
  -4   4  -3   14.60    8.00
   4   4   3    2.80    8.60
  -4   4  -3    0.40    7.30
  -4  -5   3    6.60    7.10
  -4  -5   3   14.10    9.80
  -4  -5   3   17.80    9.50
  -4  -5   3   -0.50   10.00
   4  -5  -3   19.90    9.20
  -4   5   3   15.30    9.10
  -4   5   3   17.10    9.50
  -4   5   3   17.60    8.70
  -4   5   3   14.50    9.70
   4   5  -3   26.60   10.30
  -3  -5   3   55.29   10.60
  -3  -5   3   51.79   11.30
  -3  -5   3   30.80    9.20
   3  -5  -3   40.80   10.20
  -3  -5   3   48.00    9.10
   3  -5  -3   56.79   11.10
   3   5  -3   79.99   12.90
   3   5  -3   61.49   11.40
  -3   5   3   45.20    9.70
  -3   5   3   54.29   10.30
  -3   5   3   39.80   10.50
  -3   5   3   59.99   10.70
  -2  -5   3    8.10    4.40
  -2  -5   3   -4.30    3.90
   2  -5  -3   13.20    5.40
   2  -5  -3    4.50    4.20
   2  -5  -3    7.40    5.20
   2  -5  -3   10.00    4.90
  -2  -5   3   12.10    6.40
  -2  -5   3    7.40    5.80
   2   5  -3    5.90    5.60
  -2   5   3   -0.60    4.40
   2   5  -3    1.50    3.20
  -2   5   3   21.60    6.60
  -2   5   3   -5.00    6.20
  -2   5   3    6.60    5.40
   2   5  -3    8.70    5.60
   2   5  -3   -1.40    4.70
  -1  -5   3   50.29    6.00
  -1  -5   3   48.30    5.80
   1  -5  -3   64.19    8.20
  -1  -5   3   70.89    7.50
   1  -5  -3   53.59    6.70
   1  -5  -3   62.99    7.80
  -1  -5   3   49.40    4.20
   1   5  -3   56.19    6.40
  -1   5   3   60.69    7.70
  -1   5   3   65.69    8.00
   1   5  -3   48.80    5.90
  -1   5   3   49.10    5.90
   1   5  -3   62.79    7.20
   1   5  -3   51.29    4.20
  -1   5   3   57.69    6.50
   0  -5  -3  719.33   27.30
   0  -5  -3  747.33   27.70
   0  -5  -3  736.03   27.40
   0  -5  -3  706.53   27.60
   0  -5   3  760.12   26.80
   0   5  -3  748.43   26.60
   0   5   3  716.23   27.50
   0   5  -3  792.92   26.10
   0   5   3  754.12   27.40
   0   5  -3  770.22   26.10
   0   5   3  749.42   27.30
   0   5   3  699.63   27.70
  -1  -5  -3    2.50    4.50
   1  -5   3    5.70    4.40
  -1  -5  -3    3.00    3.70
   1  -5   3    6.20    3.70
  -1  -5  -3    1.40    4.10
  -1  -5  -3    8.00    4.80
  -1   5  -3    2.40    3.60
   1   5   3    2.90    4.00
   1   5   3    7.50    4.10
   1   5   3    4.10    4.50
  -1   5  -3    0.90    3.40
  -2  -5  -3  148.09   10.60
  -2  -5  -3  169.78   11.30
  -2  -5  -3  145.99   10.60
   2  -5   3  148.49   10.10
   2  -5   3  153.08   10.90
   2  -5   3  159.08    9.30
  -2  -5  -3  153.88   10.80
   2  -5   3  153.88    9.30
  -2  -5  -3  144.29   11.70
  -2   5  -3  135.89   11.20
   2   5   3  147.49   10.10
   2   5   3  147.79   10.30
   2   5   3  143.29   10.90
  -2   5  -3  136.49   10.00
  -2   5  -3  145.09    9.70
  -2   5  -3  146.49    9.70
  -3  -5  -3    7.30    5.70
  -3  -5  -3   14.90    7.80
   3  -5   3   11.30    5.10
   3  -5   3    6.90    5.70
  -3  -5  -3   17.60    7.30
  -3  -5  -3    8.50    6.20
  -3   5  -3   25.90    8.00
  -3   5  -3    8.80    6.10
  -3   5  -3    9.20    7.70
  -3   5  -3    7.60    7.70
   3   5   3    3.50    5.50
   4  -5   3   -0.10    6.60
  -4  -5  -3   18.90    9.40
  -4  -5  -3    4.30    8.60
  -4  -5  -3   29.00   10.50
  -4  -5  -3   12.10    9.20
   4   5   3   15.90    9.80
  -4   5  -3    8.30    9.80
  -4   5  -3   11.10    7.70
  -4   5  -3    3.40    6.70
  -4   5  -3   -6.30    5.90
  -4  -6   3   -3.10    6.60
  -4  -6   3    7.50    9.30
  -4  -6   3   10.40    8.90
   4  -6  -3    7.40    9.10
  -4   6   3    1.00    8.90
  -4   6   3   13.50   10.40
  -4   6   3    7.40    7.30
   4   6  -3    3.80    9.40
  -4   6   3   16.10    9.50
  -3  -6   3   13.60    6.60
  -3  -6   3    5.20    6.70
   3  -6  -3    5.20    6.30
  -3  -6   3   19.80    8.40
   3  -6  -3   13.60    7.10
   3  -6  -3   15.50    6.40
  -3  -6   3    7.80    6.00
  -3   6   3   24.30    7.60
  -3   6   3    4.70    6.00
   3   6  -3    8.50    5.40
   3   6  -3   14.60    7.30
   3   6  -3   17.10    7.40
  -3   6   3   12.50    7.10
  -3   6   3    5.70    7.40
  -2  -6   3   13.00    5.50
   2  -6  -3    1.60    4.10
  -2  -6   3    7.20    4.30
  -2  -6   3    3.20    5.30
   2  -6  -3    5.70    5.60
  -2  -6   3    4.50    5.40
   2  -6  -3    1.90    4.80
   2  -6  -3   13.70    5.30
  -2   6   3    0.60    5.10
  -2   6   3    2.30    4.70
   2   6  -3    7.20    5.70
  -2   6   3   10.50    5.40
   2   6  -3    9.30    6.10
   2   6  -3    6.90    5.40
  -2   6   3    2.20    5.00
   2   6  -3    9.00    4.00
   1  -6  -3  349.77   16.40
   1  -6  -3  362.66   16.50
   1  -6  -3  356.76   16.50
  -1  -6   3  357.36   16.10
  -1  -6   3  352.86   15.70
  -1  -6   3  367.76   13.60
   1   6  -3  354.16   16.30
  -1   6   3  373.16   16.80
   1   6  -3  366.56   13.60
   1   6  -3  347.67   15.70
  -1   6   3  388.16   17.00
   1   6  -3  359.06   16.10
  -1   6   3  368.26   15.80
  -1   6   3  334.47   16.00
   0  -6  -3  149.69    9.00
   0  -6  -3  175.78    9.50
   0  -6  -3  157.38    8.90
   0  -6   3  180.38    8.30
   0  -6  -3  166.38    9.30
   0   6   3  170.18    9.60
   0   6   3  163.98    9.40
   0   6   3  162.88    9.10
   0   6   3  162.48    8.90
   0   6  -3  166.18    7.50
   0   6  -3  173.48    7.50
   0   6  -3  163.58    7.70
   0   6  -3  167.88    8.00
  -1  -6  -3   -3.00    4.00
   1  -6   3    1.90    3.00
  -1  -6  -3   -4.20    3.80
  -1  -6  -3    0.30    3.50
   1  -6   3   -5.10    3.60
  -1  -6  -3    4.40    4.10
  -1   6  -3   -0.70    3.40
   1   6   3   -1.20    3.80
   1   6   3    2.30    3.80
   1   6   3    1.60    4.00
  -1   6  -3   -3.40    3.10
  -1   6  -3    1.10    3.70
   1   6   3   -4.70    4.00
  -1   6  -3    2.50    3.10
  -2  -6  -3   -3.80    4.70
  -2  -6  -3    1.50    4.00
  -2  -6  -3   -2.20    4.80
   2  -6   3   10.20    4.60
  -2  -6  -3   -1.40    3.90
   2  -6   3    3.60    4.00
   2  -6   3   -3.40    4.00
  -2  -6  -3   -3.20    5.20
   2  -6   3    0.30    3.80
   2   6   3   -2.60    4.30
   2   6   3    4.20    4.50
  -2   6  -3    8.10    4.60
   2   6   3    5.90    5.00
  -2   6  -3    0.70    3.60
  -2   6  -3   -1.00    4.90
  -2   6  -3    2.60    4.20
   3  -6   3   27.30    7.90
  -3  -6  -3   28.90    8.10
  -3  -6  -3   35.70    8.30
   3  -6   3   40.00    8.30
  -3  -6  -3   33.50    9.30
  -3  -6  -3   38.40    9.00
  -3   6  -3   16.40    8.60
  -3   6  -3   24.40    7.90
  -3   6  -3   34.90    9.00
   3   6   3   38.10    9.60
  -3   6  -3   42.00    9.70
   4  -6   3   -6.90    6.60
  -4  -6  -3    9.90    9.20
  -4  -6  -3    9.00    8.60
  -4  -6  -3   14.50    9.70
  -4   6  -3    5.90    8.00
  -4   6  -3    6.00    6.40
  -4   6  -3   16.10    9.60
   4   6   3   -0.80    9.10
  -4  -7   3   -4.20    7.90
  -4  -7   3    1.20    7.10
   4  -7  -3    9.90    9.60
  -4  -7   3    3.20    6.10
  -4   7   3    2.20   12.60
  -4   7   3   12.80    8.50
  -4   7   3   -2.80    8.10
  -4   7   3    5.40    8.00
   4   7  -3    1.90    8.30
  -3  -7   3  103.19   11.90
   3  -7  -3   93.59   13.60
   3  -7  -3   70.09   11.40
   3  -7  -3   52.89    9.80
  -3  -7   3   59.29   11.60
  -3  -7   3   48.80    8.60
  -3  -7   3   56.49   10.70
   3   7  -3   81.99   10.10
  -3   7   3   75.69   12.60
  -3   7   3   76.09   11.60
  -3   7   3   80.39   12.10
   3   7  -3   67.09    7.90
   3   7  -3   76.19   12.20
  -3   7   3   77.39   12.70
   2  -7  -3   76.69    8.80
  -2  -7   3   80.69    8.80
  -2  -7   3   74.69    8.40
   2  -7  -3   76.79    7.40
   2  -7  -3   85.29    8.30
   2  -7  -3   71.39    8.60
  -2  -7   3   74.09    6.40
  -2  -7   3   82.69    8.40
  -2   7   3   75.79    8.60
  -2   7   3   75.99    8.20
   2   7  -3   71.59    8.40
   2   7  -3   72.09    8.30
  -2   7   3   86.09    8.20
   2   7  -3   77.99    8.70
   2   7  -3   65.29    6.10
  -2   7   3   73.39    8.30
  -1  -7   3    4.30    2.30
  -1  -7   3    1.70    3.70
   1  -7  -3   -2.30    4.00
  -1  -7   3    3.70    4.30
   1  -7  -3   -2.70    3.70
  -1  -7   3   -5.60    3.60
   1  -7  -3   -2.00    4.70
   1   7  -3   -1.50    4.10
  -1   7   3    1.90    4.40
  -1   7   3    4.30    4.70
  -1   7   3   -0.40    3.50
  -1   7   3   -3.40    4.10
   1   7  -3    2.50    2.10
   1   7  -3    1.90    4.40
   1   7  -3   -4.70    3.40
   0  -7  -3  101.39    7.60
   0  -7   3  103.89    5.90
   0  -7   3   96.29    5.70
   0  -7  -3   91.99    7.20
   0  -7   3   99.69    5.80
   0  -7  -3   91.99    6.60
   0  -7  -3   92.29    7.60
   0  -7  -3   86.39    6.60
   0   7  -3   95.69    5.20
   0   7   3   89.99    7.10
   0   7  -3  102.79    6.10
   0   7  -3   94.89    5.80
   0   7  -3  100.59    5.40
   0   7   3   95.79    8.40
   0   7  -3   98.99    6.10
   0   7   3   88.99    6.70
   0   7   3   97.09    7.20
   1  -7   3  366.26   15.60
  -1  -7  -3  292.27   15.10
  -1  -7  -3  315.07   15.40
   1  -7   3  338.17   13.80
  -1  -7  -3  327.47   15.60
  -1  -7  -3  345.77   16.20
  -1   7  -3  347.37   14.10
  -1   7  -3  321.87   15.30
  -1   7  -3  336.17   13.70
   1   7   3  327.17   15.30
   1   7   3  318.57   15.20
   1   7   3  336.27   15.60
  -1   7  -3  339.77   13.80
   1   7   3  324.77   15.80
  -2  -7  -3   18.80    6.10
   2  -7   3   21.50    5.60
   2  -7   3   18.20    6.10
  -2  -7  -3   14.90    6.60
   2  -7   3   24.80    5.30
  -2  -7  -3    7.60    5.40
   2  -7   3   21.70    6.20
  -2  -7  -3   17.30    5.80
  -2  -7  -3   18.90    5.40
  -2   7  -3   10.00    6.00
  -2   7  -3   18.60    5.70
   2   7   3   19.20    5.90
  -2   7  -3    9.40    5.10
   2   7   3    9.70    6.30
   2   7   3   13.80    5.30
  -2   7  -3   18.00    5.70
  -3  -7  -3   21.20    8.30
   3  -7   3   14.40    5.40
   3  -7   3   23.90    7.00
  -3  -7  -3   21.40    7.60
  -3  -7  -3    7.00    7.40
  -3  -7  -3   28.70    8.90
  -3   7  -3   17.50    7.30
   3   7   3   20.80    7.70
  -3   7  -3   10.30    7.40
  -3   7  -3   11.10    7.70
  -3   7  -3   15.10    7.50
  -4  -7  -3   11.90    9.40
  -4  -7  -3    7.50    8.80
   4  -7   3   -4.90    7.20
  -4  -7  -3   10.40    9.20
  -4  -7  -3   -0.50    7.30
   4   7   3   -3.50    7.00
  -4   7  -3   10.70    8.60
  -4   7  -3   15.70   11.00
  -4   7  -3   10.20    9.20
  -4   7  -3    6.30    8.20
  -4  -8   3    2.30    7.30
  -4  -8   3    0.60    8.80
  -4  -8   3    6.00    6.70
   4  -8  -3   -4.50    8.00
  -4   8   3    1.90    7.90
   4   8  -3   18.60    9.90
  -4   8   3    1.00    8.90
  -4   8   3   22.80    9.60
  -3  -8   3   13.60    6.00
  -3  -8   3   26.30    8.90
   3  -8  -3   23.80    7.60
   3  -8  -3   44.60    9.40
   3  -8  -3   47.60   10.10
  -3  -8   3   21.70    7.90
  -3   8   3   27.90    9.10
  -3   8   3   34.70    9.90
   3   8  -3   34.40    9.20
   3   8  -3   22.90    6.70
  -3   8   3   26.90    8.10
  -3   8   3   34.00    8.40
   2  -8  -3  339.87   18.00
   2  -8  -3  332.07   20.60
  -2  -8   3  350.06   18.00
   2  -8  -3  338.67   18.00
  -2  -8   3  327.57   15.00
   2  -8  -3  333.27   16.60
  -2  -8   3  343.17   17.70
  -2  -8   3  338.67   17.90
   2   8  -3  310.47   17.80
   2   8  -3  362.96   18.50
  -2   8   3  350.66   17.70
   2   8  -3  346.57   17.70
  -2   8   3  362.26   17.30
  -2   8   3  315.77   17.60
  -2   8   3  372.96   18.90
   2   8  -3  318.77   14.80
   1  -8  -3  257.47   13.50
   1  -8  -3  261.07   13.70
   1  -8  -3  268.77   14.10
  -1  -8   3  236.38   12.70
  -1  -8   3  244.58   12.90
  -1   8   3  248.18   12.40
   1   8  -3  277.57   13.30
  -1   8   3  274.97   14.10
  -1   8   3  274.57   13.90
  -1   8   3  270.17   14.00
   1   8  -3  268.57   13.40
   0  -8  -3  178.88   10.50
   0  -8  -3  199.58   11.00
   0  -8  -3  196.98   11.00
   0  -8  -3  189.68   10.00
   0  -8  -3  182.58   10.00
   0  -8   3  196.68    8.90
   0  -8   3  199.78    9.00
   0   8  -3  194.78    8.40
   0   8  -3  203.98    8.90
   0   8  -3  194.98    9.10
   0   8   3  181.68   10.40
   0   8   3  194.28   10.80
   0   8  -3  196.48    8.30
   0   8  -3  192.18    9.40
   0   8   3  200.08   11.10
   1  -8   3  290.87   13.70
   1  -8   3  297.27   11.90
  -1  -8  -3  270.47   14.40
  -1  -8  -3  269.77   14.20
  -1  -8  -3  279.77   14.10
   1  -8   3  289.17   11.90
  -1  -8  -3  248.98   13.50
  -1   8  -3  280.07   11.90
   1   8   3  275.57   14.20
  -1   8  -3  301.27   12.50
  -1   8  -3  286.27   12.40
  -1   8  -3  273.47   13.70
  -1   8  -3  291.37   12.20
   1   8   3  274.27   14.00
   1   8   3  259.87   13.70
  -2  -8  -3   67.39    7.60
  -2  -8  -3   82.89    9.10
  -2  -8  -3   82.89    9.40
  -2  -8  -3   73.19    8.50
  -2  -8  -3   79.49    8.90
   2  -8   3   83.69    7.20
   2  -8   3   82.09    6.80
   2  -8   3   85.79    7.20
   2  -8   3   75.09    8.70
  -2   8  -3   74.39    7.30
   2   8   3   89.59    8.80
  -2   8  -3   82.79    7.40
   2   8   3   81.09    8.20
  -2   8  -3   89.89    7.70
   2   8   3   99.99   17.90
  -2   8  -3   83.79    9.30
   3  -8   3   -1.20    5.80
  -3  -8  -3    2.10    5.30
  -3  -8  -3    0.60    5.60
  -3  -8  -3   22.20    9.50
  -3  -8  -3    5.40    6.80
   3  -8   3    7.40    5.10
  -3   8  -3    2.10    5.90
  -3   8  -3   13.60    7.00
   3   8   3    2.30    5.60
  -3   8  -3    6.10    6.00
  -3   8  -3  -10.50    5.90
   4  -8   3   22.70    9.30
  -4  -8  -3   20.80    9.80
  -4  -8  -3   26.50   10.30
  -4  -8  -3   24.90   10.40
  -4  -8  -3   25.60    9.00
  -4   8  -3    4.00    7.00
  -4   8  -3    5.60    7.60
   4   8   3   28.00    9.20
  -4   8  -3   13.30    8.30
  -4   8  -3   19.70    9.10
  -4  -9   3   -1.60    6.50
   4  -9  -3   18.30    9.00
  -4  -9   3   14.30    7.10
  -4  -9   3   15.20    8.40
   4   9  -3   24.30    9.70
  -4   9   3    4.70    8.50
  -4   9   3   13.50    9.20
  -4   9   3    6.40    8.20
   3  -9  -3   63.79   10.60
  -3  -9   3   45.60   11.10
  -3  -9   3   71.39   12.20
  -3  -9   3   39.20    9.00
   3  -9  -3   67.49   11.50
   3  -9  -3   71.59   11.30
  -3   9   3   51.59   11.30
   3   9  -3   64.49   11.70
  -3   9   3   76.39   11.70
  -3   9   3   61.49   11.30
   3   9  -3   77.49   12.80
  -3   9   3   80.69   11.60
   3   9  -3   59.79    8.80
  -2  -9   3    5.20    3.70
  -2  -9   3   -0.10    5.30
  -2  -9   3    7.50    4.80
   2  -9  -3    7.30    4.30
  -2  -9   3   -2.80    5.00
   2  -9  -3   11.80    5.80
   2  -9  -3   -1.70    4.30
   2  -9  -3    2.10    5.10
  -2   9   3    0.40    5.90
   2   9  -3   -2.70    4.50
  -2   9   3    4.50    4.70
   2   9  -3   -4.80    4.10
   2   9  -3   -1.10    4.80
  -2   9   3    0.50    5.40
  -2   9   3    6.70    4.60
  -1  -9   3   46.30    8.20
   1  -9  -3   69.49    7.50
   1  -9  -3   57.49    7.30
  -1  -9   3   77.19    7.00
  -1  -9   3   74.19    6.90
   1  -9  -3   65.19    6.90
   1   9  -3   78.29    7.10
  -1   9   3   64.59    5.90
  -1   9   3   67.59    7.60
  -1   9   3   75.39    7.60
  -1   9   3   62.29    7.10
   1   9  -3   63.19    7.20
   0  -9  -3  302.27   14.90
   0  -9   3  330.07   13.10
   0  -9   3  323.67   12.70
   0  -9  -3  291.97   14.40
   0  -9  -3  299.77   13.80
   0  -9  -3  273.37   13.60
   0  -9  -3  309.17   14.90
   0   9   3  301.37   14.70
   0   9  -3  323.37   12.60
   0   9   3  300.77   16.20
   0   9   3  301.47   15.00
   0   9  -3  315.17   13.20
   0   9  -3  319.07   12.10
   0   9  -3  332.77   13.50
  -1  -9  -3   60.39    8.00
  -1  -9  -3   67.39    9.00
   1  -9   3   61.19    7.70
   1  -9   3   44.50    4.80
  -1  -9  -3   41.20    7.30
  -1  -9  -3   37.70    6.30
   1   9   3   51.79    7.60
   1   9   3   53.79    7.40
  -1   9  -3   43.20    4.00
  -1   9  -3   47.30    7.10
  -1   9  -3   55.09    6.50
  -1   9  -3   39.00    4.20
  -1   9  -3   41.80    5.10
   1   9   3   57.79    8.10
   1   9   3   53.09    8.10
  -2  -9  -3   16.60    6.20
   2  -9   3   19.90    4.60
  -2  -9  -3   11.20    5.00
  -2  -9  -3    4.20    9.60
   2  -9   3    8.30    4.20
  -2  -9  -3   30.40    7.30
   2  -9   3   17.80    5.10
  -2  -9  -3   20.60   10.60
   2   9   3   12.80    5.90
   2   9   3   21.10    6.30
  -2   9  -3   12.80    4.60
  -2   9  -3    7.00    5.50
  -2   9  -3    9.60    4.60
   2   9   3    5.00    4.80
  -2   9  -3   12.50    4.90
  -3  -9  -3   -4.00    5.30
  -3  -9  -3   15.60    8.40
  -3  -9  -3   -0.30    5.30
   3  -9   3    8.10    6.20
  -3  -9  -3    2.10    6.50
   3  -9   3    8.80    6.30
  -3   9  -3    7.70    6.50
  -3   9  -3    3.20    6.30
  -3   9  -3   -0.10    5.60
  -3   9  -3   19.00    8.10
   3   9   3   12.20    6.00
  -4  -9  -3  122.09   14.70
  -4  -9  -3  162.58   16.70
  -4  -9  -3  131.89   13.40
   4  -9   3   94.59   17.40
  -4   9  -3  117.79   18.60
  -4   9  -3  103.69   12.80
   4   9   3  120.29   18.50
  -4   9  -3  103.99   13.00
  -4   9  -3  111.19   13.20
   4 -10  -3   25.30   13.80
  -4 -10   3   11.70    7.80
  -4 -10   3   11.00    7.40
  -4 -10   3   17.10    8.90
   4  10  -3   13.00    9.00
  -4  10   3   21.50   12.10
  -4  10   3   15.60    9.80
  -4  10   3    4.50    7.40
  -4  10   3   12.80    9.10
  -3 -10   3    3.50    6.20
   3 -10  -3   20.20    7.70
  -3 -10   3    9.30    7.20
  -3 -10   3   13.90    7.50
  -3 -10   3   16.00    7.40
   3 -10  -3   22.90    8.40
   3 -10  -3    6.00    6.60
  -3  10   3   13.90    7.80
  -3  10   3    4.90    5.70
   3  10  -3    9.80    7.40
  -3  10   3    9.70    7.20
   3  10  -3   31.00    9.30
   3  10  -3   16.10    5.90
  -3  10   3    4.70    7.40
   2 -10  -3   11.90    4.80
  -2 -10   3    6.30    5.70
  -2 -10   3    6.70    5.00
  -2 -10   3   11.80    5.60
  -2 -10   3    7.90    3.80
   2 -10  -3    6.30    4.90
   2 -10  -3   14.50    6.60
   2 -10  -3    5.10    5.70
   2  10  -3    4.10    5.30
  -2  10   3   -3.60    4.70
   2  10  -3   16.90    6.40
   2  10  -3    5.80    3.10
  -2  10   3    6.80    4.20
  -2  10   3   11.70    6.00
  -2  10   3    2.80    4.90
  -1 -10   3  498.05   20.30
   1 -10  -3  459.15   20.80
   1 -10  -3  495.55   21.50
   1 -10  -3  483.15   21.10
  -1 -10   3  493.25   20.20
   1  10  -3  451.35   20.10
  -1  10   3  441.66   21.00
  -1  10   3  467.05   20.90
   1  10  -3  447.16   20.30
   1  10  -3  477.25   20.60
  -1  10   3  442.16   19.20
  -1  10   3  502.25   21.60
   0 -10  -3   14.00    4.50
   0 -10  -3   13.80    5.40
   0 -10  -3   11.40    5.00
   0 -10   3    9.70    2.90
   0 -10  -3    9.10    3.80
   0 -10   3    5.00    2.70
   0 -10   3   14.00    4.00
   0 -10  -3   10.60    5.20
   0  10   3    3.40    4.00
   0  10  -3    3.40    2.50
   0  10  -3   10.10    4.10
   0  10  -3   12.30    4.90
   0  10  -3   10.10    3.10
   0  10   3   11.30    6.20
   0  10   3    6.10    5.30
   1 -10   3   97.29    6.30
  -1 -10  -3   86.59    8.10
  -1 -10  -3   72.59    6.80
  -1 -10  -3   78.19    8.20
  -1 -10  -3   73.19    8.00
   1 -10   3   89.49    6.10
  -1  10  -3   86.39    6.80
   1  10   3   79.39    8.10
   1  10   3   86.59    8.30
   1  10   3   81.19    7.10
  -1  10  -3   82.09    7.10
  -1  10  -3   89.29    6.70
  -1  10  -3   84.29    5.50
   1  10   3   86.49    7.70
  -1  10  -3   91.29    5.30
   2 -10   3   33.20    6.30
   2 -10   3   41.20    5.90
  -2 -10  -3   32.00    6.30
   2 -10   3   38.10    6.50
  -2 -10  -3   40.60    8.10
  -2 -10  -3   34.40    8.00
   2 -10   3   37.10    7.90
   2  10   3   40.60    8.20
  -2  10  -3   28.30    7.20
   2  10   3   55.69    8.90
  -2  10  -3   35.30    6.90
  -2  10  -3   38.20    6.80
  -2  10  -3   31.70    6.10
   2  10   3   45.50    8.50
  -3 -10  -3   89.99   14.30
   3 -10   3  104.59   10.00
  -3 -10  -3  137.69   22.10
  -3 -10  -3  113.89   12.60
   3 -10   3   86.99    9.20
  -3 -10  -3   92.79   10.50
  -3  10  -3   75.49    9.50
  -3  10  -3   85.69   13.50
  -3  10  -3   93.09   10.20
  -3  10  -3   83.79    9.50
   3  10   3   89.09   11.00
  -4 -10  -3  236.98   20.40
  -4 -10  -3  146.49   16.60
  -4 -10  -3  219.08   17.20
  -4 -10  -3  196.08   18.50
   4 -10   3  180.58   17.10
   4  10   3  147.49   16.80
  -4  10  -3  198.68   16.30
  -4  10  -3  185.48   16.40
  -4  10  -3  188.98   17.40
  -4  10  -3  213.08   17.70
  -4 -11   3   49.90   11.90
   4 -11  -3   76.99   14.90
  -4 -11   3   67.99   13.50
  -4 -11   3   43.10   10.30
   4  11  -3   75.19   14.30
  -4  11   3   62.49   12.80
  -4  11   3   74.99   14.80
  -4  11   3   52.39   13.10
  -4  11   3   39.70   12.10
   3 -11  -3    4.00    6.20
  -3 -11   3    9.80    6.60
  -3 -11   3   15.00    5.60
  -3 -11   3    0.70    6.40
  -3 -11   3    1.70    4.80
  -3 -11   3    3.20    6.80
   3 -11  -3   16.90    6.60
  -3  11   3   14.50    7.30
  -3  11   3   15.70    7.80
   3  11  -3   17.80    8.30
  -3  11   3    2.00    5.30
  -3  11   3    1.30    7.60
  -2 -11   3   81.99    9.10
   2 -11  -3   94.19    7.90
  -2 -11   3   80.39    9.30
   2 -11  -3   92.29    8.90
  -2 -11   3   77.49    5.70
   2 -11  -3   85.59    9.30
  -2 -11   3   86.79    6.20
  -2 -11   3   81.39    9.70
   2 -11  -3  108.89    9.70
  -2  11   3   90.79    9.60
  -2  11   3   72.29   11.10
   2  11  -3   80.59    9.70
  -2  11   3   81.29    7.60
  -2  11   3  103.39    9.30
   1 -11  -3   94.39    8.50
  -1 -11   3   81.09    7.90
  -1 -11   3   93.39    7.80
   1 -11  -3   90.79    8.20
  -1 -11   3   78.49    7.10
   1 -11  -3   87.79    8.40
   1  11  -3   81.29    7.40
   1  11  -3   77.19    8.10
  -1  11   3   95.59    9.40
   1  11  -3   81.19    7.70
  -1  11   3   72.59    6.20
  -1  11   3   94.09    8.80
  -1  11   3   81.39    8.60
   0 -11  -3 1056.89   39.30
   0 -11   3 1103.59   35.80
   0 -11  -3 1025.20   38.80
   0 -11  -3 1015.40   37.60
   0 -11  -3 1015.40   39.00
   0 -11   3 1078.89   37.30
   0 -11   3 1001.30   36.00
   0 -11   3 1067.59   37.40
   0  11  -3 1002.30   36.00
   0  11  -3 1073.49   37.70
   0  11   3 1013.90   39.00
   0  11  -3 1020.20   35.70
   0  11   3 1039.00   39.30
   0  11  -3 1007.70   38.80
   0  11   3 1041.00   39.00
  -1 -11  -3   48.50    8.00
   1 -11   3   42.90    5.00
  -1 -11  -3   49.60    8.10
  -1 -11  -3   35.60    6.40
  -1 -11  -3   59.99    8.60
   1 -11   3   57.89    7.60
   1 -11   3   42.20    5.70
  -1  11  -3   33.90    3.90
  -1  11  -3   52.39    6.70
   1  11   3   50.19    8.20
   1  11   3   41.40    7.80
  -1  11  -3   48.90    7.10
   1  11   3   49.00    7.70
   1  11   3   40.50    6.80
  -1  11  -3   38.40    3.50
  -1  11  -3   58.39    7.10
   2 -11   3   54.49    9.50
  -2 -11  -3   40.40    8.80
  -2 -11  -3   34.70    6.60
  -2 -11  -3   41.30    9.60
  -2 -11  -3   53.69    8.80
   2 -11   3   55.79    7.60
   2 -11   3   36.20    6.60
   2 -11   3   31.10    5.80
  -2 -11  -3   39.00    9.60
   2  11   3   44.20    8.40
   2  11   3   56.89    9.30
   2  11   3   48.90    8.80
  -2  11  -3   36.00    8.40
  -2  11  -3   32.90    5.90
  -2  11  -3   31.40    6.60
  -2  11  -3   42.60    7.50
  -3 -11  -3  117.69   13.00
   3 -11   3   97.69   10.00
  -3 -11  -3  112.49   12.80
   3 -11   3   89.49    9.30
  -3 -11  -3  109.59   11.30
  -3 -11  -3  110.79   12.50
  -3  11  -3  121.39   11.50
  -3  11  -3  123.59   11.70
  -3  11  -3   90.79   11.60
  -3  11  -3   97.99   10.00
   3  11   3  118.59   11.90
  -4 -11  -3   12.30   10.00
  -4 -11  -3   17.10    8.80
  -4 -11  -3   33.40   10.50
  -4 -11  -3   21.00   10.00
  -4  11  -3   12.60    7.70
   4  11   3   34.20   10.90
  -4  11  -3   28.20    9.90
  -4  11  -3   16.70    8.30
  -4  11  -3   10.80    8.70
  -4 -12   3   14.60    8.90
  -4 -12   3   -8.20    8.20
  -4 -12   3   -0.10    6.00
   4 -12  -3   28.70   10.00
  -4  12   3    1.00    7.60
   4  12  -3   25.60    9.40
  -4  12   3    2.20    8.50
  -4  12   3    5.40    6.50
  -4  12   3   33.30   10.70
  -3 -12   3   10.00    5.00
  -3 -12   3    4.90    6.80
  -3 -12   3    2.20    6.50
  -3 -12   3    3.90    4.40
   3 -12  -3   19.80    6.90
   3 -12  -3    8.90    7.60
  -3 -12   3    9.00    7.00
  -3  12   3   13.10    8.10
  -3  12   3   16.50    6.70
  -3  12   3   -2.40    6.70
  -3  12   3    6.70    5.90
   3  12  -3   -3.10    6.50
  -2 -12   3    8.90    5.40
   2 -12  -3    7.70    3.60
  -2 -12   3    5.70    3.20
  -2 -12   3   -1.50    5.00
   2 -12  -3   -0.50    4.70
  -2 -12   3    1.00    5.30
   2 -12  -3    5.20    5.60
   2 -12  -3   -4.10    3.70
  -2 -12   3    4.90    2.90
  -2  12   3   13.70    7.10
   2  12  -3    3.60    5.00
   2  12  -3    4.40    6.30
  -2  12   3    9.80    5.70
  -2  12   3    3.10    4.20
  -2  12   3    1.80    4.70
   2  12  -3    9.10    6.20
   1 -12  -3  196.98   11.90
   1 -12  -3  187.88   12.10
  -1 -12   3  185.68   10.70
  -1 -12   3  178.18   11.90
  -1 -12   3  181.18   11.20
   1 -12  -3  183.58   12.30
   1  12  -3  202.88   11.90
  -1  12   3  202.88   12.50
  -1  12   3  193.28   12.30
   1  12  -3  184.08   11.00
  -1  12   3  177.18    9.80
   1  12  -3  196.28   12.00
   0 -12   3  197.08   10.30
   0 -12  -3  181.18   11.90
   0 -12  -3  200.08   11.80
   0 -12   3  191.08    8.60
   0 -12   3  200.98    8.50
   0 -12  -3  198.98   10.40
   0 -12  -3  181.78   10.20
   0 -12   3  193.28   10.30
   0 -12  -3  189.78   11.20
   0  12   3  171.08   10.90
   0  12  -3  189.68   10.40
   0  12  -3  197.78    8.50
   0  12   3  190.88   12.00
   0  12   3  188.08   11.70
   0  12  -3  188.58   10.50
   0  12  -3  173.98    8.40
  -1 -12  -3    8.60    4.30
   1 -12   3   10.10    4.10
   1 -12   3    9.80    4.30
  -1 -12  -3   15.00    6.30
  -1 -12  -3   13.10    6.40
   1 -12   3   22.30    4.90
  -1 -12  -3    4.90    4.60
  -1  12  -3    8.50    4.10
   1  12   3   12.30    5.60
  -1  12  -3   13.60    4.40
   1  12   3   19.20    5.40
   1  12   3   11.90    6.00
  -1  12  -3   12.90    2.40
   1  12   3   17.80    5.80
  -1  12  -3   23.70    5.40
  -2 -12  -3    5.80    4.00
   2 -12   3    2.90    3.90
  -2 -12  -3   -7.90    5.20
  -2 -12  -3   -4.10    5.10
   2 -12   3    5.40    3.60
   2 -12   3    4.00    4.60
  -2 -12  -3    0.70    5.40
   2 -12   3    4.30    4.90
  -2 -12  -3    3.70    4.80
   2  12   3   -0.90    4.90
   2  12   3    4.00    5.00
  -2  12  -3    6.20    5.60
  -2  12  -3    5.20    4.90
   2  12   3   -8.80    4.90
  -2  12  -3    5.70    4.30
  -2  12  -3   23.00    6.40
  -3 -12  -3  266.97   18.10
   3 -12   3  217.88   14.90
  -3 -12  -3  223.88   17.90
  -3 -12  -3  248.58   16.30
  -3 -12  -3  236.38   17.30
  -3  12  -3  261.67   16.50
  -3  12  -3  242.48   15.30
  -3  12  -3  236.78   18.30
   3  12   3  231.48   16.70
  -4 -12  -3   23.80   10.40
  -4 -12  -3   39.60   11.60
  -4 -12  -3   34.60    9.50
   4 -12   3  -16.30    9.80
  -4  12  -3   17.30   10.00
   4  12   3    3.40    8.50
  -4  12  -3   14.20    8.10
  -4  12  -3   13.80    7.30
  -4  12  -3    9.50    7.90
  -4 -13   3    5.30    7.50
  -4 -13   3    4.30    5.70
   4 -13  -3   12.70    8.30
  -4 -13   3   14.80    9.30
  -4  13   3    5.50    8.10
  -4  13   3   14.20   10.50
  -4  13   3    8.90    6.80
  -4  13   3  -13.70    7.00
   4  13  -3   31.20   10.40
   3 -13  -3   47.00    8.90
   3 -13  -3   37.70    9.30
  -3 -13   3   68.29   11.50
  -3 -13   3   31.30    6.50
  -3 -13   3   35.40   10.10
  -3 -13   3   47.20    5.70
  -3  13   3   35.10    7.80
  -3  13   3   39.60    9.50
  -3  13   3   31.50    9.00
   3  13  -3   26.00   10.00
  -3  13   3   32.50    9.90
   3  13  -3   43.90   12.20
   2 -13  -3   19.00    6.70
   2 -13  -3   26.80    7.10
  -2 -13   3   34.90   10.10
  -2 -13   3   20.10    7.00
  -2 -13   3   25.00    4.00
   2 -13  -3   24.60    5.90
   2 -13  -3   26.50    7.30
  -2 -13   3   22.00    3.50
  -2 -13   3   22.40    7.50
  -2  13   3   18.30    5.50
  -2  13   3   25.40    8.00
   2  13  -3   30.80    8.50
   2  13  -3   15.20    7.00
  -2  13   3   19.00    7.00
   2  13  -3   17.50    6.60
  -2  13   3    9.50    7.60
  -1 -13   3  236.78   13.30
   1 -13  -3  233.38   13.80
  -1 -13   3  269.37   13.20
  -1 -13   3  234.88   14.60
   1 -13  -3  238.68   14.30
   1 -13  -3  236.78   14.20
   1  13  -3  231.08   12.90
  -1  13   3  247.18   14.60
  -1  13   3  243.18   12.00
  -1  13   3  260.67   14.60
   1  13  -3  267.47   14.20
   1  13  -3  268.67   14.10
   0 -13   3  425.86   15.10
   0 -13   3  407.06   17.20
   0 -13   3  390.46   15.00
   0 -13  -3  380.46   18.80
   0 -13  -3  381.56   16.90
   0 -13  -3  364.16   18.50
   0 -13   3  407.96   17.10
   0 -13  -3  366.86   16.90
   0 -13  -3  391.16   17.90
   0  13   3  374.76   18.40
   0  13  -3  398.86   15.10
   0  13   3  387.86   18.80
   0  13  -3  386.76   15.00
   0  13  -3  414.36   17.60
   0  13  -3  400.76   17.30
   0  13   3  374.56   18.00
  -1 -13  -3  278.17   14.70
  -1 -13  -3  284.37   17.10
  -1 -13  -3  272.97   15.20
  -1 -13  -3  291.27   16.30
   1 -13   3  288.17   13.50
   1 -13   3  305.97   14.50
   1 -13   3  297.17   13.50
  -1  13  -3  305.57   14.90
   1  13   3  276.57   15.60
   1  13   3  295.57   15.10
   1  13   3  277.07   14.80
  -1  13  -3  303.87   14.40
   1  13   3  308.77   16.10
  -1  13  -3  284.47   14.20
   2 -13   3   18.90    5.40
  -2 -13  -3    7.50    5.90
   2 -13   3   22.20    4.70
  -2 -13  -3   27.20    7.50
  -2 -13  -3   10.80    5.20
   2 -13   3   15.00    6.40
  -2 -13  -3   12.60    6.70
  -2 -13  -3   13.10    5.90
  -2  13  -3    8.20    4.90
  -2  13  -3   12.40    6.40
   2  13   3   22.20    7.10
   2  13   3   13.10    6.80
  -2  13  -3   18.60    6.40
  -2  13  -3   11.30    4.30
  -3 -13  -3   32.90    8.80
   3 -13   3   17.50    7.10
  -3 -13  -3   12.50    9.20
  -3 -13  -3   24.40    8.90
  -3 -13  -3   34.60    9.30
   3 -13   3   17.50    5.90
  -3  13  -3   28.40    8.80
  -3  13  -3    8.40    6.20
  -3  13  -3   28.20    7.40
   3  13   3   20.60    8.40
  -4 -13  -3   29.80   10.10
  -4 -13  -3   28.80   11.20
  -4 -13  -3   27.30   10.80
  -4  13  -3   26.00    8.50
   4  13   3    4.50    8.30
  -4  13  -3   24.70    9.00
  -4  13  -3   43.80   10.40
  -4  13  -3   23.80   11.40
  -4 -14   3   14.90    6.50
  -4 -14   3   17.60    8.30
   4 -14  -3   10.60    8.00
  -4 -14   3   12.50   10.90
  -4  14   3   -0.40    6.60
  -4  14   3   15.00   11.30
   4  14  -3   28.00   10.10
  -4  14   3   19.30    7.90
  -3 -14   3    7.70    6.70
  -3 -14   3    3.30    6.90
   3 -14  -3    6.50    5.50
   3 -14  -3   12.80    8.20
  -3 -14   3   13.00    5.40
  -3 -14   3   10.80    4.20
  -3  14   3   12.30    6.20
  -3  14   3   27.80    8.80
  -3  14   3    0.80    7.20
  -3  14   3    8.00    6.40
   3  14  -3   21.70    9.60
   3  14  -3    4.40    6.80
  -2 -14   3    5.70    2.10
  -2 -14   3    7.10    6.60
  -2 -14   3    1.40    5.20
   2 -14  -3   10.50   11.00
   2 -14  -3   12.60    6.00
  -2 -14   3   -0.40    4.60
   2 -14  -3    7.10    4.80
   2  14  -3    5.00    6.10
  -2  14   3    6.30    6.20
  -2  14   3    7.40    4.30
   2  14  -3    3.20    5.70
   2  14  -3    0.20    4.90
  -2  14   3    8.70    5.50
  -2  14   3    0.60    6.10
   1 -14  -3  195.88   12.80
   1 -14  -3  168.38   12.10
   1 -14  -3  188.58   12.10
  -1 -14   3  198.68   12.10
  -1 -14   3  200.28   11.80
  -1 -14   3  191.28   10.90
   1  14  -3  178.18   11.90
  -1  14   3  199.68   12.60
  -1  14   3  183.08   12.60
   1  14  -3  191.88   12.40
   1  14  -3  176.98   10.90
  -1  14   3  174.08    9.80
  -1  14   3  175.98   12.30
   0 -14   3  150.38    7.10
   0 -14  -3  160.08   11.30
   0 -14  -3  136.79    8.70
   0 -14  -3  155.58    9.20
   0 -14  -3  146.49   10.80
   0 -14   3  154.08    9.50
   0 -14   3  155.88    9.50
   0 -14  -3  147.59    9.90
   0 -14   3  146.59    7.20
   0  14   3  149.88   10.90
   0  14  -3  155.48    9.70
   0  14   3  147.29   10.90
   0  14  -3  152.48   10.10
   0  14   3  148.89   10.20
   0  14  -3  158.98    7.50
   0  14  -3  142.59    7.20
   1 -14   3   31.60    6.10
  -1 -14  -3   34.50    6.80
  -1 -14  -3   25.00    6.30
  -1 -14  -3   20.20    6.60
   1 -14   3   25.70    5.40
   1 -14   3   18.70    5.20
  -1 -14  -3   25.80    6.50
  -1  14  -3   29.20    5.80
  -1  14  -3   16.60    5.00
   1  14   3   25.00    7.00
   1  14   3   29.50    6.70
   1  14   3   23.50    6.70
   1  14   3   16.50    5.30
  -1  14  -3   26.80    5.70
   2 -14   3  124.89   10.80
  -2 -14  -3  143.29   12.70
  -2 -14  -3  127.49   10.50
  -2 -14  -3  148.09   12.20
  -2 -14  -3  141.79   10.60
   2 -14   3  144.59    9.80
  -2 -14  -3  133.69   11.70
   2  14   3  130.19   12.40
   2  14   3  125.89   11.10
  -2  14  -3  144.99   10.70
  -2  14  -3  137.59    8.40
  -2  14  -3  129.49   11.60
   2  14   3  121.19   11.50
  -2  14  -3  127.79   10.40
   3 -14   3   10.30    5.20
  -3 -14  -3   11.40    6.90
  -3 -14  -3   15.60    7.40
  -3 -14  -3    5.80    7.90
  -3 -14  -3    0.90    7.70
  -3  14  -3   16.50    7.10
  -3  14  -3    7.80    7.20
  -3  14  -3   -4.80    6.30
   3  14   3    1.90    6.20
  -3  14  -3   -3.40    5.60
  -4 -14  -3   21.10    9.00
  -4 -14  -3    6.00    9.60
   4 -14   3  -17.80   15.90
  -4 -14  -3   12.40    8.30
  -4  14  -3    6.00    7.50
  -4  14  -3   36.50   11.70
   4  14   3   -9.00    8.00
  -4  14  -3   13.70    8.10
  -4 -15   3    5.30    6.50
  -4 -15   3   22.80    9.80
  -4 -15   3   20.00   10.20
   4 -15  -3    6.90    9.80
  -4  15   3   12.10    9.60
  -4  15   3   14.70    7.50
  -4  15   3   18.30   10.00
   4  15  -3   14.30    9.00
  -3 -15   3   40.20   10.10
  -3 -15   3   40.40    5.90
  -3 -15   3   43.10    6.90
   3 -15  -3   52.89    9.10
   3 -15  -3   49.50   10.50
  -3 -15   3   43.20   11.10
  -3  15   3   26.20   10.90
  -3  15   3   49.80   10.10
  -3  15   3   26.10    8.80
  -3  15   3   31.50    7.70
   3  15  -3   44.50   11.50
   3  15  -3   59.99   12.70
   2 -15  -3    9.10    4.50
  -2 -15   3   13.10    5.70
   2 -15  -3   10.50    6.40
  -2 -15   3    7.30    6.50
  -2 -15   3    8.70    6.80
   2 -15  -3   10.30    6.70
  -2  15   3   11.20    6.80
  -2  15   3   33.40    9.90
   2  15  -3    6.10    5.10
  -2  15   3    9.50    6.20
   2  15  -3    8.20    6.80
  -2  15   3    2.80    3.70
   2  15  -3    0.30    5.40
  -1 -15   3   -1.00    3.90
   1 -15  -3   -1.30    5.00
   1 -15  -3    8.20    5.00
  -1 -15   3    9.10    4.90
   1 -15  -3    2.60    4.40
   1  15  -3    5.00    4.10
  -1  15   3   -2.10    3.70
  -1  15   3    0.70    3.10
  -1  15   3    7.80    6.00
   1  15  -3    5.00    5.00
  -1  15   3   -0.40    5.10
   1  15  -3    3.70    5.20
   0 -15  -3   62.89    7.60
   0 -15  -3   55.09    5.50
   0 -15  -3   59.09    7.00
   0 -15   3   62.39    4.40
   0 -15   3   62.89    4.20
   0 -15   3   53.89    6.40
   0 -15   3   78.99    6.80
   0 -15  -3   56.29    6.10
   0 -15  -3   70.39    8.40
   0  15   3   84.19   10.90
   0  15   3   71.69    7.40
   0  15  -3   60.39    4.30
   0  15  -3   72.99    8.60
   0  15  -3   66.39    7.30
   0  15   3   73.59    8.10
   0  15  -3   60.39    4.80
   1 -15   3  224.78   12.30
  -1 -15  -3  225.38   14.50
  -1 -15  -3  211.78   12.50
   1 -15   3  216.08   11.80
  -1 -15  -3  218.28   13.30
   1 -15   3  231.38   12.00
  -1 -15  -3  234.68   14.40
  -1  15  -3  218.08   12.60
  -1  15  -3  235.18   13.00
  -1  15  -3  237.08   12.80
   1  15   3  202.88   13.70
   1  15   3  223.18   13.10
   1  15   3  227.88   14.30
   1  15   3  213.38   12.60
  -2 -15  -3  470.35   23.70
   2 -15   3  468.85   21.10
  -2 -15  -3  433.46   21.50
  -2 -15  -3  446.06   23.50
   2 -15   3  421.16   22.10
  -2 -15  -3  457.85   23.70
  -2 -15  -3  443.26   21.50
   2  15   3  435.46   22.70
   2  15   3  491.35   31.50
  -2  15  -3  470.25   22.10
  -2  15  -3  470.65   23.40
   2  15   3  421.36   22.70
  -2  15  -3  448.36   21.40
  -2  15  -3  444.46   18.40
  -3 -15  -3   13.70    8.40
  -3 -15  -3    7.10    7.70
  -3 -15  -3    7.10    6.50
   3 -15   3   11.10    6.30
  -3  15  -3   -3.70    7.30
  -3  15  -3   -1.90    5.90
  -3  15  -3    3.70    6.60
  -3  15  -3   14.80    7.10
   3  15   3    7.30    6.30
  -4 -15  -3   34.90   10.70
  -4 -15  -3   25.80   10.80
  -4 -15  -3   20.70   10.50
   4  15   3    8.80   10.10
  -4  15  -3   34.30    9.10
  -4  15  -3   39.60    9.40
  -4  15  -3   41.30   12.30
  -4 -16   3   29.90   10.00
  -4 -16   3    5.40    9.90
  -4 -16   3   -2.10    6.10
  -4  16   3    7.30    9.60
  -4  16   3    7.70    8.90
   4  16  -3   12.80    9.60
  -4  16   3    0.60    7.00
  -3 -16   3   13.30    4.10
   3 -16  -3    4.80    6.10
  -3 -16   3   18.90    9.40
  -3 -16   3    9.90    7.70
  -3 -16   3    6.70    4.10
   3 -16  -3   14.50    7.70
  -3  16   3   15.30    7.50
  -3  16   3    6.80    5.50
   3  16  -3   -1.90    7.30
  -3  16   3    9.00    8.30
  -3  16   3    9.20    7.80
   2 -16  -3  165.18   12.80
  -2 -16   3  157.78   12.90
   2 -16  -3  154.18   10.10
  -2 -16   3  168.78   14.50
   2 -16  -3  147.69   12.70
  -2 -16   3  156.38   12.90
   2  16  -3  178.18   13.20
   2  16  -3  164.08   14.50
  -2  16   3  174.68   13.90
  -2  16   3  160.48   12.80
   2  16  -3  159.18   13.50
  -2  16   3  172.58   14.50
  -2  16   3  178.28   10.60
  -1 -16   3  124.19   10.00
   1 -16  -3  110.99   10.50
  -1 -16   3  133.29    9.20
   1 -16  -3  126.29   20.00
   1 -16  -3  128.59   11.00
  -1 -16   3  124.39    9.90
  -1  16   3  121.99    7.80
  -1  16   3  138.89   11.60
   1  16  -3  114.99    9.90
  -1  16   3  121.09   10.40
  -1  16   3  115.89   10.40
   1  16  -3  116.19   10.50
   1  16  -3  111.79    8.60
   0 -16   3  209.48    9.20
   0 -16  -3  191.18   10.50
   0 -16  -3  185.28   13.30
   0 -16  -3  198.88   10.90
   0 -16  -3  207.98   13.50
   0 -16   3  213.58   11.70
   0 -16  -3  196.98   12.30
   0 -16   3  197.88   11.60
   0  16   3  208.18   13.30
   0  16  -3  198.28    9.30
   0  16  -3  197.68   12.00
   0  16  -3  214.88   12.60
   0  16   3  199.48   13.50
   0  16   3  201.88   12.20
   0  16  -3  204.38    8.60
   1 -16   3   59.69    7.90
   1 -16   3   54.19    7.50
  -1 -16  -3   62.19   10.30
  -1 -16  -3   75.29    9.50
  -1 -16  -3   45.70    9.10
  -1 -16  -3   75.19   10.20
   1 -16   3   69.89    9.00
  -1  16  -3   54.79    8.30
   1  16   3   54.29    8.70
  -1  16  -3   54.59    6.90
   1  16   3   66.99   10.50
   1  16   3   65.79   10.10
  -1  16  -3   58.19    7.10
   1  16   3   47.30    7.60
  -2 -16  -3  497.75   22.40
  -2 -16  -3  443.26   24.80
  -2 -16  -3  475.05   22.50
   2 -16   3  474.85   28.20
  -2 -16  -3  472.95   24.70
  -2 -16  -3  433.06   23.60
   2 -16   3  519.15   22.30
  -2  16  -3  480.45   22.60
   2  16   3  457.25   24.00
  -2  16  -3  490.85   24.10
  -2  16  -3  446.56   18.30
   2  16   3  477.45   24.10
  -2  16  -3  432.76   18.00
  -2  16  -3  481.55   22.60
   3 -16   3   31.90   10.30
  -3 -16  -3   15.20    6.80
  -3 -16  -3   21.50    9.70
  -3 -16  -3   29.50    9.60
  -3 -16  -3    8.40    8.50
  -3  16  -3    0.60    5.70
   3  16   3    9.90    6.30
  -3  16  -3   17.50    8.60
  -3  16  -3   10.00    6.10
  -3  16  -3   12.30    6.70
  -3 -17   3  119.39    8.10
  -3 -17   3  154.88   13.90
   3 -17  -3  106.09   11.10
  -3 -17   3  120.59    8.20
  -3 -17   3  129.99   13.80
   3 -17  -3  121.49   13.60
  -3  17   3  140.19   13.50
  -3  17   3  106.09   10.20
   3  17  -3  138.59   15.60
  -3  17   3  104.59   13.10
  -3  17   3  106.79   16.70
   3  17  -3  132.69   14.20
   2 -17  -3   14.90    7.10
   2 -17  -3   11.50    4.60
  -2 -17   3   22.50    8.70
   2 -17  -3    4.00    6.90
  -2 -17   3    2.90    6.40
  -2  17   3   14.10    7.30
   2  17  -3   17.70    8.40
  -2  17   3   10.00    4.10
   2  17  -3    6.50    6.20
  -2  17   3    8.50    7.50
  -2  17   3   16.60    6.40
   1 -17  -3   14.30    3.80
   1 -17  -3   18.40    6.70
   1 -17  -3   24.30    7.60
  -1 -17   3   20.80    6.60
   1 -17  -3   25.00    6.90
  -1 -17   3   23.30    6.30
  -1 -17   3   19.70    6.10
  -1  17   3   30.10    7.50
   1  17  -3   19.40    5.40
   1  17  -3   21.30    7.40
  -1  17   3   25.40    8.10
   1  17  -3   14.20    6.20
  -1  17   3   16.70    6.70
   0 -17   3   37.90    6.60
   0 -17  -3   39.10    5.80
   0 -17   3   40.20    7.00
   0 -17  -3   49.60    8.80
   0 -17  -3   33.30    8.20
   0 -17   3   31.90    3.80
   0 -17  -3   59.39    8.70
   0 -17  -3   46.00    6.80
   0  17   3   46.20    8.90
   0  17  -3   49.90    8.30
   0  17  -3   34.10    4.30
   0  17   3   38.90    7.50
   0  17  -3   40.70    7.60
   0  17   3   48.90    9.30
  -1 -17  -3   35.60    8.20
   1 -17   3   30.40    6.20
  -1 -17  -3   35.00    8.40
   1 -17   3   39.60    7.30
  -1 -17  -3   38.80    7.20
  -1 -17  -3   37.60    9.10
   1  17   3   45.20    7.20
  -1  17  -3   23.70    6.30
   1  17   3   18.40    5.80
  -1  17  -3   38.30    7.10
  -1  17  -3   26.50    6.50
   1  17   3   28.90    7.40
   1  17   3   27.50    7.90
  -2 -17  -3  163.68   14.00
  -2 -17  -3  150.58   11.40
   2 -17   3  149.69   11.20
  -2 -17  -3  128.79   12.90
  -2 -17  -3  160.88   11.20
  -2 -17  -3  147.39   12.80
  -2  17  -3  160.18   12.90
   2  17   3  144.59   13.00
  -2  17  -3  165.58   12.00
   2  17   3  159.38   13.40
  -2  17  -3  156.98   12.50
   3 -17   3    3.30    5.20
   3 -17   3   16.60    7.10
  -3 -17  -3    8.80    9.10
  -3 -17  -3   -8.50    6.30
  -3 -17  -3   -3.40    6.40
  -3 -17  -3   -0.80    5.60
  -3  17  -3   -0.10    6.60
   3  17   3   12.30    6.90
  -3  17  -3    7.10    8.70
  -3  17  -3    4.10    6.50
  -3  17  -3    4.90    5.40
  -3 -18   3   29.10    8.50
   3 -18  -3   12.30    7.50
  -3 -18   3   14.80    4.40
  -3 -18   3   19.00    4.80
  -3  18   3   32.10   10.10
  -3  18   3   19.50    8.70
   3  18  -3   42.10   13.00
   3  18  -3   16.20    9.60
  -3  18   3   23.20    6.40
  -3  18   3   24.90   10.50
  -2 -18   3   80.19   10.00
   2 -18  -3   82.89   13.60
  -2 -18   3   85.09   10.60
   2 -18  -3   90.89    7.50
  -2  18   3   79.99    6.90
  -2  18   3   84.59   13.20
   2  18  -3   84.39   10.50
   2  18  -3  104.49   14.50
  -2  18   3   86.59   13.30
  -2  18   3  102.59   10.60
   2  18  -3   84.49   10.40
   1 -18  -3    9.80    7.20
   1 -18  -3   13.90    7.60
  -1 -18   3    1.40    4.00
   1 -18  -3    4.70    3.50
   1 -18  -3   19.40    6.00
   1 -18  -3   13.40    5.60
  -1 -18   3   15.30    5.90
  -1 -18   3    8.70    7.20
   1  18  -3    5.70    4.70
   1  18  -3   13.90    6.90
  -1  18   3   10.00    5.50
  -1  18   3    5.80    6.50
  -1  18   3    0.10    8.70
   1  18  -3   13.90    6.50
   0 -18  -3   10.10    3.10
   0 -18  -3    2.10    5.20
   0 -18  -3    2.50    4.70
   0 -18   3    7.60    5.00
   0 -18  -3   -3.90    5.50
   0 -18   3    1.90    4.10
   0 -18   3    8.40    2.80
   0  18  -3   11.40    3.70
   0  18   3   10.10    6.20
   0  18   3   19.00    7.20
   0  18  -3    8.60    5.00
  -1 -18  -3   18.20   11.80
  -1 -18  -3    4.90    4.80
  -1 -18  -3    6.50    5.90
  -1 -18  -3    4.70    5.50
   1 -18   3    4.00    4.80
   1 -18   3   13.30    4.50
  -1  18  -3    6.90    6.20
  -1  18  -3   11.10    5.80
   1  18   3    6.90    6.00
   1  18   3    4.90    6.60
  -1  18  -3    9.10    5.40
   1  18   3    2.80    3.80
   1  18   3   11.50    5.70
  -2 -18  -3   71.69   12.40
  -2 -18  -3   74.89   13.30
  -2 -18  -3   68.59   12.10
   2 -18   3   69.09   10.80
  -2 -18  -3   52.89    9.10
  -2  18  -3   64.79   11.10
  -2  18  -3   77.39    9.10
   2  18   3   75.19   12.40
  -2  18  -3   48.40    9.30
   2  18   3   52.39   10.90
   3 -18   3    0.90    6.60
  -3 -18  -3    1.40    7.80
  -3 -18  -3    2.60    7.30
  -3 -18  -3    0.10    9.30
   3 -18   3    2.60    4.70
  -3 -18  -3    4.30    6.60
  -3  18  -3    3.60    4.90
  -3  18  -3   12.60    8.40
  -3  18  -3   -1.60    6.20
   3  18   3   -5.60    6.00
  -3  18  -3   15.80    7.30
   3 -19  -3   95.59   13.10
  -3 -19   3  117.39   13.40
  -3 -19   3  128.99   14.70
   3 -19  -3  163.98   17.10
   3  19  -3  133.09   15.00
   3  19  -3  140.49   16.70
  -3  19   3  127.89   14.60
  -3  19   3  120.89   13.70
  -3  19   3  117.99   10.00
  -3  19   3  139.79   15.60
   2 -19  -3   27.50    5.50
  -2 -19   3   16.70    7.30
   2 -19  -3   43.50   10.80
  -2 -19   3   23.80    7.90
   2  19  -3   33.20    8.20
  -2  19   3   24.70    5.20
  -2  19   3   39.70    8.40
  -2  19   3   28.20    9.80
   2  19  -3   24.90    8.50
   2  19  -3   27.40    8.70
  -2  19   3   28.00    9.10
   1 -19  -3    6.10    3.60
   1 -19  -3   15.60    5.80
  -1 -19   3    6.90    5.00
   1 -19  -3   11.20    7.20
   1 -19  -3   13.10    3.90
   1 -19  -3    2.10    5.40
  -1 -19   3   16.10    6.30
  -1  19   3   18.10    7.30
  -1  19   3   17.20    6.60
   1  19  -3    1.90    5.40
   1  19  -3    0.70    6.30
  -1  19   3    6.10    5.50
   1  19  -3   11.70    4.70
   0 -19   3  102.79    6.10
   0 -19  -3  109.09    7.90
   0 -19  -3   91.19    7.10
   0 -19  -3  110.89   10.70
   0 -19   3  101.39    9.10
   0 -19  -3  112.39    9.20
   0 -19  -3  103.09   10.30
   0  19  -3  102.29   10.00
   0  19  -3   99.49    6.50
   0  19   3   97.79    9.10
   0  19   3  105.09   11.10
   0  19  -3   99.29    9.60
   0  19   3  103.39   10.70
  -1 -19  -3   63.79   11.20
  -1 -19  -3   52.49   10.10
  -1 -19  -3   64.19    9.40
  -1 -19  -3   56.19    9.10
   1 -19   3   62.79    7.20
   1 -19   3   71.39    7.60
   1  19   3   78.59   11.80
  -1  19  -3   76.49    8.60
   1  19   3   70.79    7.90
   1  19   3   87.69   12.00
  -1  19  -3   69.99    7.90
  -2 -19  -3  153.98   14.70
  -2 -19  -3  174.58   15.40
  -2 -19  -3  183.08   12.50
  -2 -19  -3  143.19   13.40
  -2 -19  -3  186.58   13.80
  -2  19  -3  169.88   13.90
  -2  19  -3  152.98   13.10
   2  19   3  150.08   14.10
  -2  19  -3  162.58   12.60
   2  19   3  167.28   14.30
   3 -19   3   18.50    8.90
  -3 -19  -3   18.30    9.90
  -3 -19  -3   14.70    8.80
  -3 -19  -3   27.40    8.50
  -3 -19  -3   19.00   10.40
  -3  19  -3   41.60   10.90
  -3  19  -3   36.70    9.80
  -3  19  -3   36.50    6.20
   3  19   3   33.60    9.70
  -3  19  -3   21.90    7.90
  -3 -20   3   20.90    7.20
  -3 -20   3    8.60    8.90
   3 -20  -3    2.40    7.50
   3 -20  -3    0.30    6.10
  -3  20   3    8.70    5.50
   3  20  -3    5.00    9.20
  -3  20   3    4.20    8.70
  -3  20   3    3.20    8.20
  -3  20   3    1.30    8.30
   3  20  -3   -0.50    7.00
  -2 -20   3   32.80    8.00
  -2 -20   3   20.80    8.10
   2 -20  -3   16.80    4.50
   2 -20  -3   19.30    9.00
  -2  20   3   24.00    4.90
   2  20  -3   31.10    9.20
   2  20  -3   35.30    9.40
  -2  20   3   28.30    8.30
  -2  20   3   27.50    9.20
  -2  20   3   24.80    6.40
   1 -20  -3   24.80    8.10
   1 -20  -3   29.70    8.40
   1 -20  -3   46.00   10.10
   1 -20  -3   21.00    4.60
  -1 -20   3   24.10    7.10
   1 -20  -3   30.00    4.60
  -1 -20   3   37.80    6.90
  -1  20   3   41.20    7.90
  -1  20   3   38.00    9.10
   1  20  -3   29.90    8.40
   1  20  -3   26.40    5.90
  -1  20   3   21.40    7.70
   1  20  -3   21.90    7.70
   0 -20   3  273.47   15.60
   0 -20  -3  233.48   12.60
   0 -20  -3  261.77   16.50
   0 -20  -3  292.67   15.90
   0 -20   3  261.47   11.70
   0 -20  -3  268.97   13.60
   0 -20  -3  276.37   17.40
   0  20  -3  267.77   12.00
   0  20  -3  266.87   15.60
   0  20   3  285.37   15.90
   0  20   3  252.87   17.50
   0  20  -3  277.27   16.20
   0  20   3  279.77   17.00
  -1 -20  -3    8.70    5.20
  -1 -20  -3   -5.40    6.00
  -1 -20  -3    3.40    4.80
   1 -20   3    4.60    4.80
  -1 -20  -3    6.90    4.90
   1 -20   3   -3.50    3.90
  -1 -20  -3    2.00    5.40
   1  20   3    5.70    6.70
   1  20   3    7.30    6.70
  -1  20  -3   -1.00    5.10
  -1  20  -3    0.20    5.90
   1  20   3    9.60    5.10
  -2 -20  -3  136.09   14.30
  -2 -20  -3  124.09   13.50
  -2 -20  -3  139.49   10.30
  -2 -20  -3  114.89   10.20
  -2 -20  -3  119.69   12.20
  -2  20  -3  129.99   12.40
  -2  20  -3  120.49   12.30
   2  20   3  129.79   13.40
  -2  20  -3  127.29   11.70
  -3 -20  -3   29.70   10.00
  -3 -20  -3   35.90   10.40
  -3 -20  -3   20.00    7.70
  -3 -20  -3   35.20   12.10
   3 -20   3   16.10    8.70
  -3  20  -3   10.10    9.00
  -3  20  -3   17.90    4.50
  -3  20  -3    4.00    6.70
  -3  20  -3   24.10    9.20
   3  20   3   13.20    8.30
   3 -21  -3   -7.40    9.30
  -3 -21   3   22.20    9.40
  -3 -21   3   18.60    9.10
   3  21  -3   21.70    9.50
  -3  21   3   16.00    8.20
  -3  21   3   16.70   10.20
  -3  21   3   17.60   10.10
  -2 -21   3    4.60    6.80
   2 -21  -3   12.70    7.80
   2 -21  -3    1.60    4.30
  -2 -21   3   11.30    6.70
  -2  21   3   14.20    9.00
  -2  21   3    3.20    3.60
  -2  21   3   10.70    7.20
  -2  21   3    4.20    6.70
   2  21  -3    6.60    7.40
   2  21  -3    9.00    7.80
   1 -21  -3   26.50    8.50
  -1 -21   3   30.80    8.00
  -1 -21   3   32.20    6.40
   1 -21  -3   23.10    9.20
   1 -21  -3   35.80    4.00
   1 -21  -3   24.50    4.70
  -1  21   3   13.30    7.00
  -1  21   3   39.90   10.00
   1  21  -3   25.00    6.50
   1  21  -3   44.80    8.70
  -1  21   3   27.10    7.70
   1  21  -3   35.70    9.50
   0 -21  -3  247.08   16.20
   0 -21   3  206.38   10.20
   0 -21  -3  244.18   15.90
   0 -21   3  227.98   14.20
   0 -21  -3  211.78   11.50
   0 -21  -3  213.78   12.10
   0  21   3  240.28   16.10
   0  21  -3  220.78   14.90
   0  21   3  242.28   16.50
   0  21  -3  243.98   11.00
   0  21  -3  229.58   14.90
   0  21   3  216.98   14.30
  -1 -21  -3    1.10    4.90
  -1 -21  -3    4.40    5.90
  -1 -21  -3    6.20    6.90
   1 -21   3    8.20    5.30
  -1 -21  -3    1.00    9.20
   1 -21   3    8.80    5.50
  -1 -21  -3   -1.80    4.60
   1  21   3    8.90    7.50
  -1  21  -3    7.70    5.80
  -1  21  -3   22.90    7.00
   1  21   3    5.40    4.70
  -1  21  -3   16.20    6.10
   1  21   3    9.40    7.80
  -2 -21  -3   10.10    5.80
  -2 -21  -3   21.90    9.90
   2 -21   3    5.70    7.50
  -2 -21  -3    7.20    8.40
  -2 -21  -3   24.00    8.30
  -2 -21  -3   20.00    6.50
  -2  21  -3   14.60    7.30
  -2  21  -3    4.30    6.80
   2  21   3    9.50    7.40
  -2  21  -3    5.20    5.70
  -3 -21  -3   10.30    9.00
  -3 -21  -3   20.60    7.50
  -3 -21  -3   17.30   10.80
   3 -21   3    6.80   10.10
   3  21   3    8.60    7.70
  -3  21  -3   19.20    9.80
  -3  21  -3   17.80    8.60
  -3  21  -3   22.10    8.80
  -3 -22   3   11.20    8.90
   3 -22  -3    9.40   10.00
  -3 -22   3   22.10    9.30
  -3  22   3   14.30   10.70
  -3  22   3   28.20   10.40
  -3  22   3    5.10    9.20
  -3  22   3   15.10    5.60
   3  22  -3   44.00   15.60
   3  22  -3   17.30   12.80
  -2 -22   3   -0.50    7.00
   2 -22  -3   12.20    7.60
  -2 -22   3   -0.10    6.00
   2  22  -3    3.80    7.50
   2  22  -3   11.90    6.60
  -2  22   3    8.90    8.10
  -2  22   3    1.10    7.50
  -2  22   3   23.10    8.20
  -1 -22   3   33.90    6.30
  -1 -22   3   27.50    7.10
   1 -22  -3   40.60    9.70
  -1  22   3   26.90    8.50
   1  22  -3   33.00    8.90
   1  22  -3   34.00    8.90
   1  22  -3   28.50    6.00
  -1  22   3   32.50    8.50
  -1  22   3   34.90    8.10
   0 -22  -3  211.98   15.50
   0 -22  -3  216.78   13.50
   0 -22  -3  225.18   12.00
   0 -22  -3  203.58   14.80
   0 -22   3  196.48   13.50
   0 -22  -3  199.78   11.00
   0  22   3  178.78   14.70
   0  22  -3  205.08   14.60
   0  22  -3  210.98   10.20
   0  22   3  199.78   13.50
   0  22  -3  214.98   14.70
   0  22   3  237.78   16.70
  -1 -22  -3   11.40    7.60
  -1 -22  -3    8.20    7.70
  -1 -22  -3   11.70    8.10
   1 -22   3   12.60    5.70
  -1 -22  -3   15.20    6.80
  -1 -22  -3   12.20    5.80
   1 -22   3   13.10    5.60
  -1  22  -3   -0.20    4.90
  -1  22  -3   -0.60    5.70
  -1  22  -3    0.80    6.70
   1  22   3    7.60    5.20
   1  22   3    0.80    6.70
   1  22   3   -6.30    6.80
  -2 -22  -3   34.70    7.00
  -2 -22  -3   32.20   10.20
   2 -22   3   35.70    8.60
  -2 -22  -3   31.90    7.80
  -2 -22  -3   30.00    9.30
  -2 -22  -3   39.80   11.00
  -2  22  -3   39.70    9.10
  -2  22  -3   59.69    9.80
  -2  22  -3   46.20    9.90
   2  22   3   55.49   11.80
  -3 -22  -3   18.20    9.30
  -3 -22  -3   14.70    6.60
   3 -22   3   10.50   11.00
  -3 -22  -3    4.50   10.30
  -3  22  -3   29.60   10.70
   3  22   3    7.60    8.60
  -3  22  -3   25.50    8.70
  -3  22  -3   14.40    9.00
  -3 -23   3   -3.20    6.00
  -3 -23   3   -2.00    8.50
   3 -23  -3    9.40   11.20
  -3  23   3    1.30    4.80
  -3  23   3   17.80    9.50
   3  23  -3   14.20    9.60
  -3  23   3    6.50    8.60
   2 -23  -3   15.50    9.00
  -2 -23   3    6.70    7.40
  -2 -23   3    6.10    7.80
  -2  23   3   16.90    8.90
   2  23  -3   22.40    9.00
   2  23  -3   15.50    8.30
  -2  23   3   17.30    9.10
  -1 -23   3   93.89    8.00
   1 -23  -3   94.69   14.50
  -1 -23   3   87.59   10.00
   1  23  -3   95.39    7.80
   1  23  -3  103.59   11.80
  -1  23   3   90.99   10.70
  -1  23   3  108.69   12.50
   1  23  -3   81.79   12.00
  -1  23   3   76.19   11.60
   0 -23  -3  225.78   12.50
   0 -23  -3  229.08   14.80
   0 -23  -3  237.18   12.00
   0 -23   3  211.08   14.40
   0 -23  -3  235.18   19.00
   0 -23  -3  231.18   16.80
   0  23  -3  275.07   16.60
   0  23   3  242.58   17.40
   0  23  -3  246.48   11.40
   0  23  -3  221.38   15.60
   0  23   3  224.08   16.60
   0  23   3  254.27   15.40
   1 -23   3   11.30    5.50
  -1 -23  -3    6.30    9.20
  -1 -23  -3   18.20    6.60
  -1 -23  -3   23.90    7.40
   1 -23   3   14.90    5.70
  -1 -23  -3   15.20    8.80
  -1  23  -3   13.20    6.70
  -1  23  -3   15.50    6.70
  -1  23  -3   23.00    7.50
   1  23   3   20.00    7.90
   1  23   3   23.70    6.40
   1  23   3   22.80   10.30
  -2 -23  -3   -0.60    6.30
  -2 -23  -3    8.80    6.00
  -2 -23  -3   -8.70    6.70
  -2 -23  -3   -0.80    7.80
   2 -23   3  -12.10    6.20
  -2  23  -3    0.10    6.60
   2  23   3    8.20    8.40
  -2  23  -3   15.50    8.60
  -2  23  -3   12.20    7.70
  -3 -23  -3   20.90    7.60
  -3 -23  -3   34.40   11.60
  -3 -23  -3   27.80   10.30
  -3  23  -3   24.10   10.30
  -3  23  -3   29.30    9.20
   3  23   3   10.00   10.20
  -3  23  -3   29.80    9.60
   2 -24  -3   67.59   12.80
  -2 -24   3   53.79   11.20
  -2 -24   3   64.29   11.20
   2  24  -3   80.59   14.60
  -2  24   3   84.09   14.30
  -2  24   3   73.89   13.80
  -2  24   3   64.09   13.60
   2  24  -3   76.69   13.50
   1 -24  -3   43.50   10.10
  -1 -24   3   40.10    6.40
  -1 -24   3   13.00    6.60
  -1  24   3   18.50    7.30
  -1  24   3   30.40    8.80
   1  24  -3   22.10    8.50
   1  24  -3   31.30    6.00
  -1  24   3   48.80   12.20
   1  24  -3   32.80    8.50
   0 -24  -3   -1.80    5.60
   0 -24  -3    2.50    4.30
   0 -24  -3    5.00    3.00
   0 -24   3   11.70    6.20
   0 -24  -3   16.10    7.70
   0  24   3   11.90    8.60
   0  24  -3   12.70    7.60
   0  24  -3    4.90    3.40
   0  24   3   12.10    5.80
   0  24   3    9.80    7.10
   0  24  -3    0.00    6.40
  -1 -24  -3   -5.30    5.50
  -1 -24  -3    0.60    5.00
   1 -24   3    3.30    5.70
  -1 -24  -3    5.80    5.20
   1  24   3   16.00    8.40
  -1  24  -3   13.40    6.50
  -1  24  -3    9.80   12.20
  -1  24  -3    5.50    5.40
   1  24   3    9.70    7.70
   1  24   3   13.80    6.00
  -2 -24  -3   22.10    7.90
  -2 -24  -3   37.90    8.10
   2 -24   3    7.10    8.10
  -2 -24  -3   16.00    6.10
  -2 -24  -3   45.70   11.90
  -2  24  -3   19.20    8.20
  -2  24  -3   35.70   10.60
   2  24   3   12.70    8.10
  -2  24  -3   25.90   10.70
  -2 -25   3   33.40    9.20
   2 -25  -3   15.60   10.00
  -2 -25   3   27.00    9.60
   2  25  -3   18.90    9.90
  -2  25   3   34.40   10.50
   2  25  -3   37.40   10.80
  -2  25   3   32.30   10.20
  -2  25   3   29.40   12.00
  -1 -25   3   24.00    8.00
  -1 -25   3   14.00    4.80
   1 -25  -3   30.00    9.00
  -1  25   3   35.80   10.50
   1  25  -3   11.70    7.80
   1  25  -3    6.60    8.80
  -1  25   3   36.70   10.10
  -1  25   3   24.00    8.70
   1  25  -3   15.30    5.40
   0 -25  -3   41.10    4.90
   0 -25  -3   50.09   12.20
   0 -25   3   38.80    8.50
   0 -25  -3   36.30    6.70
   0 -25  -3   43.60    8.50
   0  25   3   37.80    9.10
   0  25  -3   42.10    4.70
   0  25  -3   53.69    9.60
   0  25  -3   37.00    9.60
   0  25   3   38.80   10.40
   0  25   3   43.40    8.20
  -1 -25  -3   14.60    7.60
  -1 -25  -3    8.30    6.00
  -1 -25  -3   10.60    6.90
  -1 -25  -3   11.00    8.00
   1 -25   3    2.60    6.00
   1 -25   3    6.80    7.00
   1  25   3   14.60    9.00
  -1  25  -3   18.40    7.00
   1  25   3   36.70   10.20
  -1  25  -3   16.10    8.10
   1  25   3   16.30    5.70
  -1  25  -3   18.50    7.30
  -2 -25  -3   11.50    5.20
   2 -25   3    1.60    7.80
  -2 -25  -3   12.60    9.10
  -2 -25  -3    6.80    7.40
  -2 -25  -3    2.40    8.00
  -2  25  -3   -3.80    7.10
  -2  25  -3   11.10    8.20
   2  25   3    8.00    7.60
  -2 -26   3   44.30    9.90
  -2 -26   3   23.50    9.80
   2 -26  -3   12.90    8.80
   2  26  -3   21.80   11.30
  -2  26   3    8.70   10.60
   2  26  -3   20.90   11.60
  -2  26   3   40.70   10.80
  -2  26   3   11.50    8.70
   1 -26  -3   15.00    8.40
  -1 -26   3    7.40    9.10
  -1 -26   3   16.80    4.80
  -1  26   3   34.70   10.20
   1  26  -3   20.60    5.80
  -1  26   3   32.00    8.60
  -1  26   3   12.30    8.20
   1  26  -3   11.70    9.20
   1  26  -3   15.90    8.80
   0 -26  -3   34.20    5.30
   0 -26  -3   56.89   11.90
   0 -26  -3   39.10    6.30
   0  26  -3   34.40   10.00
   0  26  -3   38.50    9.20
   0  26   3   55.39   11.40
   0  26   3   54.79   10.50
   0  26   3   37.00    7.70
  -1 -26  -3   19.30    7.30
  -1 -26  -3    9.80    5.90
   1 -26   3   21.50    8.20
  -1 -26  -3    8.90    7.70
  -1 -26  -3    3.90    6.90
   1 -26   3    8.30    6.90
  -1  26  -3    7.40    7.50
  -1  26  -3   13.80    6.50
  -1  26  -3   16.70    7.50
   1  26   3   38.80   11.20
   1  26   3   11.60    8.90
   1  26   3   15.20    5.20
   2 -26   3   -4.20    9.50
  -2 -26  -3    9.60    6.30
  -2 -26  -3   16.90    9.80
  -2 -26  -3    9.30    8.40
  -2 -26  -3   17.00    9.30
  -2  26  -3   22.10    9.10
   2  26   3   15.10    8.70
  -2  26  -3    2.60    8.90
  -2 -27   3   61.79   11.00
   2 -27  -3   53.19   14.10
  -2  27   3   54.99   13.10
   2  27  -3   30.50   11.70
  -2  27   3   49.80   12.80
  -1 -27   3   26.90   13.20
  -1 -27   3   28.90    5.40
   1 -27  -3   13.30    9.30
  -1  27   3   35.60   10.70
   1  27  -3   18.70    5.60
   1  27  -3   16.70    8.80
  -1  27   3   24.70    8.80
   1  27  -3   19.50    8.70
  -1  27   3   51.59   11.40
   0 -27  -3    4.10    3.80
   0 -27  -3   -1.00    4.00
   0 -27  -3  -15.50    6.40
   0  27   3    2.00    7.40
   0  27  -3   -6.30    6.40
   0  27   3    3.60    5.30
   0  27  -3    2.80    7.30
  -1 -27  -3    9.40    7.60
  -1 -27  -3   14.30    6.30
  -1 -27  -3    5.40    7.60
   1 -27   3   12.70    7.40
   1 -27   3   -0.20    7.30
  -1 -27  -3   10.00    6.50
   1  27   3    7.10    5.20
   1  27   3   12.70    9.50
  -1  27  -3    4.60    5.70
  -1  27  -3   10.90    7.50
  -1  27  -3    5.40    6.00
  -2 -27  -3    8.80    6.50
  -2 -27  -3   17.20    9.60
  -2 -27  -3   39.80   12.40
  -2  27  -3   17.10    9.30
  -2  27  -3   11.30    8.20
   2  27   3   -3.70    9.10
  -2  27  -3    5.80   10.30
   1 -28  -3   -1.80    8.10
  -1 -28   3   11.10    4.30
  -1  28   3   -9.30    7.40
  -1  28   3   30.30   10.70
  -1  28   3    8.30    7.20
   1  28  -3   11.00    4.70
   1  28  -3   15.20    9.40
   1  28  -3    6.30    7.50
   0 -28  -3    5.50    4.20
   0 -28  -3  -12.30    8.90
   0  28  -3    3.60    7.90
   0  28   3   18.80   10.50
   0  28  -3    7.10    7.80
   0  28   3   26.20    9.90
   0  28   3   10.60    5.80
  -1 -28  -3   72.69   12.70
  -1 -28  -3  120.29   14.20
  -1 -28  -3  111.79   11.00
   1  28   3  121.39   14.50
   1  28   3  110.89    9.90
  -1  28  -3  111.39   12.30
  -1  28  -3  132.89   13.80
   1 -29  -3  -13.10    9.50
  -1 -29   3    0.80    3.70
   1  29  -3    0.90    8.60
  -1  29   3    8.90   10.10
   0 -29  -3    5.30    9.00
   0  29   3   16.20    7.00
   0  29   3   -1.40    8.50
   0  29  -3    2.20    7.40
   0  29   3   13.20    9.00
   0  29  -3    9.50    7.70
  -1 -29  -3   16.40    8.00
   1 -29   3    2.10    8.60
  -1 -29  -3   32.20    9.00
   1 -29   3  -20.40   14.50
  -1 -29  -3   22.30    9.70
  -1  29  -3    6.30    8.00
  -1  29  -3   20.40    8.30
   1  29   3    0.30    8.70
  -1  29  -3   10.20    6.50
   1  29   3   15.70    6.00
   0 -30  -3   -4.50    8.70
   0  30   3   18.10    7.00
   0  30  -3    3.90    8.10
   0  30   3   -5.10    9.40
  -4   0   4   -7.30    6.40
   4   0  -4    3.90    7.20
  -4   0   4   12.20    8.80
  -4   0   4   30.40   15.40
  -4   0   4   -8.00    7.20
   3   0  -4   12.50    5.60
  -3   0   4    0.80    5.80
   3   0  -4    7.20    6.70
  -3   0   4   -0.30    6.70
  -3   0   4   12.30    5.80
   3   0  -4   -2.20    5.90
  -3   0   4    4.50    6.00
  -2   0   4   41.50    9.40
  -2   0   4   50.49    9.00
  -2   0   4   40.80    7.60
   2   0  -4   37.60    7.30
  -2   0   4   36.30    7.10
   2   0  -4   53.49    7.70
   2   0  -4   37.50    7.80
   2   0  -4   43.40    8.30
  -1   0   4    1.40    3.90
   1   0  -4   -1.10    3.90
  -1   0   4    4.10    3.90
   1   0  -4   -7.90    3.50
  -1   0   4    4.70    4.20
  -1   0   4   -1.50    4.00
   1   0  -4    0.70    4.30
   0   0  -4  440.96   17.90
   0   0   4  417.06   17.40
   0   0  -4  403.36   15.70
   0   0   4  459.45   18.20
   0   0  -4  436.46   17.50
   1   0   4   -0.70    4.10
  -1   0  -4    2.10    3.80
  -1   0  -4    4.20    4.40
  -1   0  -4   -0.50    4.00
  -1   0  -4   -0.90    3.20
   1   0   4    2.10    3.90
  -1   0  -4   -0.50    3.10
  -2   0  -4  142.39   10.50
   2   0   4  124.89   10.00
   2   0   4  149.49    9.00
  -2   0  -4  138.89   12.60
  -2   0  -4  127.79   10.50
  -2   0  -4  130.59    9.30
  -3   0  -4    4.50    6.80
  -3   0  -4    0.30    5.90
  -3   0  -4    5.80    7.00
  -3   0  -4    5.40    5.30
   3   0   4    3.70    5.10
  -4   0  -4   19.20    9.60
  -4   0  -4   36.80   10.80
  -4   0  -4   24.40   10.30
  -4   0  -4   37.30   10.70
   4   0   4    1.20    6.80
  -4  -1   4   -2.90    6.10
  -4  -1   4   -5.20    6.60
  -4  -1   4   -9.30    8.00
   4  -1  -4    1.10    8.50
  -4  -1   4    5.70    9.60
  -4   1   4  -15.00    8.90
  -4   1   4    5.40   10.10
  -4   1   4    0.30    7.70
  -4   1   4    1.40    6.30
   4   1  -4    0.60    7.50
  -3  -1   4   -0.70    5.90
   3  -1  -4    6.80    5.80
   3  -1  -4   -3.10    6.00
   3  -1  -4   -1.40    6.10
  -3  -1   4   -3.10    5.30
  -3  -1   4    6.20    6.20
  -3  -1   4   -4.70    5.50
   3   1  -4    2.10    5.20
  -3   1   4   -2.20    4.90
  -3   1   4    4.30    6.00
  -3   1   4    0.40    6.10
  -3   1   4    9.80    7.00
   3   1  -4   21.60    7.50
   3   1  -4    4.70    6.50
  -2  -1   4   -0.60    4.00
   2  -1  -4    2.70    4.40
   2  -1  -4    1.50    4.80
  -2  -1   4    0.00    4.50
   2  -1  -4   -0.30    5.10
  -2  -1   4   -2.40    4.80
   2  -1  -4    6.20    4.30
  -2  -1   4    5.40    4.70
   2   1  -4   -0.30    5.20
   2   1  -4    0.80    3.70
   2   1  -4   -6.00    4.30
   2   1  -4   -0.30    4.20
  -2   1   4   -5.10    5.10
  -2   1   4    9.00    5.00
  -2   1   4    4.60    4.20
   1  -1  -4  437.06   19.10
   1  -1  -4  466.85   19.10
   1  -1  -4  459.65   19.20
  -1  -1   4  471.25   18.70
  -1  -1   4  497.65   20.10
  -1  -1   4  459.95   18.70
   1  -1  -4  424.06   19.30
   1   1  -4  453.95   18.90
  -1   1   4  445.46   18.90
  -1   1   4  484.85   19.40
   1   1  -4  460.75   18.60
  -1   1   4  464.95   19.70
   1   1  -4  450.45   18.90
   1   1  -4  448.86   19.50
  -1   1   4  457.75   19.00
   0  -1   4   17.90    4.50
   0  -1  -4   14.20    3.50
   0  -1  -4   18.70    4.90
   0  -1   4   17.60    4.30
   0  -1  -4   19.90    4.80
   0  -1  -4   16.60    4.30
   0   1  -4    8.00    4.00
   0   1   4   16.90    3.60
   0   1   4   11.60    4.30
   0   1  -4   10.10    3.90
   0   1   4   13.30    4.10
   0   1   4   11.30    3.40
  -1  -1  -4   25.90    6.10
   1  -1   4   15.00    4.90
  -1  -1  -4   12.20    4.40
  -1  -1  -4   14.50    4.20
  -1   1  -4   11.30    5.00
  -1   1  -4    8.70    3.50
   1   1   4   15.30    5.30
   1   1   4   11.80    3.70
   1   1   4    9.50    4.60
  -1   1  -4   15.20    5.20
   1   1   4   13.50    3.70
  -1   1  -4   12.60    4.90
  -1   1  -4    9.30    3.50
   2  -1   4   26.10    5.30
  -2  -1  -4   27.90    6.60
  -2  -1  -4   29.60    6.80
  -2  -1  -4   18.30    5.60
  -2  -1  -4   18.70    6.30
  -2  -1  -4   13.90    5.90
   2  -1   4   21.30    6.30
  -2   1  -4   28.30    6.90
   2   1   4   27.20    5.60
   2   1   4   16.30    4.90
   2   1   4   20.30    6.10
  -2   1  -4   16.60    5.10
  -2   1  -4   19.10    5.40
  -2   1  -4   31.30    7.20
  -2   1  -4   26.50   11.00
   3  -1   4   12.90    5.50
  -3  -1  -4    7.40    6.40
  -3  -1  -4   10.50    6.20
  -3  -1  -4    5.60    7.60
  -3  -1  -4    5.80    6.80
  -3   1  -4   22.50    8.10
  -3   1  -4    3.30    6.70
  -3   1  -4    2.90    6.40
  -3   1  -4    5.60    6.20
   3   1   4   15.90    6.50
   4  -1   4    5.60    7.60
  -4  -1  -4   18.80   10.10
  -4  -1  -4   31.10    9.10
  -4  -1  -4   13.50   10.00
  -4  -1  -4   40.10   11.80
  -4   1  -4   29.20   10.60
  -4   1  -4   19.90   10.30
   4   1   4   15.70    6.10
  -4   1  -4   20.50   10.20
  -4   1  -4   32.30   11.00
  -4  -2   4   31.00    9.00
   4  -2  -4   16.00    9.50
  -4  -2   4   21.10   10.50
  -4  -2   4    7.90    8.20
  -4   2   4   14.80    9.90
  -4   2   4   -4.20    7.30
  -4   2   4    5.50    7.90
   4   2  -4   -0.50    7.80
  -4   2   4    3.50    7.70
   3  -2  -4   51.19   10.70
  -3  -2   4   57.49    9.20
  -3  -2   4   27.30    9.00
  -3  -2   4   40.40    9.10
  -3  -2   4   44.50   10.20
   3  -2  -4   50.99   11.10
   3   2  -4   38.90    8.90
   3   2  -4   33.30    8.40
   3   2  -4   46.30   10.40
  -3   2   4   34.80   10.10
  -3   2   4   44.30   10.10
  -3   2   4   58.39   11.40
  -3   2   4   50.79    9.90
  -2  -2   4   69.69    7.30
   2  -2  -4   82.69    8.80
  -2  -2   4   95.69    9.20
   2  -2  -4   91.89    8.10
   2  -2  -4   91.79    8.40
   2  -2  -4   85.59    8.60
  -2  -2   4   94.79    8.60
  -2  -2   4   84.99    8.90
   2   2  -4   86.89    8.40
  -2   2   4   89.89    8.70
  -2   2   4   94.09    8.80
   2   2  -4   94.39    9.10
  -2   2   4  103.59    9.20
   2   2  -4   79.19    7.40
   2   2  -4   73.29    8.30
  -1  -2   4   42.50    6.20
   1  -2  -4   50.89    6.90
   1  -2  -4   31.40    6.40
   1  -2  -4   31.80    6.30
   1  -2  -4   44.60    7.20
  -1  -2   4   44.10    7.50
  -1  -2   4   36.40    5.80
  -1   2   4   27.70    6.30
  -1   2   4   42.90    7.20
  -1   2   4   31.60    6.50
   1   2  -4   33.60    5.80
   1   2  -4   34.20    6.60
   1   2  -4   35.00    6.30
  -1   2   4   43.30    6.50
   1   2  -4   34.50    5.40
   0  -2  -4   47.10    5.40
   0  -2   4   53.19    6.60
   0  -2   4   42.30    5.50
   0  -2  -4   50.29    6.60
   0  -2  -4   51.09    6.40
   0  -2  -4   58.19    5.70
   0   2   4   36.80    5.80
   0   2   4   34.70    4.40
   0   2   4   39.00    6.10
   0   2   4   55.59    5.50
   0   2  -4   48.20    5.60
   0   2  -4   40.80    5.00
  -1  -2  -4  365.36   17.10
   1  -2   4  374.06   16.50
  -1  -2  -4  350.96   16.90
  -1  -2  -4  337.97   16.10
  -1   2  -4  381.56   16.90
   1   2   4  383.56   15.00
   1   2   4  356.66   14.80
  -1   2  -4  400.66   16.70
   1   2   4  361.26   16.80
   1   2   4  362.36   16.90
  -1   2  -4  389.66   17.10
   2  -2   4   33.00    6.00
  -2  -2  -4   34.10    7.70
   2  -2   4   30.80    6.90
  -2  -2  -4   22.20    5.60
  -2  -2  -4   23.00    7.20
  -2  -2  -4   27.90    6.10
  -2  -2  -4   25.10    6.50
  -2   2  -4   20.80    6.80
  -2   2  -4   14.70    5.10
  -2   2  -4   19.00    6.10
  -2   2  -4   22.40    6.00
   2   2   4   23.10    6.20
   2   2   4   18.80    4.70
   2   2   4   20.00    5.20
  -2   2  -4   20.70    5.50
   3  -2   4   22.50    6.70
  -3  -2  -4   18.30    8.10
  -3  -2  -4    8.60    6.60
  -3  -2  -4   10.20    7.20
  -3   2  -4   25.90    8.40
  -3   2  -4   21.30    8.50
   3   2   4   25.90    7.40
  -3   2  -4   23.20    7.20
  -3   2  -4   12.00    7.60
  -4  -2  -4   39.80   11.70
  -4  -2  -4   64.29   13.40
  -4  -2  -4   38.20    9.00
  -4  -2  -4   41.50   12.60
   4  -2   4   23.10    9.70
  -4   2  -4   44.20   10.30
   4   2   4   31.50   10.00
  -4   2  -4   32.00   10.10
  -4   2  -4   53.99   12.80
  -4   2  -4   46.70   11.30
  -4  -3   4   11.70    9.00
  -4  -3   4    1.50    7.30
  -4  -3   4    7.30    6.60
  -4   3   4   14.30   11.30
  -4   3   4    6.50    8.10
  -4   3   4   30.70   10.10
  -4   3   4   -1.40    7.30
   4   3  -4    3.00    9.20
   3  -3  -4   -0.40    5.80
   3  -3  -4   -5.20    5.90
  -3  -3   4    2.90    6.00
  -3  -3   4    6.50    6.10
  -3  -3   4   -2.20    6.10
  -3  -3   4    6.50    7.20
  -3   3   4    5.00    7.10
  -3   3   4    0.30    5.90
   3   3  -4    0.20    4.10
  -3   3   4    5.20    6.80
  -3   3   4    4.00    5.60
   3   3  -4    3.80    5.50
   3   3  -4   -1.30    5.70
  -2  -3   4   24.40    5.90
   2  -3  -4   29.40    7.90
   2  -3  -4   26.70    6.60
  -2  -3   4   19.40    6.60
   2  -3  -4   25.00    6.90
  -2  -3   4   24.50    6.50
  -2  -3   4   15.90    6.50
   2  -3  -4   23.40    6.50
   2   3  -4   20.70    5.50
  -2   3   4   20.80    6.60
  -2   3   4   11.00    6.80
  -2   3   4   24.90    6.40
  -2   3   4   26.70    7.20
   2   3  -4   14.40    5.90
   2   3  -4   26.70    6.90
   2   3  -4   23.70    6.90
  -1  -3   4    4.80    3.80
   1  -3  -4   -1.70    3.60
   1  -3  -4   -1.00    4.50
  -1  -3   4   -4.80    3.50
  -1  -3   4    1.60    3.50
   1  -3  -4    2.20    4.30
   1  -3  -4    5.10    4.50
  -1   3   4   -3.80    3.70
  -1   3   4    1.70    4.30
   1   3  -4   -2.00    3.70
   1   3  -4    2.70    4.40
  -1   3   4    5.30    5.10
   1   3  -4   10.90    3.70
  -1   3   4    4.10    4.30
   1   3  -4    5.20    4.30
   0  -3   4 1795.52   58.09
   0  -3  -4 1655.33   57.69
   0  -3   4 1670.73   58.49
   0  -3  -4 1651.33   57.69
   0   3   4 1706.53   59.19
   0   3  -4 1715.23   58.59
   0   3  -4 1747.23   57.99
   0   3   4 1679.73   59.19
   0   3   4 1633.44   57.49
  -1  -3  -4   -3.20    4.30
  -1  -3  -4    3.80    4.10
  -1  -3  -4    3.70    3.60
   1  -3   4   -3.10    3.20
  -1  -3  -4    4.20    3.60
  -1   3  -4   -2.90    3.60
   1   3   4   -3.80    3.60
  -1   3  -4    3.80    4.20
  -1   3  -4    0.50    3.70
   1   3   4    2.30    3.50
   1   3   4   -3.30    3.40
   1   3   4   -3.70    3.70
  -2  -3  -4  459.75   21.40
   2  -3   4  481.35   19.90
   2  -3   4  473.45   21.80
  -2  -3  -4  481.85   21.50
  -2  -3  -4  477.15   22.90
   2  -3   4  505.25   20.20
   2  -3   4  527.05   23.50
  -2  -3  -4  513.25   23.90
  -2  -3  -4  494.15   23.00
  -2   3  -4  497.25   23.40
   2   3   4  495.75   23.00
  -2   3  -4  499.35   20.90
  -2   3  -4  489.55   22.70
   2   3   4  474.15   21.00
  -2   3  -4  484.25   22.90
  -2   3  -4  499.25   20.90
   2   3   4  495.65   21.00
  -3  -3  -4    9.20    6.40
  -3  -3  -4    5.10    6.50
   3  -3   4   13.30    5.80
  -3  -3  -4    9.30    7.00
  -3  -3  -4    7.70    7.30
  -3   3  -4   10.90    6.60
   3   3   4   11.70    6.40
  -3   3  -4   16.30    7.50
  -3   3  -4    4.80    5.50
  -3   3  -4    0.30    5.60
  -4  -3  -4    9.10    7.20
   4  -3   4   -1.30    6.30
  -4  -3  -4    1.10    8.40
  -4  -3  -4   16.10    8.90
  -4  -3  -4    8.10    8.60
  -4   3  -4    4.30    7.50
   4   3   4    4.10    7.30
  -4   3  -4   14.00    8.10
  -4   3  -4    7.10    6.90
  -4   3  -4    7.70    6.60
  -4  -4   4   -9.80    7.40
  -4  -4   4    4.50    6.80
   4  -4  -4    2.60    7.70
  -4   4   4    9.30    9.00
  -4   4   4    4.70    7.70
  -4   4   4    9.70    7.60
   4   4  -4    5.00    8.60
  -4   4   4    8.80    7.70
   3  -4  -4   17.90    7.70
   3  -4  -4    4.50    6.50
  -3  -4   4    6.00    7.20
  -3  -4   4    0.10    5.30
  -3  -4   4   -2.00    5.50
  -3  -4   4    7.30    5.60
   3   4  -4    7.50    4.60
  -3   4   4    6.30    7.10
  -3   4   4    9.90    7.00
   3   4  -4    7.50    7.60
  -3   4   4   -1.60    5.60
   3   4  -4    4.20    6.30
  -3   4   4   10.40    6.70
   2  -4  -4  116.09    9.50
  -2  -4   4  120.89   10.00
  -2  -4   4  109.19    8.30
   2  -4  -4  121.29   10.10
   2  -4  -4  118.59    9.30
  -2  -4   4   91.69    9.20
   2  -4  -4  129.99   10.10
  -2  -4   4  111.19    9.30
   2   4  -4  118.19   10.00
   2   4  -4  107.29    8.20
  -2   4   4  114.39    9.80
  -2   4   4  126.39   10.30
  -2   4   4  108.69    9.90
   2   4  -4  108.39    9.70
   2   4  -4  102.79    9.40
  -2   4   4  117.39    9.90
   1  -4  -4    6.90    4.80
   1  -4  -4   -2.70    3.70
   1  -4  -4    1.10    4.40
   1  -4  -4    0.60    4.50
  -1  -4   4    3.00    4.50
  -1  -4   4    3.00    4.10
  -1  -4   4    1.20    3.30
   1   4  -4    2.40    4.10
  -1   4   4   -0.40    4.30
  -1   4   4    1.70    4.30
   1   4  -4   -2.80    4.20
  -1   4   4   -0.90    4.10
   1   4  -4   -0.40    4.20
  -1   4   4    1.30    4.30
   1   4  -4   -1.80    2.80
   0  -4  -4   49.99    5.90
   0  -4   4   63.39    5.50
   0  -4  -4   53.59    5.80
   0  -4   4   59.79    4.90
   0  -4  -4   49.60    5.60
   0  -4  -4   57.29    5.90
   0   4  -4   59.19    5.30
   0   4   4   51.59    5.30
   0   4  -4   63.19    4.80
   0   4   4   62.69    5.90
   0   4   4   63.89    6.40
   0   4   4   61.49    5.20
  -1  -4  -4   11.20    4.40
   1  -4   4   17.10    4.90
  -1  -4  -4   24.90    6.40
  -1  -4  -4   10.00    4.70
  -1  -4  -4    1.80    3.70
  -1   4  -4   11.40    4.10
   1   4   4    9.00    4.40
  -1   4  -4   18.20    4.90
  -1   4  -4   11.00    4.40
   1   4   4    5.30    4.10
  -1   4  -4    3.50    4.40
   1   4   4   14.20    5.60
   1   4   4   15.60    4.70
   2  -4   4  222.78   11.20
  -2  -4  -4  219.28   13.10
   2  -4   4  247.58   11.50
  -2  -4  -4  226.48   13.90
  -2  -4  -4  226.28   13.10
  -2  -4  -4  230.08   14.10
  -2  -4  -4  221.08   14.60
   2  -4   4  235.08   13.90
   2  -4   4  206.18   12.70
  -2   4  -4  222.88   14.30
   2   4   4  215.08   13.70
   2   4   4  224.08   12.40
  -2   4  -4  251.27   14.00
  -2   4  -4  220.98   12.10
  -2   4  -4  227.68   12.10
   2   4   4  204.28   12.20
   3  -4   4    9.20    5.30
  -3  -4  -4    3.20    7.30
  -3  -4  -4   -4.40    5.30
  -3  -4  -4    3.00    6.00
  -3  -4  -4    0.30    6.20
   3   4   4    9.50    5.60
  -3   4  -4   16.30    6.60
  -3   4  -4    3.80    6.60
  -3   4  -4    8.50    6.40
  -4  -4  -4   14.80    9.30
   4  -4   4   -5.70    6.10
  -4  -4  -4    9.00    7.90
  -4  -4  -4   16.10    9.40
  -4  -4  -4    8.80    7.70
   4   4   4    8.20    8.50
  -4   4  -4   24.40    7.90
  -4   4  -4   16.20    8.60
  -4   4  -4   28.20   10.60
  -4   4  -4    1.30    7.60
  -4  -5   4   19.10    9.40
  -4  -5   4   17.90    8.30
  -4  -5   4   15.30   10.20
   4  -5  -4   19.60    8.70
  -4   5   4    1.10    8.80
  -4   5   4   36.50   11.20
   4   5  -4   19.10    9.90
  -4   5   4   21.40    9.00
  -4   5   4    7.00    7.50
   3  -5  -4    6.10    6.50
  -3  -5   4    3.20    6.20
   3  -5  -4    2.50    6.30
  -3  -5   4    7.60    5.60
  -3  -5   4    7.80    7.20
  -3   5   4    9.60    5.70
   3   5  -4   -4.60    6.70
  -3   5   4   10.80    7.10
  -3   5   4    0.40    6.20
   3   5  -4   15.20    6.80
  -3   5   4    1.20    6.50
  -2  -5   4  130.59   10.60
  -2  -5   4  139.99   10.90
  -2  -5   4  151.28   10.70
   2  -5  -4  143.89   11.00
   2  -5  -4  125.99   10.00
  -2  -5   4  139.69    9.20
   2  -5  -4  160.58   11.40
   2  -5  -4  127.69   10.30
   2   5  -4  126.19   10.60
   2   5  -4  134.29   11.10
  -2   5   4  138.39   10.80
   2   5  -4  147.69   10.60
  -2   5   4  147.29   10.70
  -2   5   4  157.38   11.10
   2   5  -4  138.09    8.90
  -2   5   4  139.09   10.50
  -1  -5   4   62.49    7.20
   1  -5  -4   69.89    8.60
  -1  -5   4   55.19    6.40
   1  -5  -4   64.49    6.50
  -1  -5   4   65.99   10.50
   1  -5  -4   57.79    6.90
  -1  -5   4   60.59    4.90
   1  -5  -4   68.49    7.20
   1   5  -4   51.59    6.20
   1   5  -4   59.39    6.70
  -1   5   4   76.99    8.70
  -1   5   4   65.89    8.70
   1   5  -4   52.19    6.40
  -1   5   4   64.39    7.20
   1   5  -4   53.69    4.70
  -1   5   4   50.59    6.00
   0  -5   4   82.69    6.10
   0  -5  -4   84.09    6.90
   0  -5  -4   79.89    6.80
   0  -5  -4   87.39    7.30
   0  -5  -4   82.89    6.70
   0  -5   4   87.99    5.70
   0   5   4   88.19    7.10
   0   5  -4   85.29    5.50
   0   5   4   87.39    7.00
   0   5  -4   86.89    6.00
   0   5   4   72.89    6.40
  -1  -5  -4   93.29    7.50
  -1  -5  -4  107.69    8.20
  -1  -5  -4  101.79    8.70
  -1  -5  -4   86.49    7.50
   1   5   4   90.99    7.00
  -1   5  -4   93.49    7.30
  -1   5  -4   90.69    7.10
  -1   5  -4  106.79    7.80
   1   5   4   99.29    7.40
   1   5   4   92.29    7.90
   1   5   4  113.59    8.40
   2  -5   4    5.10    3.70
  -2  -5  -4   -3.80    5.10
  -2  -5  -4    3.70    4.60
  -2  -5  -4    0.60    4.80
  -2  -5  -4    2.70    4.80
   2  -5   4    8.00    4.30
  -2  -5  -4    2.00    4.10
   2  -5   4   18.60    6.60
  -2   5  -4    3.30    4.10
  -2   5  -4   -0.90    4.00
  -2   5  -4    2.10    4.40
  -2   5  -4   -1.30    4.70
   2   5   4    0.40    4.60
   2   5   4    3.20    3.70
  -3  -5  -4   36.90    9.10
  -3  -5  -4   33.30    9.50
  -3  -5  -4   24.10    8.20
  -3  -5  -4   42.80    9.90
   3  -5   4   37.70    7.70
  -3   5  -4   18.50    8.70
  -3   5  -4   26.20    8.30
  -3   5  -4   30.70    7.90
  -3   5  -4   32.70    8.70
  -4  -5  -4    5.90    9.50
  -4  -5  -4    7.30    9.10
  -4  -5  -4    6.50    8.00
   4  -5   4    3.60    8.50
  -4  -5  -4    6.70    7.50
  -4   5  -4    2.10    6.70
  -4   5  -4    0.90    7.70
  -4   5  -4   13.60    8.90
  -4   5  -4    5.50    7.00
  -4  -6   4   10.60   10.00
   4  -6  -4    7.90    8.30
  -4  -6   4    1.40    6.30
  -4  -6   4    3.30    7.20
   4   6  -4   -2.70    8.80
  -4   6   4    8.70    8.90
  -4   6   4   -2.30    7.30
  -4   6   4   20.30   10.60
  -4   6   4   -4.40    8.00
  -3  -6   4  198.98   14.90
   3  -6  -4  168.88   14.70
  -3  -6   4  143.39   13.50
  -3  -6   4  170.78   12.20
   3  -6  -4  175.08   15.00
  -3  -6   4  192.28   15.00
   3   6  -4  178.18   15.10
  -3   6   4  177.68   14.30
  -3   6   4  160.28   13.90
  -3   6   4  182.18   18.50
   3   6  -4  164.08   12.30
  -3   6   4  191.08   14.30
   3   6  -4  196.18   14.80
   2  -6  -4   56.19    7.00
   2  -6  -4   84.59   11.60
  -2  -6   4   75.19   10.10
  -2  -6   4   70.69    8.40
   2  -6  -4   66.99   10.30
  -2  -6   4   65.59    6.50
  -2  -6   4   82.99   11.10
   2  -6  -4   52.89    8.90
  -2   6   4   71.09    8.00
   2   6  -4   81.79   11.10
   2   6  -4   73.29   10.50
  -2   6   4   61.19    7.40
   2   6  -4   58.79    6.10
  -2   6   4   64.99    9.70
  -2   6   4   79.99   10.90
   2   6  -4   67.59    8.30
   1  -6  -4   53.09    7.80
   1  -6  -4   67.79    9.20
  -1  -6   4   46.80    6.40
  -1  -6   4   57.09    7.00
  -1  -6   4   37.60    3.90
   1  -6  -4   51.29    7.50
   1  -6  -4   42.90    7.40
   1   6  -4   38.70    4.00
   1   6  -4   48.10    7.40
  -1   6   4   40.60    6.90
  -1   6   4   39.90    7.30
   1   6  -4   48.50    6.80
   1   6  -4   47.30    7.10
  -1   6   4   53.39    8.40
  -1   6   4   53.19    7.50
   0  -6  -4  320.67   14.80
   0  -6  -4  327.47   14.90
   0  -6  -4  359.06   15.50
   0  -6   4  335.97   14.30
   0  -6   4  363.86   13.70
   0  -6  -4  321.27   15.30
   0   6   4  311.87   15.00
   0   6  -4  345.67   13.50
   0   6   4  326.27   14.70
   0   6  -4  317.97   14.00
   0   6   4  318.87   15.50
   0   6   4  356.96   15.10
  -1  -6  -4   52.29    7.30
  -1  -6  -4   53.59    6.10
   1  -6   4   54.29    6.10
  -1  -6  -4   52.49    7.30
  -1  -6  -4   64.29    8.80
  -1   6  -4   40.70    5.20
  -1   6  -4   48.20    5.60
   1   6   4   67.69    9.50
  -1   6  -4   51.19    6.10
   1   6   4   49.80    7.50
  -1   6  -4   47.70    5.10
   1   6   4   64.09    7.50
  -2  -6  -4   91.69    9.80
  -2  -6  -4   77.89    8.40
   2  -6   4   94.69    6.80
  -2  -6  -4   93.99    8.80
   2  -6   4   97.29    7.10
  -2  -6  -4   88.69    8.60
   2  -6   4   84.39    7.70
  -2  -6  -4   92.09    8.90
  -2   6  -4   85.79    9.20
   2   6   4   97.79    8.50
  -2   6  -4  104.69    7.80
   2   6   4   82.69    9.10
  -2   6  -4   95.09    8.60
  -2   6  -4   94.09    7.60
   3  -6   4   22.60    7.00
  -3  -6  -4   19.90    7.70
  -3  -6  -4   18.50    8.00
   3  -6   4   11.80    7.70
  -3  -6  -4   13.20    7.40
  -3  -6  -4   18.00    6.90
  -3   6  -4   25.00    9.20
  -3   6  -4   29.10    8.30
  -3   6  -4   11.50    6.90
  -3   6  -4    4.50    5.90
  -4  -6  -4   14.30    9.20
  -4  -6  -4    3.40    8.70
  -4  -6  -4    9.80    8.00
  -4  -6  -4   13.80    9.80
  -4   6  -4   23.10    9.20
  -4   6  -4    7.60    8.20
  -4   6  -4   17.00    7.20
  -4   6  -4   13.20    9.00
  -4  -7   4   10.60    7.80
  -4  -7   4   24.50    9.90
  -4  -7   4   30.60    9.20
   4  -7  -4   11.00    9.60
  -4   7   4   30.80   10.60
   4   7  -4   20.00   10.50
  -4   7   4   10.60    9.40
  -4   7   4   13.90    8.70
  -4   7   4   16.40    9.80
   3  -7  -4   84.79   15.60
  -3  -7   4   84.89   12.70
  -3  -7   4   59.99    9.00
  -3  -7   4   74.79   12.30
   3  -7  -4   81.19   13.10
  -3   7   4   71.09   11.80
  -3   7   4   63.89   12.30
  -3   7   4   78.39   12.60
   3   7  -4   64.99   11.20
   3   7  -4   59.49    9.00
  -3   7   4   39.30   10.40
   3   7  -4   63.59   12.00
  -2  -7   4    6.00    5.20
   2  -7  -4    7.90    4.40
   2  -7  -4    7.80    5.80
  -2  -7   4    3.30    5.00
  -2  -7   4    2.90    4.90
  -2  -7   4    6.30    4.30
   2  -7  -4    7.20    6.10
  -2   7   4   10.30    5.70
  -2   7   4    5.00    5.20
  -2   7   4    7.80    5.50
   2   7  -4    1.70    5.20
   2   7  -4    7.10    5.60
   2   7  -4    3.10    3.60
  -2   7   4    2.30    4.40
   2   7  -4    2.90    5.00
   1  -7  -4  226.78   12.30
  -1  -7   4  260.27   12.20
   1  -7  -4  254.47   13.50
  -1  -7   4  248.98    9.90
  -1  -7   4  239.18   12.70
   1  -7  -4  244.68   13.10
   1  -7  -4  234.28   13.00
  -1  -7   4  253.67   12.20
  -1   7   4  227.48   13.20
  -1   7   4  221.78   12.60
   1   7  -4  252.87   12.70
   1   7  -4  239.78    9.80
   1   7  -4  217.48   12.00
  -1   7   4  232.48   12.40
   1   7  -4  238.18   12.80
  -1   7   4  237.18   13.30
   0  -7  -4  233.88   12.80
   0  -7  -4  259.57   13.00
   0  -7  -4  254.57   12.80
   0  -7  -4  264.67   13.30
   0  -7   4  268.27   12.00
   0   7  -4  283.27   11.20
   0   7   4  251.07   12.80
   0   7  -4  274.07   11.80
   0   7   4  248.38   12.70
   0   7  -4  265.47   11.00
   0   7   4  255.57   13.20
   0   7   4  251.37   12.80
  -1  -7  -4  125.09    9.20
  -1  -7  -4  131.59    9.20
   1  -7   4  142.39    9.10
  -1  -7  -4  126.19    9.60
  -1  -7  -4  120.89    9.00
  -1   7  -4  126.99    8.80
  -1   7  -4  130.99    7.80
   1   7   4  123.19    8.90
   1   7   4  122.29    9.00
  -1   7  -4  130.89    8.10
   1   7   4  145.79    9.90
   2  -7   4   62.29    5.90
  -2  -7  -4   57.39    7.10
  -2  -7  -4   68.79    9.30
  -2  -7  -4   79.99   10.30
  -2  -7  -4   63.79    8.00
   2  -7   4   67.49   11.10
   2  -7   4   54.79    5.50
  -2  -7  -4   63.79   10.40
   2  -7   4   53.49    6.60
   2   7   4   99.59   16.10
  -2   7  -4   55.09    6.50
  -2   7  -4   52.79    9.20
   2   7   4   66.59   10.50
   2   7   4   72.09   11.40
  -2   7  -4   67.19    7.10
  -2   7  -4   59.09    7.50
  -3  -7  -4   62.59   11.70
  -3  -7  -4   49.50   11.00
  -3  -7  -4   69.69   12.00
  -3  -7  -4   69.49   11.00
   3  -7   4   62.89   10.70
   3  -7   4   75.39   10.60
   3   7   4   80.29   11.20
  -3   7  -4   48.60   10.50
  -3   7  -4   64.19   11.00
  -3   7  -4   71.09   11.90
  -3   7  -4   64.39   10.10
  -4  -7  -4   10.60    8.90
  -4  -7  -4    8.10   10.10
  -4  -7  -4    5.70    7.40
  -4  -7  -4   12.90   10.10
   4  -7   4   -5.50    8.00
  -4   7  -4    5.70    8.10
  -4   7  -4    9.00    8.50
  -4   7  -4   16.00    9.20
  -4   7  -4    5.10    8.00
   4   7   4   10.60    8.80
   4  -8  -4   -4.60    6.60
  -4  -8   4    9.00    6.80
  -4  -8   4   10.10    8.70
  -4  -8   4   29.30   11.30
  -4   8   4    6.90    9.50
  -4   8   4    5.60    8.50
  -4   8   4    3.00    8.70
   4   8  -4    9.30    9.00
  -4   8   4   11.60    8.60
  -3  -8   4   82.89   12.70
  -3  -8   4   86.09   14.00
  -3  -8   4  107.59   11.60
   3  -8  -4   91.89   13.20
  -3  -8   4   77.89    8.80
   3  -8  -4   93.89   10.80
  -3   8   4   75.79   12.90
  -3   8   4   92.29   13.30
   3   8  -4   94.09   10.90
  -3   8   4   95.09   13.50
   3   8  -4  112.99   12.50
   3   8  -4   73.89    8.10
  -3   8   4   76.09    9.90
   2  -8  -4    8.60    5.20
  -2  -8   4   11.10    5.30
   2  -8  -4    7.10    5.00
  -2  -8   4    0.60    5.50
  -2  -8   4   21.80    7.10
   2  -8  -4    4.20    5.40
  -2  -8   4    9.60    4.40
   2  -8  -4   12.20    6.20
  -2   8   4    4.80    5.10
   2   8  -4   16.90    6.80
  -2   8   4    1.20    5.50
  -2   8   4    8.80    6.20
   2   8  -4   13.10    6.20
  -2   8   4   11.50    5.70
   2   8  -4   19.70    6.30
   2   8  -4    5.10    3.60
  -1  -8   4   11.10    4.10
   1  -8  -4    6.90    4.70
  -1  -8   4    3.80    4.30
   1  -8  -4   11.70    5.20
   1  -8  -4    6.50    4.10
  -1  -8   4    7.60    4.40
   1  -8  -4    2.50    4.70
  -1  -8   4    8.50    2.40
   1   8  -4   11.90    4.80
  -1   8   4   -0.40    4.60
   1   8  -4    5.50    4.70
  -1   8   4    6.40    5.10
  -1   8   4    5.90    4.60
   1   8  -4    5.70    2.30
   1   8  -4    3.70    4.40
  -1   8   4    1.60    3.90
   0  -8  -4 1095.49   40.50
   0  -8  -4 1075.49   40.20
   0  -8  -4 1088.79   40.90
   0  -8   4 1142.79   39.30
   0  -8  -4 1063.89   40.30
   0  -8  -4 1067.99   40.40
   0   8   4 1116.19   40.60
   0   8  -4 1065.99   38.20
   0   8  -4 1131.39   38.20
   0   8   4 1095.19   40.50
   0   8   4 1104.99   41.10
   0   8  -4 1130.49   39.10
   0   8  -4 1174.18   38.40
   0   8   4 1061.09   45.90
   0   8  -4 1118.09   38.30
  -1  -8  -4  709.63   28.40
  -1  -8  -4  668.33   27.50
  -1  -8  -4  658.73   27.80
   1  -8   4  741.33   27.60
  -1  -8  -4  673.03   27.40
   1   8   4  668.33   27.90
   1   8   4  699.23   28.30
   1   8   4  644.84   26.90
  -1   8  -4  666.63   27.30
  -1   8  -4  688.03   25.80
  -1   8  -4  722.83   26.00
   1   8   4  681.33   27.20
  -2  -8  -4   23.70    7.70
  -2  -8  -4   15.00    6.30
  -2  -8  -4   20.20    6.40
   2  -8   4   33.40    5.10
  -2  -8  -4   12.10    5.30
   2  -8   4   22.80    6.70
  -2  -8  -4   21.30    6.60
   2  -8   4   19.70    5.30
   2   8   4   14.40    6.10
   2   8   4   20.40    6.60
  -2   8  -4   23.90    5.80
  -2   8  -4   26.00    6.00
  -2   8  -4   28.30    7.80
  -2   8  -4   17.00    5.20
  -3  -8  -4    2.70    6.60
  -3  -8  -4    5.40    6.40
  -3  -8  -4    1.50    6.60
  -3  -8  -4   13.50    7.00
   3  -8   4    4.80    5.90
  -3   8  -4    0.40    5.80
  -3   8  -4    4.90    6.40
   3   8   4    5.40    6.00
  -3   8  -4   12.70    8.50
  -3   8  -4    2.00    5.90
  -4  -8  -4    8.20    9.50
  -4  -8  -4   15.50    9.00
   4  -8   4    6.90    8.90
  -4  -8  -4   11.30    8.60
  -4   8  -4    9.60    8.10
  -4   8  -4    5.30    8.40
   4   8   4    8.20    7.30
  -4   8  -4    9.00    8.90
  -4  -9   4   16.60    9.30
  -4  -9   4    0.70    6.60
   4  -9  -4    7.30    8.20
  -4  -9   4    9.10    9.00
  -4   9   4   12.80    7.30
  -4   9   4   27.10   11.00
  -4   9   4   35.10   12.80
  -4   9   4   28.40   10.90
   4   9  -4   21.30   11.60
   3  -9  -4   11.80    7.00
  -3  -9   4    3.60    6.20
  -3  -9   4   -6.70    5.80
  -3  -9   4    7.30    7.00
   3  -9  -4   15.40    7.20
  -3   9   4   -0.90    7.60
  -3   9   4    8.70    6.80
   3   9  -4    6.20    6.70
  -3   9   4    1.40    7.10
   3   9  -4    1.80    4.70
  -3   9   4    6.30    5.50
   3   9  -4    2.10    6.10
  -2  -9   4    8.40    5.40
  -2  -9   4    4.10    3.70
   2  -9  -4   13.50    5.60
  -2  -9   4    5.10    5.40
  -2  -9   4    8.70    4.80
   2  -9  -4   10.10    5.40
   2  -9  -4    5.40    5.80
   2  -9  -4   10.00    5.10
  -2   9   4    9.90    5.40
   2   9  -4    1.20   10.00
   2   9  -4    9.60    5.50
   2   9  -4   10.60    4.10
  -2   9   4   11.50    6.30
  -2   9   4   10.60    6.20
  -2   9   4   10.60    5.80
   1  -9  -4    4.60    5.00
  -1  -9   4    0.00    3.70
  -1  -9   4   -5.30    3.50
   1  -9  -4    3.90    4.20
  -1  -9   4    0.70    3.70
   1  -9  -4    4.00    4.00
   1  -9  -4   -6.20    3.80
   1   9  -4    0.50    3.90
  -1   9   4    0.40    4.30
  -1   9   4    2.90    5.00
  -1   9   4   -1.30    4.10
   1   9  -4   -2.50    3.50
  -1   9   4    2.80    3.80
   0  -9  -4  543.35   23.10
   0  -9  -4  539.75   23.00
   0  -9  -4  541.35   22.80
   0  -9   4  587.04   21.50
   0  -9  -4  535.45   22.50
   0  -9  -4  550.04   23.40
   0   9  -4  561.94   20.90
   0   9  -4  550.04   20.90
   0   9  -4  591.74   21.40
   0   9   4  530.85   23.30
   0   9   4  568.34   23.20
   0   9  -4  560.64   20.50
   0   9   4  579.54   23.40
   0   9  -4  528.75   20.40
   1  -9   4   25.60    5.80
  -1  -9  -4   27.00    6.40
  -1  -9  -4   13.70    5.00
  -1  -9  -4    6.20    4.80
  -1  -9  -4   12.30    5.70
  -1   9  -4   12.00    3.40
  -1   9  -4   16.10    4.20
  -1   9  -4   18.70    4.40
   1   9   4   19.70    6.00
   1   9   4   15.50    5.00
   1   9   4   12.90    4.70
   1   9   4   18.10    5.90
  -1   9  -4    8.80    4.30
   2  -9   4    5.20    5.10
  -2  -9  -4    1.10    5.40
   2  -9   4    3.50    4.00
  -2  -9  -4   13.00    5.70
  -2  -9  -4    7.60    4.30
   2  -9   4   11.30    4.10
  -2  -9  -4    4.90    6.50
  -2  -9  -4    5.40    5.70
   2  -9   4   16.00    4.80
   2   9   4    4.40    4.80
   2   9   4    4.30    5.30
   2   9   4   16.70    5.60
  -2   9  -4   12.40    6.30
  -2   9  -4    8.70    4.80
  -2   9  -4   14.00    5.10
  -2   9  -4   10.70    4.10
  -3  -9  -4   21.00    7.50
  -3  -9  -4    4.90    7.60
  -3  -9  -4   16.20    8.10
  -3  -9  -4    0.50    6.30
   3  -9   4    5.00    5.50
   3  -9   4    6.80    6.30
  -3   9  -4    7.30    6.70
  -3   9  -4   13.50    6.30
  -3   9  -4    7.20    6.50
  -3   9  -4    2.10    6.00
  -4  -9  -4    8.10    7.70
  -4  -9  -4   11.50    9.20
  -4  -9  -4   -1.90    8.20
   4  -9   4   -9.60    9.40
  -4  -9  -4    5.70    8.30
  -4   9  -4   19.80   10.70
  -4   9  -4    8.30    7.90
  -4   9  -4   12.10    8.60
  -4 -10   4   50.79   13.70
  -4 -10   4   19.00    8.30
  -4 -10   4   17.60    9.10
   4 -10  -4   31.10   13.30
  -4  10   4   50.79   12.90
  -4  10   4   14.70    7.90
   4  10  -4   29.00   11.40
  -4  10   4   30.00   11.60
   3 -10  -4    9.30    5.60
  -3 -10   4  -11.00    8.20
   3 -10  -4    0.00    5.90
  -3 -10   4    5.80    5.40
  -3 -10   4   -2.90    6.30
  -3 -10   4    2.90    7.50
  -3  10   4   -0.70    5.60
  -3  10   4    3.40    6.50
  -3  10   4   -6.90    6.00
   3  10  -4    4.00    5.40
   3  10  -4   14.90    7.60
   3  10  -4    5.30    6.80
  -3  10   4    1.60    7.30
   2 -10  -4   51.99    9.60
  -2 -10   4   56.59    9.50
   2 -10  -4   47.50    9.00
   2 -10  -4   46.50    7.80
  -2 -10   4   51.39    9.10
  -2 -10   4   37.30    4.60
   2 -10  -4   49.30    8.90
  -2 -10   4   38.50    8.40
   2  10  -4   43.10    4.50
  -2  10   4   49.90    8.40
   2  10  -4   36.00    8.40
   2  10  -4   42.10    9.00
  -2  10   4   33.90    8.80
  -2  10   4   48.80    9.60
   2  10  -4   60.79    9.60
  -2  10   4   61.39    9.70
  -1 -10   4   75.19    7.20
  -1 -10   4   77.89    7.30
   1 -10  -4   77.39    8.00
   1 -10  -4   83.19    6.80
   1 -10  -4   83.69    8.00
  -1 -10   4   71.39    6.80
   1 -10  -4   78.49    8.70
  -1  10   4   87.29    8.60
   1  10  -4   62.49    7.20
   1  10  -4   76.59    7.40
  -1  10   4   62.29    7.40
  -1  10   4   83.89    8.50
  -1  10   4   70.39    6.60
   0 -10  -4  145.39   10.10
   0 -10  -4  143.79   10.10
   0 -10  -4  134.59    9.10
   0 -10   4  141.09    7.60
   0 -10  -4  138.69    9.80
   0 -10   4  141.99    7.90
   0 -10  -4  139.99    9.00
   0 -10   4  145.49    7.80
   0  10  -4  154.88    8.20
   0  10  -4  145.89    7.20
   0  10   4  147.79   10.00
   0  10   4  138.29   10.10
   0  10  -4  150.28    7.20
   0  10   4  157.88   10.40
   0  10  -4  152.28    8.00
   0  10  -4  152.48    8.40
   1 -10   4   70.09    6.60
  -1 -10  -4   80.89    8.00
  -1 -10  -4   70.99    9.30
  -1 -10  -4   67.29    7.60
  -1 -10  -4   51.49    6.40
  -1  10  -4   69.59    5.10
  -1  10  -4   67.89    6.70
   1  10   4   56.59    7.30
  -1  10  -4   66.49    5.40
  -1  10  -4   65.69    5.70
  -1  10  -4   72.59    6.40
   1  10   4   65.79    7.50
   1  10   4   66.39    7.60
   1  10   4   68.09    7.00
   2 -10   4   10.20    5.30
  -2 -10  -4   -3.40    5.30
  -2 -10  -4    3.10    4.10
   2 -10   4    7.70    3.90
   2 -10   4   12.60    4.70
  -2 -10  -4    2.50    5.40
  -2 -10  -4    2.10    4.70
  -2 -10  -4    7.00    5.60
  -2  10  -4   -5.90    5.20
   2  10   4   12.20    5.50
  -2  10  -4    5.30    4.50
  -2  10  -4    9.00    4.40
   2  10   4    8.10    5.60
   2  10   4    2.20    5.60
  -2  10  -4    1.40    4.20
   3 -10   4  159.48   12.40
  -3 -10  -4  185.78   15.80
   3 -10   4  161.58   11.90
  -3 -10  -4  203.58   15.00
  -3 -10  -4  147.79   14.00
  -3 -10  -4  160.08   13.50
  -3  10  -4  170.98   12.80
  -3  10  -4  169.18   13.10
  -3  10  -4  163.38   12.70
   3  10   4  184.28   14.30
  -3  10  -4  156.68   14.50
  -4 -10  -4    5.50    8.70
  -4 -10  -4   10.20    9.40
  -4 -10  -4    5.70    8.50
   4 -10   4   -3.30    7.70
  -4 -10  -4   -0.90    7.10
  -4  10  -4   10.00    7.90
  -4  10  -4    1.10    7.50
  -4  10  -4    6.10    6.80
   4  10   4   -2.00    9.30
  -4  10  -4    4.50    7.70
  -4 -11   4   17.10    9.20
   4 -11  -4    9.90   10.40
  -4 -11   4   28.10   10.50
  -4 -11   4   11.10    6.80
  -4  11   4   27.50    9.40
  -4  11   4   39.40   10.80
  -4  11   4   22.30    9.40
   4  11  -4   28.40   11.90
  -4  11   4   26.40   11.00
  -3 -11   4    3.70    7.20
   3 -11  -4   -0.30    7.00
  -3 -11   4    5.20    5.00
   3 -11  -4   -7.80    6.30
   3 -11  -4    1.10    6.40
  -3 -11   4    1.50    6.00
  -3  11   4    7.70    7.50
  -3  11   4    1.90    6.00
   3  11  -4    2.10    6.60
   3  11  -4   12.70    4.90
  -3  11   4    9.20    7.00
  -3  11   4   -2.30    5.30
   3  11  -4    4.40    7.30
   2 -11  -4   27.60    7.30
  -2 -11   4   40.70    8.40
  -2 -11   4   30.40    7.70
  -2 -11   4   32.10    7.90
   2 -11  -4   32.10    7.70
   2 -11  -4   31.90    6.80
   2 -11  -4   36.50    8.30
  -2 -11   4   28.40    4.80
   2  11  -4   34.70    4.70
   2  11  -4   34.90    8.40
  -2  11   4   44.20    7.60
  -2  11   4   48.80    8.80
  -2  11   4   27.00    8.40
   2  11  -4   32.60    8.30
  -2  11   4   22.80    8.10
  -1 -11   4    6.30    4.30
   1 -11  -4    0.70    3.30
  -1 -11   4    6.70    3.90
   1 -11  -4    4.70    4.80
  -1 -11   4    4.10    4.20
   1 -11  -4   -1.70    4.10
   1 -11  -4    6.90    5.10
   1  11  -4    0.50    4.20
  -1  11   4   -4.00    4.60
   1  11  -4    5.80    3.80
  -1  11   4   -2.10    6.20
   1  11  -4   -1.30    4.30
  -1  11   4    3.50    4.20
  -1  11   4    0.70    2.80
   0 -11   4  174.78    9.00
   0 -11  -4  184.78   11.60
   0 -11  -4  183.28   10.60
   0 -11  -4  152.88   11.10
   0 -11   4  184.38    9.00
   0 -11  -4  183.88   10.40
   0 -11  -4  179.68   11.20
   0 -11   4  190.68    9.20
   0  11  -4  174.48    9.60
   0  11  -4  178.88    8.30
   0  11  -4  187.98    9.00
   0  11   4  182.28   11.60
   0  11   4  166.68   11.10
   0  11  -4  179.98    9.60
   0  11   4  169.38   11.20
   0  11  -4  175.18    8.20
  -1 -11  -4   12.80    4.70
  -1 -11  -4   18.20    5.70
   1 -11   4   10.80    4.70
  -1 -11  -4   14.80    6.10
  -1 -11  -4   14.40    6.00
   1  11   4    5.80    4.40
  -1  11  -4    6.70    3.20
  -1  11  -4    9.60    3.00
   1  11   4   10.90    4.70
  -1  11  -4    1.70    3.70
  -1  11  -4    7.40    3.90
  -1  11  -4    7.40    3.70
   1  11   4    9.90    5.00
   1  11   4   10.00    5.50
   2 -11   4   64.79   10.00
  -2 -11  -4   54.59    8.90
   2 -11   4   33.70    5.60
  -2 -11  -4   51.29   10.60
   2 -11   4   45.10    5.60
  -2 -11  -4   49.99    9.10
  -2 -11  -4   39.30    8.10
  -2  11  -4   46.60    7.30
  -2  11  -4   45.30    7.00
   2  11   4   53.19    9.10
   2  11   4   35.50    8.80
  -2  11  -4   47.60    9.40
   2  11   4   42.30    7.80
  -2  11  -4   46.60    7.00
  -3 -11  -4  163.38   13.80
  -3 -11  -4  173.68   14.60
  -3 -11  -4  162.88   15.60
  -3 -11  -4  168.08   14.80
   3 -11   4  158.78   11.50
   3 -11   4  172.38   12.50
  -3  11  -4  155.78   14.60
  -3  11  -4  161.98   12.60
  -3  11  -4  183.68   13.20
   3  11   4  158.18   13.60
  -3  11  -4  150.18   12.80
   4 -11   4   -7.40    8.40
  -4 -11  -4    4.30    7.80
  -4 -11  -4   -5.40    8.10
  -4 -11  -4   21.10   10.50
  -4 -11  -4    2.90    7.70
   4  11   4   10.10    8.80
  -4  11  -4   -0.10    6.80
  -4  11  -4   -7.10    5.90
  -4  11  -4   17.60    8.50
  -4  11  -4   11.10    9.00
   4 -12  -4    6.70    8.20
  -4 -12   4   23.60    7.80
  -4 -12   4   25.40   11.30
  -4 -12   4   39.80   11.30
  -4  12   4   18.00    8.80
   4  12  -4   29.40   10.80
  -4  12   4   44.80   12.80
  -4  12   4   23.40   11.40
  -4  12   4   16.90   10.50
  -3 -12   4    0.50    3.40
   3 -12  -4   -8.90    6.00
  -3 -12   4    6.50    4.60
  -3 -12   4   14.30    7.60
   3 -12  -4    2.90    6.80
  -3 -12   4   -8.10    6.30
  -3  12   4   13.10    8.60
  -3  12   4    3.00    5.10
  -3  12   4    0.20    7.10
   3  12  -4    2.00    8.00
  -3  12   4   -5.30    6.90
   2 -12  -4    0.00    4.90
   2 -12  -4   12.70    4.70
  -2 -12   4    4.50    2.50
   2 -12  -4   10.70    6.70
   2 -12  -4   -5.30    7.10
  -2 -12   4    0.90    2.90
  -2 -12   4    0.80    5.60
  -2 -12   4    5.80    5.60
  -2 -12   4   11.10    4.90
  -2  12   4    4.20    6.00
  -2  12   4    2.40    4.70
  -2  12   4    2.80    5.40
  -2  12   4    1.10    6.00
   2  12  -4    2.30    4.90
   2  12  -4   -0.40    5.50
   1 -12  -4  338.37   17.10
   1 -12  -4  308.97   15.00
  -1 -12   4  310.57   15.50
  -1 -12   4  317.87   15.70
   1 -12  -4  335.47   17.20
  -1 -12   4  316.87   15.50
   1 -12  -4  326.57   16.80
  -1  12   4  307.67   17.00
   1  12  -4  315.37   16.00
  -1  12   4  319.67   15.30
  -1  12   4  299.87   16.30
  -1  12   4  330.97   17.20
   1  12  -4  327.67   15.70
   1  12  -4  344.57   17.10
   0 -12   4   76.09    5.80
   0 -12   4   63.49    5.10
   0 -12  -4   58.99    6.00
   0 -12  -4   63.49    7.10
   0 -12  -4   57.69    6.40
   0 -12  -4   74.69    9.80
   0 -12  -4   77.29    9.50
   0  12  -4   70.19    4.60
   0  12  -4   56.59    4.60
   0  12   4   69.69    7.60
   0  12  -4   53.09    6.10
   0  12   4   64.49    7.30
   0  12  -4   70.99    6.30
   0  12  -4   68.09    5.10
   0  12   4   86.89   10.40
  -1 -12  -4  140.29   10.00
   1 -12   4  151.08    9.70
  -1 -12  -4  145.99   10.80
  -1 -12  -4  154.18   10.90
  -1 -12  -4  156.98   11.30
  -1  12  -4  149.09    7.50
   1  12   4  164.88   11.20
  -1  12  -4  161.28    9.20
   1  12   4  159.38   10.60
  -1  12  -4  157.88    9.90
   1  12   4  140.99   10.80
   1  12   4  156.88   10.80
  -1  12  -4  143.19    7.80
  -1  12  -4  157.68    9.30
  -2 -12  -4   -5.80    4.10
  -2 -12  -4    3.30    4.60
  -2 -12  -4    3.30    6.30
  -2 -12  -4   15.80    6.30
   2 -12   4    3.90    5.60
   2 -12   4    6.10    4.10
   2 -12   4    5.40    4.50
  -2 -12  -4   -0.90    5.60
  -2  12  -4    1.80    3.90
  -2  12  -4    6.30    5.10
   2  12   4    7.80    5.60
  -2  12  -4   -3.10    3.80
   2  12   4    8.10    5.60
   2  12   4    4.40    5.70
  -2  12  -4   18.20    6.80
  -3 -12  -4  183.68   16.50
  -3 -12  -4  195.98   16.00
  -3 -12  -4  227.98   15.90
   3 -12   4  200.18   13.00
  -3 -12  -4  214.58   16.80
   3 -12   4  212.48   13.70
  -3  12  -4  193.68   14.50
  -3  12  -4  214.68   14.30
  -3  12  -4  190.38   14.10
   3  12   4  204.78   15.40
  -3  12  -4  262.77   18.30
  -4 -12  -4   -6.30    8.10
  -4 -12  -4   10.40    9.70
   4 -12   4   -1.70    9.70
  -4 -12  -4   -4.20    8.50
   4  12   4    9.40    9.40
  -4  12  -4   21.40    8.40
  -4  12  -4   16.60    7.40
  -4  12  -4    6.40    9.40
  -4  12  -4   15.30    7.60
  -4 -13   4   13.20    8.40
  -4 -13   4    4.50    7.00
  -4 -13   4   13.10   10.70
   4 -13  -4   -1.70    7.40
  -4  13   4   11.30   12.30
   4  13  -4   24.50   10.50
  -4  13   4    0.00    9.20
  -4  13   4   -1.40    9.20
  -4  13   4    5.10   10.50
   3 -13  -4    3.10    6.90
  -3 -13   4   10.10    7.80
   3 -13  -4    0.50    6.40
  -3 -13   4   14.50    7.00
  -3 -13   4   18.50    4.40
  -3 -13   4    9.00    5.30
  -3  13   4    2.60    6.70
  -3  13   4   24.20    7.00
   3  13  -4    1.40    7.00
  -3  13   4   19.70   10.60
  -3  13   4   10.30    7.50
  -2 -13   4  192.98   13.60
  -2 -13   4  224.98   14.50
   2 -13  -4  200.08   12.30
  -2 -13   4  177.88   13.40
   2 -13  -4  182.38   13.80
   2 -13  -4  187.18   13.50
  -2  13   4  190.78   14.50
   2  13  -4  197.18   14.40
   2  13  -4  208.88   14.50
  -2  13   4  204.58   14.10
  -2  13   4  184.38   14.40
   2  13  -4  187.68   13.70
  -2  13   4  189.88   12.20
  -1 -13   4  147.99    9.80
   1 -13  -4  155.18   11.50
  -1 -13   4  141.79    9.70
   1 -13  -4  138.79    9.00
  -1 -13   4  133.69    9.40
   1 -13  -4  161.58   11.00
   1 -13  -4  149.88   11.20
   1  13  -4  158.28   10.60
  -1  13   4  154.08   11.40
   1  13  -4  147.19    9.90
   1  13  -4  143.39   10.60
  -1  13   4  132.49    9.10
  -1  13   4  132.49   10.70
  -1  13   4  132.19   10.90
   0 -13   4  213.88    9.90
   0 -13  -4  224.58   12.90
   0 -13  -4  196.48   11.40
   0 -13   4  229.98   10.90
   0 -13  -4  198.48   13.10
   0 -13  -4  218.08   11.80
   0 -13  -4  227.08   13.20
   0  13   4  210.68   12.70
   0  13  -4  203.08   11.20
   0  13   4  218.68   13.20
   0  13  -4  214.08   10.00
   0  13   4  204.88   12.80
   0  13  -4  202.98    9.20
   0  13  -4  212.78   11.30
   0  13  -4  215.28    9.40
  -1 -13  -4   42.40    7.70
  -1 -13  -4   43.80    8.00
   1 -13   4   43.10    6.60
   1 -13   4   30.90    6.20
  -1 -13  -4   33.10    6.70
  -1 -13  -4   31.70    7.60
  -1  13  -4   28.60    5.80
   1  13   4   33.10    7.70
  -1  13  -4   32.00    5.70
  -1  13  -4   26.80    3.20
  -1  13  -4   26.70    5.70
  -1  13  -4   24.50    3.70
   1  13   4   28.60    6.50
   1  13   4   31.20    6.40
   1  13   4   24.60    6.90
  -2 -13  -4   30.00    7.60
  -2 -13  -4   20.60    8.10
  -2 -13  -4    5.00    6.00
   2 -13   4    6.30    5.10
   2 -13   4    9.40    4.10
  -2 -13  -4   11.90    5.80
  -2 -13  -4    7.80    4.50
  -2  13  -4    3.40    4.30
  -2  13  -4    0.70    5.80
   2  13   4    4.90    6.00
  -2  13  -4    6.20    4.00
   2  13   4   17.20    6.30
  -2  13  -4    2.10    4.20
  -2  13  -4   10.30    5.80
  -3 -13  -4  178.38   15.50
   3 -13   4  175.48   12.10
  -3 -13  -4  172.28   14.80
  -3 -13  -4  168.08   13.40
  -3 -13  -4  167.88   21.00
   3  13   4  137.19   13.30
  -3  13  -4  152.18   14.80
  -3  13  -4  155.78   12.20
  -3  13  -4  156.88   12.80
  -4 -13  -4    0.90    7.60
  -4 -13  -4    8.40    9.30
  -4 -13  -4    1.10    7.20
  -4  13  -4    4.30    6.00
  -4  13  -4    7.50    8.50
   4  13   4    3.10    8.70
  -4  13  -4   27.00    8.80
  -4  13  -4    7.90    8.50
  -4 -14   4    5.10    9.80
   4 -14  -4   -1.80    7.50
  -4 -14   4   12.60    8.90
  -4 -14   4   -0.10    6.60
   4  14  -4   14.80   10.30
  -4  14   4    4.30    9.10
  -3 -14   4   21.40    7.80
  -3 -14   4   20.70    4.80
   3 -14  -4    9.30    7.00
  -3 -14   4   14.70    5.30
  -3 -14   4   24.30    9.70
   3 -14  -4   35.90   10.50
  -3  14   4   16.70    8.30
  -3  14   4   16.80    6.40
   3  14  -4   16.90    9.00
   3  14  -4    6.20    6.70
  -3  14   4    7.60   10.20
  -3  14   4   22.10    9.60
   2 -14  -4  139.89   10.20
  -2 -14   4  122.99   11.60
   2 -14  -4  119.39   11.70
  -2 -14   4  120.69   11.30
  -2 -14   4  147.99   11.90
   2 -14  -4  132.09   11.70
   2  14  -4  125.79   11.80
  -2  14   4  116.49   12.20
  -2  14   4  139.39   11.60
   2  14  -4  149.39   12.60
  -2  14   4  137.49   12.00
   2  14  -4  134.69   11.60
  -2  14   4  130.29    9.70
   1 -14  -4   43.40    5.30
  -1 -14   4   55.69    8.10
   1 -14  -4   47.80    9.20
  -1 -14   4   58.69    8.20
   1 -14  -4   55.79   10.40
   1 -14  -4   44.70    8.40
  -1 -14   4   60.29    7.00
  -1  14   4   39.80    8.00
   1  14  -4   52.59    7.90
  -1  14   4   52.29    9.30
  -1  14   4   61.29    9.20
   1  14  -4   45.00    7.50
   1  14  -4   45.50    8.20
  -1  14   4   44.60    6.80
   0 -14  -4   -2.40    5.30
   0 -14  -4    4.40    3.70
   0 -14  -4    4.90    4.20
   0 -14   4    0.70    2.30
   0 -14  -4    1.20    4.80
   0 -14  -4    3.60    4.60
   0 -14   4    2.00    3.50
   0  14  -4    5.30    2.60
   0  14   4    2.70    3.90
   0  14   4   -0.10    4.00
   0  14  -4    1.80    2.70
   0  14  -4    3.20    4.20
   0  14  -4   -0.40    2.40
   0  14   4    2.80    5.10
   0  14  -4    2.30    3.70
   1 -14   4   24.70    5.70
  -1 -14  -4   20.50    5.40
   1 -14   4   25.40    4.80
  -1 -14  -4   14.60    6.70
  -1 -14  -4   34.20   13.00
  -1 -14  -4   32.60    8.10
  -1  14  -4   15.10    5.00
   1  14   4   11.60    6.40
   1  14   4   43.10    8.60
  -1  14  -4   18.00    5.30
   1  14   4   40.00    7.50
   1  14   4   21.00    5.70
  -1  14  -4   21.10    5.40
  -2 -14  -4   27.60    9.00
   2 -14   4   20.80    5.40
  -2 -14  -4   16.60    8.40
   2 -14   4   12.10    6.30
  -2 -14  -4   23.60    6.40
  -2 -14  -4    9.40    5.70
  -2 -14  -4   13.20    7.30
  -2  14  -4   10.00    4.60
  -2  14  -4   12.40    4.20
  -2  14  -4   14.30    6.70
  -2  14  -4   17.60    6.50
  -2  14  -4   18.70    4.60
   2  14   4   23.10    7.20
   2  14   4   27.30    6.90
  -3 -14  -4  129.89   11.90
   3 -14   4  130.09   11.30
  -3 -14  -4  102.79   14.60
  -3 -14  -4  109.19   15.90
  -3 -14  -4   95.09   16.70
  -3  14  -4   95.69   10.70
  -3  14  -4  126.79   11.40
  -3  14  -4  103.59   10.10
   3  14   4  110.59   11.60
  -4 -14  -4   19.20   10.20
  -4 -14  -4   17.20    9.40
  -4  14  -4   23.10    9.70
  -4  14  -4   12.80    9.80
  -4 -15   4    5.20    9.70
   4 -15  -4    7.50   10.20
  -4 -15   4   17.40    9.70
  -4 -15   4    2.10    7.60
  -4  15   4   12.30   10.60
  -4  15   4    4.70   10.90
   4  15  -4   28.40   10.80
  -3 -15   4   -5.20    5.90
   3 -15  -4    6.70    6.70
  -3 -15   4    9.70    7.70
  -3 -15   4   13.70    5.10
   3 -15  -4   -0.80    6.20
  -3 -15   4    3.80    3.40
   3  15  -4    3.10    6.60
  -3  15   4    2.00    7.40
  -3  15   4    9.30    7.40
  -3  15   4    2.60    7.00
  -3  15   4    4.90    5.00
   3  15  -4   14.90    8.10
   2 -15  -4   43.20    9.60
   2 -15  -4   39.50    6.30
  -2 -15   4   37.60    8.60
   2 -15  -4   61.09   16.40
  -2 -15   4   29.60    8.50
  -2  15   4   43.30    7.20
  -2  15   4   38.30    9.40
  -2  15   4   43.10    8.70
   2  15  -4   38.80    9.00
   2  15  -4   19.90    7.80
  -2  15   4   27.70    8.50
   2  15  -4   34.50    9.10
   1 -15  -4    2.20    3.50
   1 -15  -4    5.60    5.00
   1 -15  -4   -2.80    4.40
  -1 -15   4   -1.20    3.90
   1 -15  -4    6.40    5.90
  -1 -15   4    8.00    4.40
  -1 -15   4    2.90    4.80
  -1  15   4    7.40    5.00
   1  15  -4    7.90    5.90
  -1  15   4    3.80    5.30
   1  15  -4    3.00    4.30
  -1  15   4    4.40    4.00
  -1  15   4    9.60    6.20
   1  15  -4    1.10    4.60
   0 -15  -4   -1.30    2.60
   0 -15  -4    6.20    5.50
   0 -15  -4   -0.10    4.00
   0 -15   4    2.30    3.70
   0 -15   4    3.50    2.40
   0 -15  -4    1.30    4.10
   0 -15  -4   11.50    6.10
   0  15  -4    2.10    2.70
   0  15  -4    1.20    2.40
   0  15   4    0.00    4.50
   0  15  -4   -2.10    4.10
   0  15  -4    0.60    2.60
   0  15  -4   16.60    5.30
   0  15   4    0.00    4.90
  -1 -15  -4   22.00    7.30
  -1 -15  -4   24.30    7.20
  -1 -15  -4   29.70    6.70
   1 -15   4   23.00    5.50
   1 -15   4   19.90    4.60
  -1 -15  -4   34.60    7.50
   1  15   4   24.50    6.10
  -1  15  -4   11.60    5.10
  -1  15  -4   14.20    5.20
  -1  15  -4   26.10    5.70
   1  15   4   12.60    5.80
   1  15   4   30.30    7.90
  -2 -15  -4    8.60    5.10
   2 -15   4    6.40    6.90
  -2 -15  -4    2.30    5.90
  -2 -15  -4   -5.70    4.80
  -2 -15  -4    7.60    6.50
   2 -15   4   13.70    5.10
  -2  15  -4   10.80    6.10
   2  15   4    4.80    7.00
  -2  15  -4    6.20    5.20
   2  15   4    7.10    5.30
  -2  15  -4    8.20    3.90
  -2  15  -4    7.80    5.70
   2  15   4   -0.60    5.30
  -3 -15  -4   34.80   10.40
  -3 -15  -4   33.50    9.00
  -3 -15  -4   15.10    8.90
   3 -15   4   19.20    6.70
   3 -15   4   13.30    7.40
  -3 -15  -4   36.20   10.20
  -3  15  -4   17.10    6.90
  -3  15  -4   24.30    6.80
  -3  15  -4   19.40    8.60
  -3  15  -4   32.40    8.70
   3  15   4   32.70    9.00
  -3 -16   4   22.90    4.60
  -3 -16   4   22.00    8.80
   3 -16  -4   23.20    8.80
  -3 -16   4   17.60    8.20
  -3 -16   4   13.50    4.80
   3 -16  -4   10.80    7.70
  -3  16   4   17.90    9.00
  -3  16   4   13.30    7.80
   3  16  -4   17.50    8.80
  -3  16   4   20.20   10.80
   3  16  -4   22.60    9.80
  -3  16   4   23.30    7.20
  -2 -16   4  121.19   11.40
   2 -16  -4  129.69    9.30
   2 -16  -4  123.29   11.70
  -2 -16   4  111.09   11.50
   2 -16  -4  133.09   11.90
   2  16  -4  108.59   11.00
  -2  16   4  119.59   11.20
  -2  16   4  119.59    9.20
  -2  16   4  109.79   12.50
   2  16  -4  134.49   12.00
  -2  16   4  108.89   11.70
   2  16  -4  124.09   12.30
  -1 -16   4    1.20    4.20
   1 -16  -4    6.90    4.90
  -1 -16   4    2.30    4.30
   1 -16  -4   -5.80    5.10
   1 -16  -4    3.80    3.60
  -1 -16   4    6.10    5.40
   1 -16  -4   -0.90    4.80
  -1  16   4    3.20    5.50
  -1  16   4    2.70    4.90
   1  16  -4    0.00    5.60
  -1  16   4   -4.20    3.30
  -1  16   4    3.40    5.50
   1  16  -4    3.40    4.40
   1  16  -4    2.60    4.80
   0 -16  -4   44.00    8.70
   0 -16  -4   39.80    7.20
   0 -16  -4   59.79    9.10
   0 -16   4   57.19    7.40
   0 -16  -4   40.20    8.00
   0 -16  -4   43.60    5.20
   0  16  -4   34.00    3.70
   0  16  -4   46.00    4.10
   0  16  -4   44.10    7.30
   0  16  -4   52.99    8.00
   0  16   4   26.10    7.70
   0  16   4   49.90    8.30
   0  16   4   45.50    9.30
   0  16  -4   47.00    4.30
   1 -16   4   89.69   12.40
  -1 -16  -4   65.39   10.80
  -1 -16  -4   68.89    8.10
  -1 -16  -4   62.29    7.50
  -1 -16  -4   65.79    7.80
   1 -16   4   64.29    6.80
   1 -16   4   92.39   10.40
  -1 -16  -4   74.29   10.70
   1  16   4   83.59    8.10
   1  16   4   92.79   12.50
   1  16   4   84.79   11.50
  -1  16  -4   63.49    7.20
  -1  16  -4   69.19    7.40
   1  16   4   56.89    9.00
  -1  16  -4   76.79    7.60
  -2 -16  -4  126.99   10.70
   2 -16   4  127.49    9.00
  -2 -16  -4  118.19   12.30
  -2 -16  -4   90.69   10.20
  -2 -16  -4  117.69   11.70
  -2  16  -4  110.29    7.40
   2  16   4  102.09   11.50
  -2  16  -4  108.79   10.10
  -2  16  -4  140.49   12.20
  -2  16  -4  120.99   10.30
  -2  16  -4  111.19    6.90
   2  16   4  123.89   10.60
   2  16   4  140.99   12.50
  -3 -16  -4    8.30    8.60
  -3 -16  -4    7.90    7.20
  -3 -16  -4    6.30    7.90
   3 -16   4   17.00    5.90
  -3 -16  -4    6.80    8.30
   3 -16   4    7.50    6.60
  -3  16  -4   12.60    6.60
  -3  16  -4    5.10    8.10
  -3  16  -4    1.20    4.30
   3  16   4    8.90    7.20
  -3 -17   4   23.30    8.80
   3 -17  -4    6.20    7.20
   3 -17  -4    5.60    6.30
   3  17  -4    8.50    8.40
   3  17  -4    7.10    7.50
  -3  17   4   12.60    8.30
  -3  17   4    3.00    6.60
  -3  17   4   12.50    5.80
  -3  17   4    5.40    7.60
   2 -17  -4   13.40    7.30
  -2 -17   4    8.20    6.80
   2 -17  -4    8.70    6.30
  -2 -17   4   14.40    7.30
   2 -17  -4   14.80    4.80
   2  17  -4    9.90    6.30
  -2  17   4   -5.30    6.30
  -2  17   4    6.80    4.50
  -2  17   4    5.50    6.50
  -2  17   4    5.70    6.80
   2  17  -4    6.50    6.50
   2  17  -4    1.70    6.20
   1 -17  -4   25.90    5.40
  -1 -17   4   33.60    6.60
   1 -17  -4   49.90    9.70
  -1 -17   4   36.90    7.10
   1 -17  -4   27.30    7.60
   1 -17  -4   33.10    7.90
  -1  17   4   29.50    6.00
   1  17  -4   33.60    6.90
   1  17  -4   30.70    7.60
  -1  17   4   32.40    8.30
  -1  17   4   32.10    8.30
   1  17  -4   33.70    7.50
  -1  17   4   31.90    7.70
   0 -17  -4    7.40    5.50
   0 -17   4   -0.50    2.10
   0 -17  -4    6.90    3.80
   0 -17  -4   -1.70    5.00
   0 -17  -4    7.90    5.80
   0 -17  -4   -5.20    3.40
   0 -17   4   -2.00    3.90
   0  17  -4    1.10    2.60
   0  17   4   -3.70    3.30
   0  17  -4    1.50    2.70
   0  17  -4    1.80    5.00
   0  17   4   -5.50    4.00
   0  17   4  -10.80    4.60
   0  17  -4    4.30    4.40
   0  17  -4    3.30    2.80
  -1 -17  -4  650.33   28.30
  -1 -17  -4  658.83   27.60
  -1 -17  -4  627.34   27.90
  -1 -17  -4  616.74   29.20
   1 -17   4  596.64   25.90
   1 -17   4  659.73   28.50
  -1 -17  -4  618.74   28.80
   1  17   4  617.14   27.60
   1  17   4  589.94   28.20
   1  17   4  627.54   29.00
   1  17   4  607.14   27.40
  -1  17  -4  631.24   26.50
  -1  17  -4  633.14   26.50
  -1  17  -4  645.14   26.90
  -2 -17  -4   30.50    8.90
  -2 -17  -4   25.90    8.00
  -2 -17  -4   46.40    9.80
  -2 -17  -4   46.70    7.90
   2 -17   4   36.20    6.70
  -2  17  -4   24.60    8.10
  -2  17  -4   38.00    7.80
   2  17   4   35.50    8.30
  -2  17  -4   32.80    4.80
  -2  17  -4   43.80    8.70
   2  17   4   41.90    9.50
  -2  17  -4   27.90    3.40
  -3 -17  -4   16.40   10.10
  -3 -17  -4   27.40    8.80
  -3 -17  -4   18.00    8.70
  -3 -17  -4   22.20   11.20
   3 -17   4   15.50    8.10
  -3  17  -4   28.50    9.70
  -3  17  -4   24.00    6.70
   3  17   4   22.00    7.90
  -3  17  -4    9.90    7.50
  -3  17  -4   13.20    6.70
  -3 -18   4   33.40    9.10
  -3 -18   4   19.50   10.40
   3 -18  -4   17.40    9.70
   3 -18  -4   26.30    7.50
  -3  18   4   21.00    9.90
   3  18  -4   15.80    9.60
  -3  18   4   28.90    6.70
  -3  18   4   30.50   10.20
   3  18  -4   31.00   11.30
  -3  18   4   25.00   10.20
   2 -18  -4    6.00    4.30
  -2 -18   4   -2.50    6.20
  -2 -18   4   -0.60    6.00
   2 -18  -4   15.90    7.90
   2  18  -4   -2.40    6.40
   2  18  -4   -6.00    4.70
  -2  18   4    6.30    6.30
  -2  18   4    3.60    4.10
  -2  18   4    4.10    7.00
  -2  18   4    4.00    7.00
   2  18  -4   -0.60    4.90
   1 -18  -4   14.70    6.80
   1 -18  -4    7.20    5.80
   1 -18  -4    6.70    3.90
  -1 -18   4    8.40    5.10
   1 -18  -4   11.00    7.30
  -1 -18   4   15.10    5.10
   1 -18  -4    3.00    4.30
  -1  18   4    5.30    5.80
   1  18  -4   11.60    6.30
   1  18  -4    9.30    4.60
   1  18  -4   13.50    5.70
  -1  18   4   15.80    7.60
  -1  18   4   14.90    6.60
   0 -18  -4    6.70    6.10
   0 -18  -4   10.40    4.00
   0 -18  -4   -4.40    5.90
   0 -18  -4    2.50    5.20
   0 -18  -4   -2.60    4.10
   0  18   4    4.80    5.50
   0  18  -4   -2.30    4.30
   0  18  -4    2.70    2.80
   0  18   4   -1.00    4.90
   0  18   4   -3.10    4.40
  -1 -18  -4   38.20   14.80
   1 -18   4   19.90    6.40
  -1 -18  -4   28.70    7.30
  -1 -18  -4   13.50    6.50
  -1 -18  -4   34.20    7.60
   1 -18   4   21.20    5.30
  -1 -18  -4   27.30    7.60
  -1  18  -4   12.60    5.10
   1  18   4   21.60    7.30
   1  18   4   20.90    7.40
  -1  18  -4   12.70    5.40
  -1  18  -4   22.90    6.50
   1  18   4   24.50    7.00
  -2 -18  -4    0.40    4.80
  -2 -18  -4    5.30    6.00
   2 -18   4   14.80    4.90
  -2 -18  -4    4.30    7.90
  -2 -18  -4   -1.00    5.90
   2  18   4   17.30    7.90
   2  18   4   10.30    5.40
  -2  18  -4   12.80    7.00
  -2  18  -4   10.10    6.50
  -2  18  -4    4.00    5.60
   3 -18   4   15.70    9.00
  -3 -18  -4   34.90   10.00
  -3 -18  -4   22.80    8.10
  -3 -18  -4   12.00    9.20
  -3 -18  -4   24.20   11.00
  -3  18  -4   17.40    7.10
  -3  18  -4   23.90    5.90
   3  18   4   19.80    8.00
  -3  18  -4   26.90    9.10
  -3  18  -4   19.60    5.40
  -3  18  -4   20.60    7.50
  -3 -19   4   36.20   10.90
   3 -19  -4    0.20    6.60
  -3 -19   4   -4.50    7.60
   3 -19  -4    9.40    7.00
   3  19  -4   12.70    8.50
  -3  19   4    1.90    7.70
   3  19  -4   18.10    9.80
  -3  19   4   -2.50    7.30
  -3  19   4   10.20    5.80
  -3  19   4   18.50    8.40
  -2 -19   4   19.20    8.10
   2 -19  -4   10.90    7.70
  -2 -19   4   31.00    8.50
   2 -19  -4   15.90    4.80
  -2  19   4   18.90    5.50
   2  19  -4   16.60    6.90
  -2  19   4   21.90    9.40
  -2  19   4   31.40    9.30
   2  19  -4   22.90    8.80
  -2  19   4   35.80    9.40
   1 -19  -4   20.20    5.00
  -1 -19   4   22.70    6.70
   1 -19  -4   27.10    8.30
  -1 -19   4   20.00    6.10
   1 -19  -4   20.10    9.40
   1 -19  -4   21.60    5.10
   1  19  -4   19.00    6.70
  -1  19   4   19.50    7.80
   1  19  -4   30.70    8.10
  -1  19   4   38.70   13.80
   1  19  -4   10.50    4.80
  -1  19   4   25.50    7.60
   0 -19  -4   56.29    6.80
   0 -19  -4   64.59   10.40
   0 -19  -4   55.39   10.30
   0 -19  -4   45.90    5.40
   0 -19  -4   51.79    9.10
   0  19   4   56.69   10.20
   0  19  -4   46.90    4.40
   0  19  -4   62.09    9.50
   0  19   4   50.69   11.00
   0  19  -4   64.79   10.90
   0  19   4   62.99    9.60
   1 -19   4  226.78   13.00
  -1 -19  -4  219.98   15.60
  -1 -19  -4  240.48   15.00
  -1 -19  -4  201.88   17.90
   1  19   4  203.78   15.40
  -1  19  -4  224.48   13.90
   1  19   4  209.98   14.00
  -1  19  -4  219.58   13.80
  -1  19  -4  235.18   13.40
   2 -19   4   39.30    6.70
  -2 -19  -4   41.10   10.30
  -2 -19  -4   30.60    7.90
  -2 -19  -4   51.09   11.80
  -2 -19  -4   42.20    8.30
  -2  19  -4   54.39   10.10
   2  19   4   31.00    8.70
   2  19   4   49.00    8.90
  -2  19  -4   43.90    9.00
  -2  19  -4   48.90    9.70
  -3 -19  -4   26.00   11.80
  -3 -19  -4   11.50    9.20
  -3 -19  -4    5.50    7.70
  -3 -19  -4   -5.60    8.10
   3 -19   4    7.10    8.50
  -3  19  -4   14.20    4.70
  -3  19  -4    1.20    6.90
  -3  19  -4    4.60    6.20
  -3  19  -4   16.50    8.10
   3  19   4   11.30    9.00
  -3  19  -4   22.70    6.00
  -3 -20   4   18.30    7.70
  -3 -20   4    9.20    8.20
   3 -20  -4    9.90    8.20
   3  20  -4   16.90    9.90
  -3  20   4    7.00    8.40
  -3  20   4    4.20    7.40
   3  20  -4    8.60    8.00
  -3  20   4    9.40    5.20
  -3  20   4   14.70    8.60
   2 -20  -4   70.99   12.40
   2 -20  -4   53.89    6.20
  -2 -20   4   54.49   10.80
  -2 -20   4   38.80    9.10
  -2  20   4   57.39    6.30
  -2  20   4   42.60   10.70
  -2  20   4   70.19   12.60
   2  20  -4   54.99   12.00
   2  20  -4   79.19   11.80
  -2  20   4   46.10   11.80
  -1 -20   4   15.10    5.10
   1 -20  -4   13.80    4.50
   1 -20  -4   14.80    7.30
   1 -20  -4   13.10    4.20
  -1 -20   4    8.00    5.60
   1 -20  -4   14.60    7.00
   1  20  -4    5.10    6.60
   1  20  -4    7.50    6.40
  -1  20   4   13.10    7.50
  -1  20   4   29.20    8.40
   1  20  -4   11.40    5.50
  -1  20   4   13.90    7.10
   0 -20  -4   -1.20    7.10
   0 -20  -4   10.50    4.10
   0 -20  -4   11.60    6.30
   0 -20  -4    9.30    5.30
   0 -20  -4    7.80    6.00
   0  20   4    6.20    5.90
   0  20   4    1.80    6.50
   0  20   4    8.30    6.00
   0  20  -4    7.20    3.40
   0  20  -4    0.00    6.10
   0  20  -4   -3.80    5.00
  -1 -20  -4   18.10    9.00
  -1 -20  -4   22.30    5.90
  -1 -20  -4   20.60    7.10
  -1 -20  -4   28.20    7.10
   1 -20   4   17.40    6.00
   1 -20   4   17.90    6.10
  -1 -20  -4   10.20    7.00
   1  20   4   24.30    6.80
   1  20   4   20.70    8.70
  -1  20  -4   28.80    7.50
  -1  20  -4   15.60    9.50
   1  20   4   16.00    6.30
  -1  20  -4    9.30    5.60
  -2 -20  -4    5.70    5.60
  -2 -20  -4   10.80    6.50
   2 -20   4    0.30    4.80
  -2 -20  -4    0.80    6.60
  -2 -20  -4    8.70    8.90
   2  20   4    2.70    4.90
   2  20   4   12.00    6.90
  -2  20  -4    4.70    5.90
  -2  20  -4   -3.00    6.10
  -2  20  -4   12.60    6.90
  -3 -20  -4    4.00    7.20
  -3 -20  -4    2.20    8.10
  -3 -20  -4    1.80    9.80
   3 -20   4   -3.10    8.60
  -3 -20  -4   10.40    9.90
  -3  20  -4    3.20    6.80
   3  20   4    0.90    6.70
  -3  20  -4   14.20    6.60
  -3  20  -4    5.40    8.60
   3 -21  -4   -1.20    9.00
  -3 -21   4    1.10    8.80
   3 -21  -4  -14.20    9.50
  -3 -21   4    7.10    7.50
  -3  21   4   10.20   10.30
  -3  21   4   11.60    9.40
  -3  21   4    7.20    4.70
  -3  21   4   23.50    9.00
   3  21  -4   21.60   11.40
   3  21  -4   24.00   11.50
   2 -21  -4    2.90    6.20
  -2 -21   4   11.50    7.50
  -2 -21   4   13.50    7.10
   2 -21  -4   17.70    5.30
  -2  21   4   14.20    8.50
  -2  21   4   19.20    8.40
  -2  21   4   17.10    5.10
   2  21  -4   13.00    8.50
  -2  21   4   19.50    9.70
   1 -21  -4   87.29    7.00
  -1 -21   4   69.09    8.60
   1 -21  -4   83.09   13.30
   1 -21  -4   74.49    6.20
  -1 -21   4   62.09    6.90
   1 -21  -4   59.79   10.90
   1  21  -4   79.49   11.90
   1  21  -4   76.39   12.20
  -1  21   4   73.89   12.60
  -1  21   4   81.59   12.90
  -1  21   4   89.89   13.10
   1  21  -4   69.09    7.60
   0 -21  -4   32.40    7.60
   0 -21  -4   17.20    8.20
   0 -21  -4   21.50    6.00
   0 -21  -4   22.00    5.20
   0 -21  -4   24.80    7.90
   0  21   4   26.30    8.90
   0  21  -4   30.20    8.20
   0  21   4   22.20    7.10
   0  21  -4   28.00    4.40
   0  21   4   12.50    6.00
   0  21  -4   16.90    7.30
   1 -21   4   43.30    7.40
  -1 -21  -4   35.90    8.10
  -1 -21  -4   34.10    9.70
  -1 -21  -4   51.49    9.10
  -1 -21  -4   38.20   10.00
   1 -21   4   33.60    6.80
  -1 -21  -4   34.00    8.40
   1  21   4   43.10    9.90
   1  21   4   37.00    9.40
  -1  21  -4   44.70    8.90
  -1  21  -4   32.00    8.10
  -1  21  -4   45.60    8.50
   1  21   4   33.20    7.80
  -2 -21  -4    7.40   10.20
   2 -21   4   -1.30    5.80
  -2 -21  -4   -4.80    5.00
  -2 -21  -4    4.10    6.60
   2  21   4   13.30    7.70
   2  21   4    1.90    4.80
  -2  21  -4    4.50    6.20
  -2  21  -4   20.70    7.10
  -2  21  -4   13.00    7.10
  -3 -21  -4    3.90    7.00
  -3 -21  -4    8.40    8.50
  -3 -21  -4    6.40    9.90
   3 -21   4  -19.30   10.10
  -3  21  -4   10.40    8.30
  -3  21  -4   11.50    8.10
  -3  21  -4   22.90    8.70
   3  21   4    7.90    8.20
  -3 -22   4   14.60   10.00
   3 -22  -4    3.00   10.30
  -3 -22   4   21.80    8.50
   3 -22  -4   -4.60   10.50
  -3  22   4   21.10   11.20
  -3  22   4    8.20    5.10
  -3  22   4   22.00   10.80
   3  22  -4   10.40    8.60
   2 -22  -4   17.70    8.30
  -2 -22   4   30.50    8.30
   2 -22  -4   15.80    5.10
  -2 -22   4   17.60    9.20
  -2  22   4   26.90    9.50
   2  22  -4   11.40    8.00
   2  22  -4   10.50    8.60
  -2  22   4   17.20    5.20
  -2  22   4   15.80    8.60
  -2  22   4    1.70    9.70
   1 -22  -4    3.60    4.00
  -1 -22   4   14.70    6.80
   1 -22  -4   12.50    3.50
   1 -22  -4    5.90    7.60
  -1 -22   4   14.10    4.50
  -1  22   4   15.10    7.40
  -1  22   4    2.30    7.60
   1  22  -4   14.70    7.20
  -1  22   4    5.00    6.30
   1  22  -4    6.40    6.60
   1  22  -4    7.80    4.70
   0 -22  -4   10.00    4.50
   0 -22  -4   -7.60    5.90
   0 -22  -4    8.00    4.70
   0 -22  -4   10.70    5.80
   0 -22  -4    3.60    6.00
   0  22   4    4.90    5.80
   0  22  -4   14.50    6.60
   0  22   4   10.40    7.40
   0  22  -4    1.60    5.50
   0  22   4    8.40    7.80
   1 -22   4   18.60    6.10
  -1 -22  -4   10.00    6.50
   1 -22   4   27.20    5.90
  -1 -22  -4   22.90    6.80
  -1 -22  -4    7.60    6.20
  -1 -22  -4   23.70    8.50
  -1  22  -4   23.70    6.90
   1  22   4   15.10    5.50
   1  22   4   29.90    8.90
   1  22   4   12.20    8.60
  -1  22  -4   16.00    7.60
  -1  22  -4   22.00    7.10
  -2 -22  -4   21.80    8.20
   2 -22   4   21.90    7.30
  -2 -22  -4   27.40    8.80
  -2 -22  -4   28.80   10.10
   2  22   4   30.80    9.00
  -2  22  -4   22.20    8.20
  -2  22  -4   17.80    7.20
   2  22   4   30.80    7.20
  -2  22  -4   10.10    7.00
  -3 -22  -4   42.10    9.90
  -3 -22  -4   22.20    9.40
  -3 -22  -4   10.90   10.80
  -3  22  -4   22.80    8.60
  -3  22  -4   11.20   10.20
  -3 -23   4   12.60    9.10
   3 -23  -4   -1.10   10.20
  -3 -23   4    1.10    9.10
  -3  23   4   13.00    7.60
  -3  23   4   13.30   10.40
  -3  23   4   12.20    9.70
   3  23  -4   16.20    9.20
   2 -23  -4   24.70    4.90
   2 -23  -4   12.70    8.10
  -2 -23   4   30.50    8.70
   2 -23  -4   14.10    5.10
  -2 -23   4   34.10    9.20
   2  23  -4   10.60   10.30
  -2  23   4   28.50   10.30
  -2  23   4   36.20   11.10
  -2  23   4   24.80   10.20
   2  23  -4   23.40   12.00
   1 -23  -4   89.89    7.30
   1 -23  -4   89.19    6.70
  -1 -23   4   94.49    7.70
  -1 -23   4   72.69   11.20
   1 -23  -4  128.99   13.30
   1  23  -4   94.29    8.50
   1  23  -4   84.69   12.80
  -1  23   4  118.19   16.50
  -1  23   4  110.19   12.50
  -1  23   4  115.19   12.00
   1  23  -4   90.79   11.00
   0 -23  -4   17.50    7.40
   0 -23  -4   11.00    5.10
   0 -23  -4   20.70    4.60
   0 -23  -4   10.10    7.30
   0  23   4   21.20    8.80
   0  23   4   23.20    8.30
   0  23   4   -0.90    4.90
   0  23  -4    0.70    5.70
   0  23  -4   13.40    6.50
  -1 -23  -4   10.80    6.00
  -1 -23  -4   24.80    9.30
  -1 -23  -4   14.80    5.90
  -1 -23  -4   13.30    6.80
  -1 -23  -4    6.20    7.10
   1 -23   4   19.90    6.60
   1 -23   4   24.00    6.30
   1  23   4    0.40    7.50
   1  23   4   23.10    9.70
  -1  23  -4   13.40    6.30
   1  23   4   13.30    6.60
  -1  23  -4   23.20    7.30
   2 -23   4   -5.00    6.20
  -2 -23  -4   10.10    7.50
  -2 -23  -4   13.00    9.30
  -2 -23  -4    0.20    6.20
  -2  23  -4    9.60    6.80
   2  23   4    8.00    5.50
  -2  23  -4   10.60    6.90
   2  23   4    6.20    7.80
  -2  23  -4   11.70    8.20
  -2 -24   4    2.30    6.80
   2 -24  -4   -2.60    5.00
   2 -24  -4   10.90   10.40
   2 -24  -4    6.20    4.10
  -2 -24   4   -3.60    7.50
  -2  24   4    4.70    8.00
  -2  24   4    9.80    7.90
   2  24  -4    5.10    8.90
  -2  24   4   13.40    9.40
   2  24  -4   22.40    8.40
   1 -24  -4   15.40    4.50
   1 -24  -4   -5.00    6.20
  -1 -24   4    8.50    6.60
   1 -24  -4   16.90    4.60
  -1 -24   4    8.50    4.40
  -1  24   4   15.30    7.80
  -1  24   4    8.80    6.80
  -1  24   4   28.70   11.00
   1  24  -4    5.70    5.00
   1  24  -4    9.50    8.20
   1  24  -4    8.30    7.70
   0 -24  -4   71.29    7.70
   0 -24  -4   59.89    6.50
   0 -24  -4   80.09   12.50
   0  24  -4   67.49   11.00
   0  24   4   83.49   13.10
   0  24  -4   68.79   12.10
   0  24   4   46.30    9.20
   1 -24   4    2.90    5.20
  -1 -24  -4    8.20    8.40
  -1 -24  -4    2.90    5.40
  -1 -24  -4   -0.60    8.40
  -1 -24  -4    2.20    6.00
   1 -24   4    6.60    6.00
  -1 -24  -4   -5.70    5.50
   1  24   4    5.70    7.90
   1  24   4    5.30    5.00
  -1  24  -4   -4.70    5.80
  -1  24  -4    5.10    6.00
  -1  24  -4    3.30    6.60
  -2 -24  -4    5.00    7.00
   2 -24   4   -7.80    7.80
  -2 -24  -4   14.70    6.90
   2  24   4   15.70   10.10
  -2  24  -4    9.60    8.20
  -2  24  -4    1.30    6.70
  -2  24  -4   15.00    7.80
   2 -25  -4   -0.70    8.10
  -2 -25   4   12.20    7.40
  -2 -25   4   -0.60    7.80
   2  25  -4   11.90    8.10
   2  25  -4   -5.20    6.70
  -2  25   4   -0.50   11.60
  -2  25   4   14.80    9.60
  -2  25   4   15.20    9.40
   1 -25  -4   20.70    9.40
  -1 -25   4   15.70    6.60
  -1 -25   4   12.50    4.80
   1  25  -4   29.40    8.80
  -1  25   4   52.89   11.80
   1  25  -4    9.30    7.60
  -1  25   4   26.80   10.40
   1  25  -4   19.60    6.00
  -1  25   4   19.60    7.20
   0 -25  -4    7.70    7.60
   0 -25  -4    9.80    4.80
   0 -25  -4    5.00    4.60
   0  25  -4    9.60    6.40
   0  25   4    6.00    7.50
   0  25   4    2.00    7.30
   0  25   4    1.40    5.00
   0  25  -4    2.50    6.40
   1 -25   4    8.60    6.10
  -1 -25  -4    3.60    5.60
  -1 -25  -4    6.10    8.20
  -1 -25  -4    7.50    5.70
  -1  25  -4    9.70    6.50
  -1  25  -4    1.10    7.80
   1  25   4   15.90    8.40
   1  25   4    9.40    5.70
  -1  25  -4    6.50    5.90
   2 -25   4   -9.90    8.00
  -2 -25  -4   13.50    6.20
  -2 -25  -4   13.80    9.10
  -2  25  -4   11.60    8.60
  -2  25  -4    0.10    7.20
  -2  25  -4    4.80    7.30
   2  25   4    5.40    7.50
   2 -26  -4    4.10    9.00
  -2 -26   4   23.40    7.20
  -2 -26   4   10.60   14.60
   2  26  -4    6.80    9.20
  -2  26   4   -8.70    9.10
  -2  26   4   17.40    9.20
   2  26  -4   21.90    9.30
  -2  26   4    1.40   10.90
  -1 -26   4   13.90    4.60
  -1 -26   4    4.80    6.60
   1 -26  -4    3.80    7.30
  -1  26   4   11.60    7.10
  -1  26   4   14.60   10.40
   1  26  -4    5.50    7.10
  -1  26   4    9.90    9.00
   1  26  -4   -0.30    7.70
   1  26  -4    6.60    5.40
   0 -26  -4   56.59    7.00
   0 -26  -4   56.09    6.50
   0  26  -4   97.69   14.00
   0  26  -4   56.09   11.30
   0  26   4   73.89   14.20
   0  26   4   66.79   12.80
   0  26   4   82.99    9.70
   1 -26   4   -1.90    6.20
  -1 -26  -4    5.90    6.50
   1 -26   4   19.00    8.00
  -1 -26  -4    4.90    6.90
  -1 -26  -4    0.10    7.50
   1  26   4   21.70    8.40
   1  26   4   14.40    6.40
  -1  26  -4    5.00    6.20
  -1  26  -4    5.40    5.90
  -1  26  -4   20.00    8.20
   2 -26   4   -7.90    9.40
  -2 -26  -4   18.40    7.70
  -2 -26  -4   -9.80    8.90
   2  26   4   11.40    9.10
  -2  26  -4   12.10    7.40
  -2  26  -4   -5.50    8.00
  -2  26  -4   -1.60    7.00
   2 -27  -4    7.50   11.00
  -2 -27   4   10.50    7.50
  -2  27   4   20.60   11.00
   2  27  -4   19.50    9.60
  -2  27   4   29.40   10.50
  -1 -27   4   46.70    5.70
   1 -27  -4   65.29   15.60
   1  27  -4   68.29   12.90
   1  27  -4   65.99    7.10
  -1  27   4   57.09   13.40
  -1  27   4   80.89   15.90
  -1  27   4   73.49   13.60
   1  27  -4   56.19   11.70
   0 -27  -4   65.69   13.70
   0 -27  -4   46.20    7.50
   0 -27  -4   28.90    5.40
   0  27  -4   64.09   11.50
   0  27   4   36.30    9.20
   0  27   4   26.00    9.80
   0  27   4   56.79   12.90
   1 -27   4   10.30    7.60
  -1 -27  -4   13.10    7.00
   1 -27   4    3.30    7.50
  -1 -27  -4   24.30    9.50
  -1  27  -4   17.90    7.50
  -1  27  -4    9.90    7.40
  -1  27  -4   27.20    8.90
   1  27   4   26.20    8.90
   1  27   4   28.30    7.10
   1 -28  -4   24.40   11.60
  -1 -28   4   13.10    4.10
  -1 -28   4    3.30    8.20
   1  28  -4   23.10    5.40
  -1  28   4   29.40    9.40
   1  28  -4    5.70    9.40
   1  28  -4   20.20    9.50
  -1  28   4   24.30   11.70
  -1  28   4   15.00    8.00
   0 -28  -4   16.10    5.70
   0 -28  -4   10.50    5.50
   0 -28  -4   -5.60    8.00
   0  28   4    5.20    9.10
   0  28  -4   16.70    8.10
   0  28  -4   16.30    8.70
   0  28   4   13.20    6.50
   1 -28   4   -6.70    9.20
  -1 -28  -4   -1.20    8.40
  -1 -28  -4    2.60    7.20
  -1  28  -4    6.70    7.70
   1  28   4    6.60    5.80
   1  28   4   10.90    8.60
  -1  28  -4   13.30    6.60
  -1  28  -4   11.20    6.30
  -1 -29   4   -5.20   10.50
   1 -29  -4   -5.10    9.40
  -1  29   4    2.20    7.20
   1  29  -4   23.20   10.10
   0 -29  -4   26.30   10.30
   0 -29  -4    5.50    5.80
   0 -29  -4    9.40    6.40
   0  29   4   30.50    7.10
   0  29  -4   24.10    7.50
   0  29  -4   11.20    8.30
   0  29   4   16.10    9.70
  -1 -29  -4   20.80   10.00
  -1 -29  -4   10.10    7.70
  -1  29  -4   21.70    8.50
  -1  29  -4   30.30    7.60
  -1  29  -4   26.20    8.90
   1  29   4   12.50   10.30
   1  29   4   17.10    5.90
   0 -30  -4    4.90    5.20
   0 -30  -4   -3.10    8.90
   0  30   4    7.60    9.40
   0  30  -4   15.70    8.40
   0  30   4   12.10    7.10
  -4   0   5   17.70   10.70
   4   0  -5   26.90   11.70
  -4   0   5   11.00    8.60
   3   0  -5   13.80    6.60
   3   0  -5   18.20    9.10
   3   0  -5   12.50    6.90
  -3   0   5   18.60    7.60
  -3   0   5   13.80    7.40
  -3   0   5   12.70    7.20
  -2   0   5   -2.40    4.50
   2   0  -5   -5.70    3.80
   2   0  -5    3.70    4.20
  -2   0   5   -4.30    4.20
  -2   0   5   12.20    5.10
   2   0  -5   -1.10    3.70
  -2   0   5   -0.80    5.00
   2   0  -5   -3.00    4.50
   1   0  -5  472.35   19.80
   1   0  -5  472.65   19.90
   1   0  -5  470.55   20.70
  -1   0   5  473.95   20.80
  -1   0   5  500.35   20.20
   1   0  -5  479.85   20.10
  -1   0   5  464.15   19.60
   0   0   5   -6.30    3.20
   0   0  -5   -0.80    3.40
   0   0   5   -4.20    2.90
   0   0  -5   -1.60    2.70
   0   0  -5   -2.20    3.50
  -1   0  -5  207.18   11.80
  -1   0  -5  190.28   11.60
  -1   0  -5  204.38   11.60
  -1   0  -5  181.58    9.20
   1   0   5  208.48   11.90
   2   0   5   16.00    4.90
   2   0   5    1.60    3.50
  -2   0  -5    6.10    5.50
  -2   0  -5    4.90    4.20
  -2   0  -5    6.10    4.60
  -2   0  -5    1.20    4.90
  -2   0  -5    5.80    4.60
   2   0   5   10.80    4.50
  -3   0  -5  435.26   22.70
   3   0   5  453.85   21.90
  -3   0  -5  423.36   24.70
  -3   0  -5  485.75   25.50
   4   0   5   -2.60    6.80
  -4   0  -5    6.40    8.70
  -4   0  -5    5.30    7.90
  -4   0  -5   -5.80    6.70
  -4   0  -5    7.40    8.50
   4  -1  -5   31.80   11.80
  -4  -1   5    8.20    8.50
  -4  -1   5   37.10   13.00
  -4  -1   5   39.40   11.30
   4   1  -5   60.69   14.10
  -4   1   5   25.90    9.50
  -4   1   5   31.70   11.10
  -4   1   5   40.80   12.60
  -3  -1   5   23.10    8.00
  -3  -1   5   18.80    7.90
   3  -1  -5   18.60    7.20
  -3  -1   5   18.50    8.20
  -3  -1   5   34.10    9.70
   3   1  -5   25.10    8.10
  -3   1   5    7.30    7.20
  -3   1   5   11.00    7.30
  -3   1   5   32.10    9.00
   3   1  -5   22.00    7.20
   3   1  -5   10.50    8.30
  -3   1   5   23.90    8.90
  -2  -1   5    0.10    4.40
   2  -1  -5    3.40    4.60
   2  -1  -5    3.70    5.00
   2  -1  -5    7.50    5.70
  -2  -1   5    3.10    4.60
   2  -1  -5    2.10    4.00
  -2  -1   5   -1.80    4.80
  -2  -1   5   12.50    6.00
   2   1  -5    4.70    3.80
  -2   1   5    7.10    4.40
   2   1  -5    2.30    4.80
  -2   1   5    7.50    5.80
   2   1  -5    0.20    5.30
  -2   1   5    1.80    4.40
   2   1  -5   -0.90    3.60
  -2   1   5    0.70    4.30
   1  -1  -5  282.77   13.60
  -1  -1   5  295.67   13.40
   1  -1  -5  273.37   14.00
   1  -1  -5  269.87   13.70
   1  -1  -5  283.87   13.40
  -1  -1   5  275.37   13.00
  -1  -1   5  267.87   13.30
  -1  -1   5  264.17   14.20
   1   1  -5  275.17   14.30
   1   1  -5  270.47   13.10
   1   1  -5  263.87   13.20
  -1   1   5  293.07   14.40
   1   1  -5  272.57   13.30
  -1   1   5  261.57   13.50
  -1   1   5  270.07   13.20
   0  -1  -5   61.89    6.30
   0  -1  -5   61.69    6.10
   0  -1   5   66.79    6.60
   0  -1   5   72.89    6.00
   0  -1  -5   66.09    5.20
   0  -1  -5   72.49    5.40
   0   1  -5   76.59    6.50
   0   1   5   74.89    6.70
   0   1  -5   79.19    7.00
   0   1   5   70.79    6.40
  -1  -1  -5   44.20    7.20
   1  -1   5   48.30    7.60
  -1  -1  -5   46.60    5.80
  -1  -1  -5   63.19    8.70
  -1  -1  -5   55.29    8.30
   1   1   5   39.10    7.40
  -1   1  -5   63.79    8.50
  -1   1  -5   45.90    7.60
  -1   1  -5   57.79    8.30
  -1   1  -5   47.60    7.40
   2  -1   5    4.90    3.50
  -2  -1  -5    0.50    4.50
  -2  -1  -5    0.20    4.60
   2  -1   5    7.30    3.60
  -2  -1  -5    4.80    4.30
  -2  -1  -5    8.70    5.10
  -2  -1  -5    4.50    4.70
   2  -1   5   -1.00    4.30
   2   1   5    4.80    4.10
  -2   1  -5    8.70    4.80
  -2   1  -5    1.10    4.20
  -2   1  -5    4.60    5.50
   2   1   5   18.40    6.30
  -2   1  -5    5.70    5.20
  -2   1  -5    3.70    4.00
   2   1   5    5.10    3.50
  -3  -1  -5   21.90    8.10
  -3  -1  -5   19.10    7.70
  -3  -1  -5   21.10    8.20
  -3  -1  -5   26.40    8.20
   3  -1   5   39.10    7.60
  -3   1  -5   42.80    9.90
  -3   1  -5   48.50   10.30
  -3   1  -5   32.60    8.60
  -3   1  -5   46.00    9.70
   3   1   5   24.00    6.50
  -4  -1  -5   10.10    8.80
  -4  -1  -5   18.70    9.90
  -4  -1  -5    9.30    8.20
  -4  -1  -5    6.10    7.30
  -4   1  -5    0.70    7.70
  -4   1  -5   31.10   10.70
   4   1   5   -3.00    7.60
  -4   1  -5    0.50    7.30
  -4   1  -5   21.90    8.70
  -4  -2   5  105.19   19.80
  -4  -2   5   87.09   13.80
   4  -2  -5   99.69   16.80
  -4  -2   5   83.39   15.50
  -4   2   5   83.19   14.80
   4   2  -5  133.39   19.80
  -4   2   5  106.89   18.10
  -4   2   5   85.69   15.50
  -3  -2   5    8.90    6.80
  -3  -2   5  -10.00    5.40
   3  -2  -5    3.60    6.50
  -3  -2   5    5.70    6.40
   3  -2  -5    6.20    6.00
  -3  -2   5    6.60    6.20
  -3   2   5    1.30    6.10
   3   2  -5    1.30    6.10
  -3   2   5    1.90    6.10
   3   2  -5    0.00    6.20
  -3   2   5    4.00    5.80
  -3   2   5   13.50    7.60
   3   2  -5   15.50    5.80
  -2  -2   5  408.66   20.20
   2  -2  -5  364.56   18.60
   2  -2  -5  365.56   19.20
  -2  -2   5  361.06   18.90
   2  -2  -5  376.06   19.30
  -2  -2   5  406.76   19.30
   2  -2  -5  395.76   19.50
  -2  -2   5  387.36   18.40
   2   2  -5  390.76   19.50
   2   2  -5  376.96   19.90
  -2   2   5  412.76   19.40
  -2   2   5  400.66   20.00
   2   2  -5  387.06   18.10
   2   2  -5  363.96   18.90
  -2   2   5  395.86   19.30
   1  -2  -5  217.78   11.90
  -1  -2   5  198.08   10.70
   1  -2  -5  199.68   11.10
   1  -2  -5  200.28   11.70
  -1  -2   5  231.48   12.30
   1  -2  -5  198.78   11.30
  -1  -2   5  202.18   10.60
  -1  -2   5  211.08   10.60
   1   2  -5  210.08   11.80
  -1   2   5  214.58   12.00
  -1   2   5  194.28   11.00
  -1   2   5  191.08   10.80
  -1   2   5  209.98   11.70
   1   2  -5  199.18   11.10
   1   2  -5  208.18   12.20
   1   2  -5  184.98   10.70
   0  -2   5  478.35   20.10
   0  -2  -5  509.05   21.30
   0  -2  -5  519.35   21.00
   0  -2  -5  518.95   19.40
   0  -2  -5  500.35   19.30
   0  -2   5  526.75   21.20
   0   2   5  447.56   18.70
   0   2   5  522.85   21.20
   0   2  -5  535.45   21.00
   0   2   5  508.45   21.30
   0   2  -5  517.05   21.00
   0   2   5  469.85   18.80
  -1  -2  -5   50.19    5.40
  -1  -2  -5   46.20    5.20
  -1  -2  -5   70.69    9.30
  -1  -2  -5   52.39    8.00
  -1  -2  -5   64.39    8.70
  -1   2  -5   51.69    7.70
   1   2   5   70.39    9.10
  -1   2  -5   42.40    5.30
   1   2   5   52.59    7.90
   1   2   5   38.90    4.70
  -1   2  -5   61.79    8.20
   1   2   5   43.20    4.90
  -1   2  -5   48.20    6.10
  -2  -2  -5  173.18   12.10
  -2  -2  -5  171.08   12.20
  -2  -2  -5  168.98   10.80
  -2  -2  -5  166.28   10.80
   2  -2   5  168.78   11.40
  -2  -2  -5  163.68   12.70
   2  -2   5  165.48    9.10
   2   2   5  168.18   10.10
   2   2   5  163.28   14.70
  -2   2  -5  162.68   10.00
  -2   2  -5  177.18   12.60
  -2   2  -5  177.68   12.00
  -2   2  -5  155.38   10.10
   2   2   5  195.88   10.40
  -2   2  -5  179.38   12.30
  -3  -2  -5    3.40    6.60
   3  -2   5   12.20    6.10
  -3  -2  -5   29.20    8.20
  -3  -2  -5   20.30    8.80
  -3  -2  -5   12.10    6.70
   3   2   5   12.60    6.10
  -3   2  -5    6.90    7.10
  -3   2  -5   21.30    7.50
  -3   2  -5    5.50    5.70
  -3   2  -5   21.60    8.20
  -4  -2  -5    2.30    8.30
  -4  -2  -5   21.20    9.50
   4  -2   5    2.50    9.90
  -4  -2  -5   12.00    8.80
  -4  -2  -5   28.60   10.20
  -4   2  -5   19.20    9.10
   4   2   5   20.60    9.00
  -4   2  -5   13.20    8.70
  -4   2  -5   19.30    9.80
  -4   2  -5    8.50    8.80
  -4  -3   5  106.59   13.50
  -4  -3   5  116.69   18.20
  -4  -3   5  100.69   11.80
   4  -3  -5  124.29   14.70
   4   3  -5  134.59   16.00
  -4   3   5  151.18   19.90
  -4   3   5  105.79   16.00
  -4   3   5  109.19   13.30
   3  -3  -5   -0.10    5.80
   3  -3  -5    3.50    6.00
  -3  -3   5    8.90    6.20
  -3  -3   5    6.10    6.30
  -3  -3   5    4.00    6.40
  -3  -3   5    9.10    7.00
   3   3  -5    3.60    6.70
  -3   3   5    8.30    6.60
   3   3  -5   25.20    6.80
   3   3  -5   10.40    7.50
  -3   3   5   -3.20    5.70
  -3   3   5   -5.50    6.40
  -3   3   5    2.10    6.90
  -2  -3   5  463.35   21.90
   2  -3  -5  490.35   22.30
   2  -3  -5  456.35   22.00
   2  -3  -5  464.15   21.90
  -2  -3   5  439.66   20.30
  -2  -3   5  442.86   21.30
   2  -3  -5  478.05   21.70
  -2  -3   5  467.35   22.40
   2   3  -5  470.15   22.00
  -2   3   5  461.75   21.80
  -2   3   5  468.15   22.30
  -2   3   5  451.45   21.60
   2   3  -5  464.25   21.70
   2   3  -5  435.16   20.10
  -2   3   5  436.66   21.60
   2   3  -5  458.35   24.10
   1  -3  -5   28.00    6.30
  -1  -3   5   27.40    5.60
   1  -3  -5   24.30    6.00
  -1  -3   5   35.10    5.80
   1  -3  -5   38.70    7.10
  -1  -3   5   35.00    7.10
  -1  -3   5   35.20    6.10
   1  -3  -5   39.20    6.80
   1   3  -5   32.50    5.90
   1   3  -5   39.40    7.40
  -1   3   5   39.60    7.00
   1   3  -5   31.40    5.50
  -1   3   5   26.70    6.70
   1   3  -5   26.80    6.00
  -1   3   5   29.70    6.20
  -1   3   5   28.50    6.40
   0  -3  -5  484.35   20.60
   0  -3   5  527.05   20.80
   0  -3   5  509.85   19.80
   0  -3  -5  493.65   20.80
   0  -3  -5  480.55   19.10
   0  -3  -5  465.15   19.00
   0   3   5  450.75   18.70
   0   3  -5  485.15   20.20
   0   3   5  471.85   18.90
   0   3   5  503.55   21.00
   0   3   5  496.45   20.90
   0   3  -5  508.05   19.70
  -1  -3  -5  146.09    8.70
  -1  -3  -5  146.39   10.60
  -1  -3  -5  160.98   10.20
  -1  -3  -5  162.58   10.60
  -1  -3  -5  140.39    8.70
   1   3   5  154.48    8.20
  -1   3  -5  144.69    9.90
  -1   3  -5  167.78    9.70
   1   3   5  139.59    8.10
  -1   3  -5  152.48    9.60
   1   3   5  151.38   10.20
  -1   3  -5  155.58   10.10
   1   3   5  153.08   10.20
  -2  -3  -5   50.69    9.30
  -2  -3  -5   53.09    9.30
  -2  -3  -5   55.39    8.30
   2  -3   5   44.50    8.30
  -2  -3  -5   56.49    7.10
  -2  -3  -5   60.59    8.80
  -2   3  -5   45.10    6.70
  -2   3  -5   51.89    8.70
  -2   3  -5   51.39    7.30
  -2   3  -5   49.40    8.60
   2   3   5   58.99    6.50
  -2   3  -5   47.00    9.00
   2   3   5   60.29    7.30
   2   3   5   58.49    7.50
  -3  -3  -5   85.69   13.30
  -3  -3  -5   74.09   13.30
  -3  -3  -5   89.99   10.30
  -3  -3  -5   81.39   12.10
  -3   3  -5   75.69   12.90
  -3   3  -5   81.39   13.00
   3   3   5   83.89    9.50
  -3   3  -5   80.79    9.60
  -3   3  -5   91.39   12.90
  -4  -3  -5   13.00    8.90
  -4  -3  -5   47.10   12.30
  -4  -3  -5   30.20   11.00
  -4  -3  -5   38.50   10.80
  -4   3  -5   35.50   11.80
  -4   3  -5   33.50   10.40
  -4   3  -5   32.00    9.90
  -4   3  -5   14.10    9.50
  -4  -4   5   91.49   13.70
  -4  -4   5  101.09   12.50
  -4  -4   5  102.89   16.40
   4  -4  -5  115.09   14.10
   4   4  -5   80.69   15.80
  -4   4   5   65.19   14.00
  -4   4   5   96.49   17.80
  -4   4   5  116.79   13.70
  -3  -4   5    0.60    5.80
   3  -4  -5    5.80    6.60
  -3  -4   5   -0.10    6.20
  -3  -4   5   -9.70    5.70
   3  -4  -5    2.30    5.90
  -3  -4   5    2.90    5.40
  -3   4   5    3.40    6.70
  -3   4   5   -0.20    6.50
   3   4  -5   10.10    7.10
  -3   4   5    4.40    5.30
   3   4  -5   -1.10    6.50
  -3   4   5    3.00    7.20
   3   4  -5    1.20    5.20
   2  -4  -5  192.48   12.60
   2  -4  -5  217.38   13.40
  -2  -4   5  206.38   12.70
  -2  -4   5  198.48   11.50
   2  -4  -5  198.68   13.00
  -2  -4   5  193.18   12.90
   2  -4  -5  206.48   14.50
  -2  -4   5  185.08   12.90
   2   4  -5  205.08   12.90
  -2   4   5  201.88   13.20
  -2   4   5  195.98   12.70
  -2   4   5  199.08   13.30
   2   4  -5  219.28   13.60
   2   4  -5  195.48   11.20
  -2   4   5  189.08   13.00
  -1  -4   5   16.50    4.20
   1  -4  -5   14.40    5.40
  -1  -4   5   17.50    4.90
   1  -4  -5   21.60    5.80
   1  -4  -5   11.00    5.30
  -1  -4   5   13.90    5.40
  -1  -4   5   17.90    5.20
   1  -4  -5   16.80    5.30
  -1   4   5   20.10    6.00
   1   4  -5   15.50    4.00
  -1   4   5   13.20    5.10
  -1   4   5   11.30    5.50
   1   4  -5   13.90    4.90
   1   4  -5   23.20    6.00
   1   4  -5    7.70    4.70
  -1   4   5   21.50    5.90
   0  -4  -5  332.97   15.80
   0  -4   5  349.27   14.70
   0  -4  -5  328.07   14.60
   0  -4   5  361.56   15.70
   0  -4  -5  332.27   14.70
   0  -4  -5  356.76   16.20
   0   4  -5  329.27   14.40
   0   4   5  347.87   16.10
   0   4  -5  329.27   15.20
   0   4   5  355.86   16.20
   0   4   5  324.37   14.30
   0   4   5  332.67   14.50
  -1  -4  -5 1016.30   40.80
  -1  -4  -5 1107.59   41.90
  -1  -4  -5 1133.89   42.10
  -1  -4  -5 1029.40   39.40
  -1  -4  -5 1178.78   42.40
  -1   4  -5 1117.99   40.70
   1   4   5 1094.29   39.30
   1   4   5 1017.40   39.00
   1   4   5 1093.49   41.70
   1   4   5 1112.39   41.90
  -1   4  -5 1138.09   40.70
  -1   4  -5 1162.08   41.70
  -1   4  -5 1133.49   41.40
  -2  -4  -5   98.09    9.70
   2  -4   5   97.79    8.50
  -2  -4  -5   92.99    9.00
  -2  -4  -5   91.99    9.20
  -2  -4  -5   84.59    8.40
  -2  -4  -5   85.79    8.60
  -2   4  -5  103.09    9.30
  -2   4  -5   98.29    7.70
   2   4   5   83.49    8.50
   2   4   5  101.39    8.00
  -2   4  -5   96.29    7.70
   2   4   5  107.29    8.30
  -2   4  -5   95.49    9.80
   3  -4   5   10.70    5.20
  -3  -4  -5    7.10    6.60
  -3  -4  -5    3.30    6.80
  -3  -4  -5   15.40    7.60
  -3  -4  -5   13.90    7.70
  -3   4  -5    6.00    6.20
  -3   4  -5    6.40    7.20
  -3   4  -5    5.60    5.90
  -3   4  -5    0.50    6.00
   3   4   5    8.60    5.90
  -4  -4  -5    0.40    7.00
  -4  -4  -5   11.30    9.20
  -4  -4  -5   19.60    9.00
   4  -4   5   -6.70    9.20
  -4  -4  -5    4.70    8.50
  -4   4  -5   15.30    9.30
  -4   4  -5   21.00   10.90
   4   4   5   -5.70    8.40
  -4   4  -5   10.90    9.10
   4  -5  -5   79.29   14.80
  -4  -5   5   41.20   10.90
  -4  -5   5   60.99   13.90
  -4  -5   5   57.49   13.00
  -4   5   5   47.50   11.60
  -4   5   5   63.69   12.50
   4   5  -5   53.39   13.80
  -4   5   5   64.19   13.40
  -3  -5   5   33.30   10.90
  -3  -5   5    8.00    6.40
   3  -5  -5    1.30    6.20
  -3  -5   5   10.30    6.40
   3  -5  -5   -1.60    6.70
  -3  -5   5   14.90    6.60
  -3   5   5    2.10    6.50
  -3   5   5    1.40    5.60
  -3   5   5    8.80    6.40
  -3   5   5   10.00    7.30
   3   5  -5    1.50    6.30
   3   5  -5    6.70    6.20
   3   5  -5    4.00    7.30
  -2  -5   5   14.80    5.20
   2  -5  -5   14.00    6.20
  -2  -5   5   13.60    6.00
  -2  -5   5    7.70    5.40
   2  -5  -5   15.70    6.00
   2  -5  -5   16.70    5.80
   2  -5  -5   13.60    6.30
  -2  -5   5   15.10    5.90
  -2   5   5    9.90    6.50
   2   5  -5   10.60    6.00
  -2   5   5    8.60    5.40
   2   5  -5    4.40    5.80
  -2   5   5   16.60    6.60
  -2   5   5   11.50    6.00
   2   5  -5   15.40    4.80
   2   5  -5   17.60    8.80
  -1  -5   5    5.60    4.20
   1  -5  -5   16.10    5.40
  -1  -5   5    3.60    3.50
   1  -5  -5    6.10    5.00
   1  -5  -5   -0.20    3.80
  -1  -5   5    5.20    5.00
  -1  -5   5    5.80    4.00
   1  -5  -5    5.90    4.90
   1   5  -5    4.70    4.90
   1   5  -5    5.20    4.50
   1   5  -5    0.20    3.20
  -1   5   5   -2.40    4.40
  -1   5   5   11.50    4.90
  -1   5   5   10.20    9.00
   1   5  -5    5.10    4.60
  -1   5   5    7.40    5.20
   0  -5  -5  128.09    8.50
   0  -5   5  149.19    8.00
   0  -5  -5  126.19    8.40
   0  -5  -5  142.39    9.50
   0  -5   5  136.39    8.50
   0  -5  -5  128.39    8.90
   0   5  -5  146.39    7.90
   0   5   5  129.09    8.10
   0   5   5  130.09    9.30
   0   5   5  139.89    9.30
   0   5   5  127.59    8.20
   0   5  -5  140.99    8.50
  -1  -5  -5  207.18   12.30
  -1  -5  -5  195.68   10.90
  -1  -5  -5  184.88   10.70
  -1  -5  -5  201.78   12.30
  -1  -5  -5  199.38   12.00
  -1   5  -5  211.68   11.60
  -1   5  -5  199.48   11.40
   1   5   5  206.78   12.10
  -1   5  -5  192.28   11.00
  -1   5  -5  216.08   11.10
   1   5   5  187.28   11.90
   1   5   5  191.28   10.60
   1   5   5  194.58   10.50
  -2  -5  -5   80.59    8.30
  -2  -5  -5   70.09    9.00
  -2  -5  -5   76.69    8.90
  -2  -5  -5   93.39    9.10
  -2  -5  -5   91.09    8.70
   2  -5   5   91.79    8.20
   2   5   5   71.89    8.50
  -2   5  -5   78.59    7.00
  -2   5  -5   65.29   10.70
   2   5   5   89.29    7.80
  -2   5  -5   85.69    7.30
  -2   5  -5   79.39    8.40
   2   5   5   77.39    7.70
  -2   5  -5   67.29    8.50
   3  -5   5    1.50    4.90
  -3  -5  -5   -1.00    6.30
  -3  -5  -5    5.90    6.80
  -3  -5  -5   -1.20    5.40
  -3  -5  -5    3.60    6.90
  -3   5  -5   -4.10    5.20
  -3   5  -5    5.80    6.70
  -3   5  -5    3.10    6.30
   3   5   5   -0.10    5.20
  -3   5  -5    2.30    5.90
  -4  -5  -5   17.70    9.90
  -4  -5  -5   26.20   10.30
  -4  -5  -5   20.30    9.20
  -4  -5  -5   26.60    9.80
   4   5   5    5.50    8.20
  -4   5  -5    5.90    7.90
  -4   5  -5   23.70    9.60
  -4   5  -5   13.60    9.00
  -4   5  -5    7.00   11.50
   4  -6  -5   19.10    9.20
  -4  -6   5   12.00    8.20
  -4  -6   5    2.50    7.80
  -4  -6   5   25.00    9.60
  -4   6   5   -8.30    7.40
   4   6  -5   10.70    9.30
  -4   6   5   10.40    7.40
  -4   6   5   14.00   10.10
  -3  -6   5  114.69   14.80
   3  -6  -5   89.49   13.50
  -3  -6   5   74.19    9.30
  -3  -6   5   84.89   13.30
   3  -6  -5  119.29   16.60
  -3  -6   5   91.49   11.20
  -3   6   5   99.29   15.00
   3   6  -5  102.29   15.00
  -3   6   5   69.39   12.40
   3   6  -5   78.19   11.60
  -3   6   5   76.29   12.20
  -3   6   5   83.59   12.80
   3   6  -5  100.29   13.80
  -2  -6   5   12.40    5.70
  -2  -6   5   11.20    5.70
   2  -6  -5    7.50    6.10
  -2  -6   5    9.00    5.70
   2  -6  -5    1.40    4.50
  -2  -6   5    5.50    4.30
   2  -6  -5   10.80    5.40
   2  -6  -5    9.60    5.40
   2   6  -5   10.90    4.50
   2   6  -5   18.20    6.00
  -2   6   5    8.60    6.10
  -2   6   5    7.20    5.30
  -2   6   5    9.20    5.20
   2   6  -5   18.00    5.70
  -2   6   5    8.40    5.80
   1  -6  -5   12.70    5.30
  -1  -6   5   15.50    5.60
   1  -6  -5   10.60    5.80
   1  -6  -5   15.60    5.60
  -1  -6   5   16.20    3.70
  -1  -6   5   17.40    4.80
  -1  -6   5   24.80    5.60
   1  -6  -5   11.30    4.80
  -1   6   5   23.60    6.10
  -1   6   5   12.30    6.00
   1   6  -5   15.50    3.70
  -1   6   5    8.90    4.90
   1   6  -5   18.40    5.30
  -1   6   5   15.10    5.20
   1   6  -5   12.60    5.30
   1   6  -5   15.90    5.00
   0  -6  -5    1.40    3.70
   0  -6  -5    6.90    4.40
   0  -6  -5   -2.30    4.00
   0  -6   5    2.50    3.70
   0  -6   5   -2.00    2.70
   0  -6  -5   -2.40    4.10
   0   6  -5    2.50    3.40
   0   6   5    3.00    3.60
   0   6   5    8.50    4.90
   0   6  -5    0.70    2.70
   0   6   5    2.30    4.00
  -1  -6  -5  795.12   31.90
  -1  -6  -5  719.93   31.40
  -1  -6  -5  759.62   30.00
  -1  -6  -5  737.53   29.90
  -1  -6  -5  804.22   32.10
   1   6   5  773.72   31.70
  -1   6  -5  811.52   30.90
   1   6   5  782.82   31.70
   1   6   5  763.92   29.70
  -1   6  -5  852.11   31.30
  -1   6  -5  824.92   30.20
   1   6   5  753.52   29.60
  -1   6  -5  808.32   30.10
  -2  -6  -5    5.70    4.60
  -2  -6  -5    4.10    5.20
  -2  -6  -5   -1.60    4.80
   2  -6   5   -3.20    4.10
  -2  -6  -5    6.30    4.10
  -2  -6  -5   14.30    5.90
  -2   6  -5    2.20    5.60
  -2   6  -5   -0.40    3.90
   2   6   5    4.40    5.90
   2   6   5    3.90    4.50
  -2   6  -5    2.70    4.10
   2   6   5    3.40    4.20
  -2   6  -5    0.10    4.00
  -2   6  -5    6.90    4.80
  -3  -6  -5   69.89   12.10
  -3  -6  -5   39.90   10.10
   3  -6   5   55.49    8.70
  -3  -6  -5   47.20    9.70
  -3  -6  -5   70.49   12.50
   3   6   5   58.89    9.50
  -3   6  -5   39.30    9.00
  -3   6  -5   52.99    9.90
  -3   6  -5   29.20    8.70
  -3   6  -5   42.70    9.80
  -4  -6  -5   70.29   13.60
  -4  -6  -5   68.59   12.80
  -4  -6  -5   78.19   14.40
  -4  -6  -5   53.89   13.40
   4  -6   5   45.10   10.50
  -4   6  -5   46.90   11.20
   4   6   5   59.89   13.70
  -4   6  -5   84.79   15.90
  -4   6  -5   50.89   10.70
  -4   6  -5   87.69   17.30
  -4  -7   5    2.80    7.70
   4  -7  -5   -2.40    7.60
  -4  -7   5    6.60    8.50
  -4  -7   5   11.50    8.00
  -4   7   5   11.60    7.40
  -4   7   5   29.20   11.90
  -4   7   5   -6.80    6.70
   4   7  -5   -3.90    7.90
  -3  -7   5   20.60    8.50
   3  -7  -5   17.00    8.30
  -3  -7   5   12.40    8.90
  -3  -7   5   21.40    7.30
   3  -7  -5   38.70    9.50
  -3  -7   5   23.10    7.80
  -3   7   5   23.50    8.00
  -3   7   5    5.30    7.50
   3   7  -5   26.30    7.00
   3   7  -5   26.20    8.70
  -3   7   5   30.90    8.30
  -3   7   5   16.60    8.40
   3   7  -5   10.00    9.10
   2  -7  -5   19.50    5.90
   2  -7  -5   23.10    7.00
   2  -7  -5   22.40    7.30
  -2  -7   5   22.70    5.30
   2  -7  -5   38.40    7.90
  -2  -7   5   32.30    6.60
  -2  -7   5   22.20    7.70
  -2  -7   5   29.00    7.60
   2   7  -5   34.40    7.30
   2   7  -5   29.40    7.70
   2   7  -5   23.40    7.40
  -2   7   5   29.50    7.70
   2   7  -5   18.80    4.80
  -2   7   5   19.00    6.40
  -2   7   5   22.00    7.30
  -2   7   5   24.90    6.90
   1  -7  -5   16.90    5.90
   1  -7  -5    8.20    4.50
  -1  -7   5    9.90    4.20
  -1  -7   5    4.00    2.90
   1  -7  -5    5.40    4.50
   1  -7  -5    0.90    4.70
  -1  -7   5   10.70    4.60
  -1  -7   5    4.10    4.50
  -1   7   5    7.10    4.50
  -1   7   5    1.00    5.00
   1   7  -5   10.50    3.20
  -1   7   5    8.40    5.00
  -1   7   5    9.70    5.30
   1   7  -5    6.00    4.30
   1   7  -5   10.80    4.80
   0  -7  -5  302.67   14.70
   0  -7   5  310.67   14.20
   0  -7   5  331.07   13.40
   0  -7  -5  293.67   15.40
   0  -7  -5  314.07   14.90
   0  -7  -5  328.67   15.40
   0   7   5  305.47   14.80
   0   7   5  305.97   15.40
   0   7   5  320.37   15.80
   0   7  -5  326.07   14.20
   0   7   5  262.47   15.10
   0   7  -5  322.67   13.40
  -1  -7  -5    8.00    4.80
  -1  -7  -5   -1.10    4.00
  -1  -7  -5    1.70    3.70
  -1  -7  -5    5.10    4.50
  -1   7  -5   10.50    4.40
   1   7   5    8.40    4.00
   1   7   5    7.50    4.90
  -1   7  -5    2.30    4.20
  -1   7  -5    9.90    4.00
   1   7   5    8.60    4.40
   1   7   5   11.00    4.80
  -1   7  -5    0.50    3.00
  -2  -7  -5   16.80    6.70
  -2  -7  -5   24.60    7.10
  -2  -7  -5   32.10    8.30
   2  -7   5   26.50    6.60
   2  -7   5   20.90    6.40
  -2  -7  -5   23.60    6.60
  -2  -7  -5   23.50    6.40
  -2   7  -5   21.20    5.60
  -2   7  -5   25.10    7.20
   2   7   5   22.70    6.60
   2   7   5   23.00    6.30
  -2   7  -5   31.80    6.60
  -2   7  -5   20.60    6.10
  -2   7  -5   21.30    5.10
   2   7   5   26.40    7.30
  -3  -7  -5    8.90    7.50
   3  -7   5    8.70    5.10
  -3  -7  -5    3.60    6.50
  -3  -7  -5    5.20    7.20
  -3  -7  -5    4.80    7.40
  -3   7  -5    4.90    7.40
  -3   7  -5    9.40    7.30
   3   7   5    9.70    5.90
  -3   7  -5    2.60    5.80
  -3   7  -5   -4.00    5.60
  -4  -7  -5   88.39   16.50
  -4  -7  -5   84.69   15.00
  -4  -7  -5   88.89   16.10
   4  -7   5   79.49   13.00
  -4  -7  -5   96.59   14.80
  -4   7  -5  105.39   12.10
  -4   7  -5  104.59   17.50
  -4   7  -5  105.49   16.30
  -4   7  -5   77.29   14.00
  -4  -8   5   31.00    9.30
  -4  -8   5   30.30   10.20
   4  -8  -5   30.30   10.20
  -4  -8   5   13.50    8.30
  -4   8   5   26.80    9.70
   4   8  -5   39.00   13.10
  -4   8   5   36.40   11.20
  -4   8   5   40.10   13.80
   4   8  -5   33.80   13.80
  -3  -8   5   35.90   10.00
   3  -8  -5   32.10   10.10
  -3  -8   5   41.30   10.40
  -3  -8   5   26.20    7.00
   3   8  -5   37.70   10.00
  -3   8   5   59.39   11.50
  -3   8   5   28.20   10.00
   3   8  -5   43.80   10.80
  -3   8   5   35.50    9.30
   3   8  -5   30.20    6.80
  -2  -8   5   49.10    5.60
   2  -8  -5   56.89    9.50
   2  -8  -5   36.00    7.90
   2  -8  -5   38.50    8.40
   2  -8  -5   62.19   10.70
  -2  -8   5   50.49    9.20
   2   8  -5   62.89    9.40
  -2   8   5   52.39    9.10
   2   8  -5   51.69    9.20
  -2   8   5   38.50    8.20
   2   8  -5   39.40    6.10
  -2   8   5   48.90    9.50
  -2   8   5   60.89   10.50
   2   8  -5   37.60    8.60
  -1  -8   5   27.50    3.20
  -1  -8   5   48.20    7.80
   1  -8  -5   41.50    7.80
   1  -8  -5   44.70    7.40
   1  -8  -5   35.70    7.20
  -1  -8   5   46.50    6.70
   1  -8  -5   33.80    6.90
  -1  -8   5   50.49    7.00
  -1   8   5   37.80    6.70
  -1   8   5   34.50    6.90
   1   8  -5   26.80    3.30
   1   8  -5   30.10    6.20
   1   8  -5   31.20    6.60
  -1   8   5   25.60    6.50
  -1   8   5   42.50    8.40
   1   8  -5   38.40    7.10
   0  -8  -5  125.79    9.30
   0  -8   5  131.59    8.10
   0  -8  -5  123.99    9.10
   0  -8  -5  140.49    9.20
   0  -8  -5  118.79    9.40
   0   8  -5  129.79    7.20
   0   8   5  130.39    9.30
   0   8   5  135.89    9.20
   0   8   5  121.79    9.50
   0   8   5  131.59    9.10
   0   8  -5  125.29    8.10
   0   8  -5  126.69    7.20
  -1  -8  -5   75.49    7.40
  -1  -8  -5   65.59    7.50
  -1  -8  -5   79.79    8.20
  -1  -8  -5   70.99    7.60
  -1  -8  -5   66.69    7.40
  -1   8  -5   71.69    6.90
   1   8   5   76.99    7.60
  -1   8  -5   80.19    6.70
   1   8   5   64.59    7.00
  -1   8  -5   84.29    7.40
   1   8   5   82.69    8.20
  -1   8  -5   69.69    6.20
  -2  -8  -5    2.40    5.10
  -2  -8  -5    2.00    4.10
  -2  -8  -5    7.90    5.30
   2  -8   5    7.50    4.90
  -2  -8  -5    7.30    5.20
   2  -8   5    6.80    4.40
  -2  -8  -5   10.30    5.90
  -2   8  -5   14.30    4.80
  -2   8  -5    7.60    4.70
  -2   8  -5    7.60    5.40
  -2   8  -5   12.90    6.50
   2   8   5   -3.70    5.30
   2   8   5   10.50    5.40
  -3  -8  -5    3.70    7.60
  -3  -8  -5    0.30    6.90
   3  -8   5    9.20    5.70
  -3  -8  -5   -4.10    7.40
  -3  -8  -5    2.10    5.70
  -3   8  -5    0.20    5.50
  -3   8  -5   -2.90    6.40
  -3   8  -5    3.70    5.70
  -3   8  -5    4.90    5.80
  -4  -8  -5   50.29   12.50
   4  -8   5   45.50   10.80
  -4  -8  -5   58.69   13.30
  -4  -8  -5   62.09   13.80
  -4  -8  -5   50.89   12.20
  -4   8  -5   48.60   12.40
  -4   8  -5   71.09   12.60
  -4   8  -5   55.59   11.10
  -4   8  -5   31.70   11.40
   4   8   5   27.60   12.10
  -4  -9   5   91.39   11.60
  -4  -9   5   93.49   15.50
  -4  -9   5  108.59   18.30
   4  -9  -5  117.49   20.80
   4   9  -5  144.69   21.30
  -4   9   5   75.29   15.40
  -4   9   5  106.09   12.40
   4   9  -5  100.39   19.30
  -4   9   5  114.79   21.00
  -3  -9   5   22.60   10.10
   3  -9  -5   23.00    8.30
  -3  -9   5    8.40    6.90
  -3  -9   5    4.30    6.90
   3  -9  -5    0.50    5.50
  -3   9   5    9.70    6.00
  -3   9   5   10.80    7.30
  -3   9   5    7.30    7.10
   3   9  -5    5.00    4.80
   3   9  -5    3.80    8.10
   3   9  -5    3.10    6.30
  -3   9   5    4.60    8.00
  -2  -9   5  307.57   13.70
   2  -9  -5  277.37   16.70
  -2  -9   5  319.37   18.20
   2  -9  -5  284.07   17.20
  -2  -9   5  321.27   17.10
   2  -9  -5  290.47   16.10
  -2  -9   5  298.77   17.20
   2  -9  -5  276.77   16.90
  -2   9   5  325.57   16.80
  -2   9   5  303.97   17.10
   2   9  -5  274.57   16.70
  -2   9   5  298.77   17.60
  -2   9   5  294.37   17.60
   2   9  -5  282.07   16.30
   2   9  -5  299.37   17.30
   1  -9  -5   75.79    8.00
   1  -9  -5   79.89    7.30
  -1  -9   5   67.39    6.40
  -1  -9   5   82.09    7.60
   1  -9  -5   79.49    7.80
  -1  -9   5   78.79    7.10
   1  -9  -5   80.29    8.30
   1   9  -5   77.49    7.10
   1   9  -5   74.79    4.50
   1   9  -5   80.49    7.80
   1   9  -5   73.49    7.60
  -1   9   5   69.69    8.00
  -1   9   5   76.29    7.30
  -1   9   5   98.19    8.70
   0  -9  -5  107.09    8.60
   0  -9   5  133.19    8.00
   0  -9  -5  118.79    8.50
   0  -9  -5  102.09    8.90
   0  -9  -5  109.89    9.00
   0  -9  -5  121.89    8.80
   0   9  -5  103.59    8.10
   0   9  -5  116.69    6.70
   0   9  -5  108.19    6.90
   0   9   5  105.39    8.90
   0   9   5  118.59    8.90
   0   9  -5  108.99    6.40
   0   9   5  112.39    8.90
   0   9   5  117.69    8.80
  -1  -9  -5   66.49    7.40
  -1  -9  -5   69.39    7.70
  -1  -9  -5   65.09    7.60
  -1  -9  -5   79.19    7.90
  -1  -9  -5   67.69    7.50
   1   9   5   66.99    7.00
  -1   9  -5   78.89    7.00
  -1   9  -5   61.19    6.50
  -1   9  -5   79.49    6.20
   1   9   5   57.19    7.00
  -1   9  -5   73.09    5.90
   1   9   5   78.79    7.80
   1   9   5   79.39    7.70
   2  -9   5    6.40    4.90
  -2  -9  -5    9.10    6.30
  -2  -9  -5    2.30    5.20
  -2  -9  -5    1.20    5.00
  -2  -9  -5    7.30    4.80
  -2  -9  -5    3.10    5.30
   2  -9   5   13.50    5.10
  -2   9  -5   -6.20    4.40
  -2   9  -5    2.30    4.50
  -2   9  -5    6.10    4.10
   2   9   5    4.10    5.10
   2   9   5    1.50    5.80
  -2   9  -5   15.80    4.50
   3  -9   5    6.20    4.60
   3  -9   5    5.70    6.80
  -3  -9  -5    4.70    6.50
  -3  -9  -5   10.10    6.40
  -3  -9  -5   16.00    6.70
  -3  -9  -5    8.40    6.60
  -3   9  -5   13.00    6.90
  -3   9  -5   -0.40    8.10
  -3   9  -5    1.00    5.40
  -3   9  -5   -3.40    5.10
  -4  -9  -5  115.99   14.00
  -4  -9  -5  103.39   16.20
  -4  -9  -5  145.59   16.60
  -4  -9  -5   95.09   15.60
  -4   9  -5  102.19   13.00
  -4   9  -5   97.09   17.50
  -4   9  -5  112.39   13.80
  -4   9  -5  117.29   12.80
  -4 -10   5   22.90   11.20
  -4 -10   5    6.40    6.20
   4 -10  -5   19.50   10.80
  -4 -10   5   17.20    8.60
  -4  10   5   24.70   10.00
  -4  10   5   18.00   10.00
  -4  10   5    6.80    6.80
   4  10  -5   -3.00   10.00
   4  10  -5   29.40   16.10
  -3 -10   5   13.70    8.20
  -3 -10   5   10.60    5.60
   3 -10  -5   34.70   11.10
  -3 -10   5   21.60    9.20
   3 -10  -5   14.30    8.30
  -3  10   5   25.00    8.20
   3  10  -5   15.10    7.40
  -3  10   5   24.10    9.50
   3  10  -5   34.70   10.50
  -3  10   5    6.10    8.30
   3  10  -5   26.60    6.60
  -3  10   5    9.10    7.20
   2 -10  -5   31.30    7.80
  -2 -10   5   26.20    8.00
   2 -10  -5   15.10    5.70
   2 -10  -5   39.00    8.50
  -2 -10   5   27.40    7.10
  -2 -10   5   29.80    7.20
   2 -10  -5   15.70    6.70
  -2 -10   5   28.70    5.30
   2  10  -5   16.30    4.30
   2  10  -5   21.00    6.90
   2  10  -5   21.00    6.80
  -2  10   5   23.90    6.80
   2  10  -5   27.00    7.80
  -2  10   5   15.60    7.40
  -2  10   5   23.70    6.60
  -2  10   5    4.80    5.90
   1 -10  -5  228.68   13.60
  -1 -10   5  227.68   12.00
  -1 -10   5  220.18   12.70
  -1 -10   5  241.28   12.40
   1 -10  -5  244.78   14.00
   1 -10  -5  245.88   14.10
   1 -10  -5  212.38   12.30
  -1  10   5  220.48   13.40
   1  10  -5  242.38   13.30
   1  10  -5  224.58   12.90
  -1  10   5  233.98   13.90
  -1  10   5  222.98   12.80
  -1  10   5  229.88   14.20
   0 -10  -5   65.29    7.30
   0 -10  -5   66.29    6.60
   0 -10  -5   73.59    8.10
   0 -10  -5   74.89    7.60
   0 -10   5   65.89    5.90
   0 -10  -5   69.59    7.20
   0  10  -5   76.79    5.40
   0  10   5   63.89    7.60
   0  10   5   68.89    7.20
   0  10  -5   76.09    5.20
   0  10  -5   78.49    5.90
   0  10  -5   70.49    5.80
   0  10   5   78.09    7.90
  -1 -10  -5   14.60    5.40
  -1 -10  -5   13.70    5.70
  -1 -10  -5   22.50    6.60
  -1 -10  -5   16.60    5.90
   1  10   5    8.10    5.60
  -1  10  -5   11.30    4.70
  -1  10  -5   17.80    6.30
   1  10   5   15.60    5.40
  -1  10  -5   13.80    4.80
  -1  10  -5   26.70    5.20
   1  10   5   18.40    5.80
   1  10   5   14.30    5.90
   2 -10   5   11.70    5.00
  -2 -10  -5    5.00    5.20
  -2 -10  -5    7.40    5.30
  -2 -10  -5   13.40    5.60
  -2 -10  -5   -0.90    5.60
   2 -10   5    2.50    4.90
  -2 -10  -5   15.60    6.90
  -2  10  -5    8.20    4.90
  -2  10  -5   11.50    5.00
   2  10   5    7.50    4.60
  -2  10  -5    2.90    4.60
  -2  10  -5    5.10    4.10
   2  10   5   13.80    5.70
  -2  10  -5    4.70    5.70
  -3 -10  -5   -5.10    6.60
  -3 -10  -5   13.70    7.10
   3 -10   5    2.10    4.10
  -3 -10  -5    4.60    7.50
  -3 -10  -5    5.70    7.30
   3 -10   5   -1.60    5.90
   3  10   5    8.40    5.80
  -3  10  -5    4.30    7.50
  -3  10  -5   22.10    7.50
  -3  10  -5   13.60    7.60
  -3  10  -5    7.50    6.00
   4 -10   5   57.19   13.20
  -4 -10  -5   74.49   15.00
  -4 -10  -5   64.89   13.30
  -4 -10  -5   66.49   14.10
  -4  10  -5   52.69   12.90
  -4  10  -5   64.39   14.30
  -4  10  -5   76.29   13.60
  -4  10  -5   54.89   10.60
  -4 -11   5    4.90    6.60
  -4 -11   5    1.50    6.40
  -4 -11   5    9.10   10.60
   4 -11  -5    1.10    9.00
  -4  11   5   18.90   10.20
  -4  11   5    3.50    8.20
   4  11  -5   17.40   10.80
  -4  11   5   35.10   10.70
  -3 -11   5   19.70    6.40
   3 -11  -5   32.80    9.70
  -3 -11   5   66.89   12.60
   3 -11  -5   30.30   10.00
  -3 -11   5   55.69   11.90
  -3  11   5   45.40   10.50
   3  11  -5   38.80   11.00
   3  11  -5   29.80    6.50
  -3  11   5   32.10    8.80
  -3  11   5   12.30    8.30
  -3  11   5   27.70    9.50
   3  11  -5   34.20    8.30
   2 -11  -5   35.40    7.30
  -2 -11   5   45.50    8.50
   2 -11  -5   43.30    8.90
  -2 -11   5   35.60    8.00
  -2 -11   5   39.40    5.10
   2 -11  -5   35.20    8.60
  -2 -11   5   40.00    9.20
  -2  11   5   50.29    9.50
   2  11  -5   24.70    4.40
  -2  11   5   31.50    8.00
  -2  11   5   33.40    9.30
   2  11  -5   39.80    8.30
  -2  11   5   45.10   10.20
   2  11  -5   30.20    8.30
   2  11  -5   37.10    8.20
  -1 -11   5  159.38    9.80
  -1 -11   5  146.29   10.10
   1 -11  -5  155.48   11.30
   1 -11  -5  151.98   11.40
   1 -11  -5  155.68   12.10
   1 -11  -5  147.79   10.00
  -1 -11   5  154.08    9.50
   1  11  -5  155.28   10.30
  -1  11   5  130.39    9.70
   1  11  -5  141.59   10.00
  -1  11   5  171.28   12.00
  -1  11   5  142.79   10.80
  -1  11   5  148.59   11.20
   0 -11   5   15.80    4.20
   0 -11  -5   12.40    5.40
   0 -11  -5   19.10    6.40
   0 -11  -5    8.00    4.40
   0 -11  -5   12.00    5.30
   0 -11  -5   10.20    5.20
   0  11  -5   24.00    4.40
   0  11   5    8.90    5.50
   0  11   5   15.70    5.70
   0  11  -5   16.30    3.80
   0  11  -5    6.70    2.90
   0  11   5    9.30    5.00
   0  11  -5   22.80    7.90
  -1 -11  -5   70.69    7.80
  -1 -11  -5   75.79    7.50
  -1 -11  -5   67.29    7.80
  -1 -11  -5   84.99    8.30
  -1 -11  -5   61.39    7.60
   1  11   5   70.59    8.60
   1  11   5   71.99    8.90
   1  11   5   71.29    7.80
  -1  11  -5   64.49    6.80
  -1  11  -5   69.69    5.80
  -1  11  -5   58.49    6.40
  -1  11  -5   57.49    5.40
  -2 -11  -5   91.49    9.50
  -2 -11  -5   98.79   14.00
  -2 -11  -5   73.79   10.90
   2 -11   5   57.69    9.60
  -2 -11  -5   59.59   10.00
  -2 -11  -5   70.19   10.90
   2  11   5   80.19   11.00
  -2  11  -5   54.79    6.70
  -2  11  -5   61.89    6.50
  -2  11  -5   67.49    7.10
  -2  11  -5   74.99   11.20
   2  11   5   73.99   10.20
  -2  11  -5   56.79    6.80
   2  11   5   67.89    9.50
   3 -11   5   12.50    6.50
  -3 -11  -5    9.60    7.90
  -3 -11  -5   15.10    8.20
  -3 -11  -5   24.80    8.60
  -3  11  -5    7.50    6.30
  -3  11  -5   10.10    6.30
   3  11   5   15.70    7.30
  -3  11  -5   11.50    7.70
  -4 -11  -5    5.90    8.50
  -4 -11  -5   28.70   10.40
  -4 -11  -5   21.80    9.20
  -4  11  -5   25.40   10.60
  -4  11  -5    7.20    7.70
   4  11   5    5.70    9.70
  -4  11  -5    8.10    6.90
  -4 -12   5   30.70   11.70
  -4 -12   5   11.90    7.50
   4 -12  -5   30.70   11.60
  -4  12   5   23.90   10.00
  -4  12   5    6.40   10.10
   4  12  -5   34.70   13.00
  -4  12   5   21.50   11.80
   3 -12  -5   16.00    9.80
  -3 -12   5    4.10    6.70
  -3 -12   5    9.30    5.30
  -3 -12   5    8.60    8.10
   3 -12  -5    6.90    6.30
   3  12  -5   14.80    4.50
  -3  12   5   13.60    8.50
   3  12  -5   10.10    8.00
  -3  12   5   12.80    7.10
  -3  12   5   11.50    8.60
  -3  12   5   15.40    8.90
   3  12  -5   15.90    7.30
   2 -12  -5    6.20    5.10
  -2 -12   5    5.70    5.60
   2 -12  -5    8.20    7.00
  -2 -12   5    1.00    5.70
   2 -12  -5    8.00    4.80
  -2 -12   5   13.90    6.00
  -2  12   5    7.30    5.40
  -2  12   5    3.50    5.10
   2  12  -5   21.20    8.30
   2  12  -5    7.70    7.30
  -2  12   5   14.80    6.60
  -2  12   5    9.50    6.90
  -1 -12   5   59.69    8.60
   1 -12  -5   51.49   13.60
   1 -12  -5   55.19    8.80
  -1 -12   5   43.10    7.10
   1 -12  -5   53.69    7.90
   1 -12  -5   42.70    7.90
  -1 -12   5   60.59   12.40
   1  12  -5   41.90    7.30
  -1  12   5   49.99    8.50
  -1  12   5   44.60    8.80
  -1  12   5   37.80    7.20
   1  12  -5   36.40    7.10
  -1  12   5   43.50    8.10
   1  12  -5   52.49    8.40
   0 -12  -5   47.80    7.60
   0 -12  -5   40.90    7.80
   0 -12  -5   55.89    9.00
   0 -12  -5   41.70    6.90
   0 -12   5   41.80    4.70
   0 -12  -5   49.10    8.60
   0  12  -5   37.90    4.20
   0  12  -5   52.49    7.10
   0  12  -5   43.80    4.00
   0  12   5   52.29    8.50
   0  12  -5   59.09    6.80
   0  12   5   40.60    7.60
   0  12  -5   41.90    6.30
   0  12   5   41.30    8.50
   1 -12   5    8.40    4.40
  -1 -12  -5    1.40    7.10
  -1 -12  -5   -5.40    3.60
  -1 -12  -5    6.40    4.60
  -1 -12  -5    0.00    4.80
  -1 -12  -5    3.20    5.20
   1  12   5    4.10    4.80
   1  12   5    1.00    5.30
  -1  12  -5    4.70    3.90
   1  12   5   10.40    4.70
  -1  12  -5    4.30    3.00
  -1  12  -5    4.80    3.20
  -1  12  -5    0.50    3.30
  -1  12  -5    4.30    4.00
  -2 -12  -5   15.60    6.00
  -2 -12  -5   19.00    7.30
  -2 -12  -5   26.00    7.60
   2 -12   5    9.30    6.10
  -2 -12  -5   13.70    7.40
   2  12   5   23.70    9.20
  -2  12  -5   23.10    6.10
  -2  12  -5   10.90    6.60
  -2  12  -5   10.50    5.00
  -2  12  -5   21.10    5.20
  -2  12  -5   14.60    5.10
   2  12   5   14.90    6.20
   2  12   5   18.70   10.30
  -3 -12  -5   15.40    7.60
  -3 -12  -5    7.10    8.70
   3 -12   5   10.30    5.80
  -3 -12  -5    2.00    6.30
  -3 -12  -5    2.40    8.40
  -3  12  -5    8.80    5.80
  -3  12  -5    6.70    6.00
  -3  12  -5    1.70    4.80
  -3  12  -5   -3.20    8.20
  -4 -12  -5    1.50    8.20
  -4 -12  -5    4.40    9.50
  -4  12  -5    6.50    7.10
  -4  12  -5    0.70    7.40
  -4  12  -5    9.90    8.40
  -4  12  -5   21.90    9.50
  -4 -13   5    9.40    8.10
  -4 -13   5    1.90    6.70
   4 -13  -5   16.70    9.00
   4  13  -5    8.10    9.30
  -4  13   5   -6.30    7.70
  -4  13   5    0.80    8.60
  -4  13   5   12.00    8.20
  -3 -13   5    4.90    5.30
  -3 -13   5   13.30    4.60
  -3 -13   5    1.30    6.80
   3 -13  -5    4.50    6.90
  -3 -13   5   16.20    8.30
  -3  13   5    6.20    9.00
  -3  13   5   16.60    6.90
  -3  13   5    8.80    6.80
   3  13  -5    9.40    8.20
  -3  13   5   20.50    8.90
   2 -13  -5   71.39   11.60
  -2 -13   5   73.09   10.60
  -2 -13   5   55.19   10.10
   2 -13  -5   55.49    8.60
   2 -13  -5   47.60    9.80
  -2  13   5   69.59   12.30
   2  13  -5   47.70    9.10
  -2  13   5   85.99   12.40
  -2  13   5   63.59   11.30
  -2  13   5   51.09    9.00
   2  13  -5   52.49    9.90
   1 -13  -5  114.29    9.70
  -1 -13   5  101.69    8.40
  -1 -13   5  114.79    8.40
   1 -13  -5  106.09    9.90
   1 -13  -5   96.29    8.10
   1 -13  -5  101.89   10.10
  -1 -13   5   99.09    8.40
   1  13  -5   89.39    8.70
  -1  13   5  104.39   10.10
  -1  13   5  104.19    8.40
  -1  13   5  103.19   10.00
   1  13  -5  100.69    8.40
  -1  13   5  105.89    9.60
   1  13  -5  105.69    8.80
   0 -13  -5    6.30    3.50
   0 -13  -5    2.20    4.50
   0 -13  -5    4.50    5.10
   0 -13   5   13.80    4.50
   0 -13  -5   -0.10    4.60
   0 -13   5   11.20    3.60
   0 -13  -5    8.80    5.00
   0  13  -5    5.80    3.50
   0  13  -5    2.90    2.80
   0  13   5    9.50    5.40
   0  13  -5    7.40    4.00
   0  13   5    7.80    5.20
   0  13  -5    6.00    4.60
   0  13  -5   10.10    2.80
   0  13   5    5.60    5.00
  -1 -13  -5    6.70    5.20
  -1 -13  -5   -4.20    4.90
   1 -13   5    3.50    3.90
  -1 -13  -5    6.50    4.80
  -1 -13  -5    6.90    5.00
  -1 -13  -5    8.80    5.90
  -1  13  -5    4.30    4.50
   1  13   5   -0.70    3.80
  -1  13  -5   -2.10    3.30
  -1  13  -5    2.20    2.50
   1  13   5    1.80    5.20
  -1  13  -5   -2.80    2.90
   1  13   5    6.40    5.40
  -2 -13  -5   77.29   12.50
  -2 -13  -5   73.79    8.80
  -2 -13  -5   86.89   12.10
  -2 -13  -5   87.29   12.10
   2 -13   5   64.59   10.50
   2  13   5   88.29   12.10
  -2  13  -5   64.59    7.40
  -2  13  -5   74.09    6.40
  -2  13  -5   75.19    7.50
  -2  13  -5   72.29    9.10
   2  13   5   78.19    9.00
  -2  13  -5   57.09    6.70
   3 -13   5   57.69    9.10
  -3 -13  -5   50.99   10.30
  -3 -13  -5   37.20   13.40
  -3 -13  -5   49.40   11.80
  -3 -13  -5   32.10   10.30
  -3  13  -5   48.20    9.50
  -3  13  -5   53.19    9.50
   3  13   5   45.70    9.80
  -3  13  -5   37.20    8.00
  -4 -14   5    0.90    7.30
  -4 -14   5   -0.10    7.40
   4 -14  -5   11.50    9.40
[truncated: 957,865 more chars]
