# Supplementary material for: Syntheses and structures of N-(2-fluoro­phen­yl)-2-oxo-2H-chromene-3-carboxamide and N-[4-(methyl­sulfon­yl)phen­yl]-2-oxo-2H-chromene-3-carboxamide
Source: Acta Crystallogr E Crystallogr Commun. 2026 Feb 10;82(Pt 3):264–70. doi: 10.1107/S2056989026001180 (PMC12961668; doi:10.1107/S2056989026001180)
Supplement: Supplementary file 2 [file e-82-00264-Isup2.hkl]

data_I                                                                          
_shelx_title ' March_2_120K_0m_a.res in P2(1)/n'                                
_shelx_refln_list_code          4                                               
_shelx_F_calc_maximum      186.92                                               
_exptl_crystal_F_000       584.00                                               
_reflns_d_resolution_high  0.8411                                               
                                                                                
loop_                                                                           
 _space_group_symop_operation_xyz                                               
 'x, y, z'                                                                      
 '-x+1/2, y+1/2, -z+1/2'                                                        
 '-x, -y, -z'                                                                   
 'x-1/2, -y-1/2, z-1/2'                                                         
                                                                                
_cell_length_a     3.7966                                                       
_cell_length_b    24.8289                                                       
_cell_length_c    12.9470                                                       
_cell_angle_alpha  90.000                                                       
_cell_angle_beta   92.870                                                       
_cell_angle_gamma  90.000                                                       
                                                                                
_shelx_F_squared_multiplier     1.000                                           
                                                                                
loop_                                                                           
 _refln_index_h                                                                 
 _refln_index_k                                                                 
 _refln_index_l                                                                 
 _refln_F_squared_calc                                                          
 _refln_F_squared_meas                                                          
 _refln_F_squared_sigma                                                         
 _refln_observed_status                                                         
   2   0   0        745.33        762.94        15.84 o                         
   4   0   0        152.78        249.56        28.75 o                         
   1   1   0        717.86        733.65         9.00 o                         
   2   1   0        149.06        168.88         6.81 o                         
   3   1   0          1.82          3.91         5.18 o                         
   4   1   0         31.91         59.74        10.33 o                         
   1   2   0       1717.25       1685.06        17.08 o                         
   2   2   0        185.24        225.21         7.52 o                         
   3   2   0        278.79        299.90         9.99 o                         
   4   2   0        218.71        233.17        15.29 o                         
   1   3   0         72.70         81.99         4.38 o                         
   2   3   0         76.14         93.65         5.76 o                         
   3   3   0        202.16        247.00        13.44 o                         
   4   3   0         27.95         53.07        10.20 o                         
   1   4   0       4733.58       4663.25        40.72 o                         
   2   4   0        176.32        227.73         6.97 o                         
   3   4   0        334.20        352.98         9.87 o                         
   4   4   0         11.41         35.08         9.33 o                         
   1   5   0        589.25        550.26         8.25 o                         
   2   5   0       9336.96       9228.09        80.31 o                         
   3   5   0        327.06        313.91        10.25 o                         
   4   5   0          0.32         20.47         8.40 o                         
   0   6   0       8076.81       7877.25        92.57 o                         
   1   6   0       1431.77       1407.13        15.19 o                         
   2   6   0       4837.06       4831.85        45.12 o                         
   3   6   0          6.80         21.35         6.36 o                         
   4   6   0         12.54         28.36         8.75 o                         
   1   7   0          9.04         20.42         3.60 o                         
   2   7   0       2252.68       2272.38        25.33 o                         
   3   7   0        112.13        149.73        10.56 o                         
   4   7   0         48.35         49.82        10.09 o                         
   0   8   0         16.44         22.41         4.71 o                         
   1   8   0         56.60         71.73         4.50 o                         
   2   8   0         10.11         23.68         4.50 o                         
   3   8   0         45.11         59.78         7.44 o                         
   4   8   0          0.15         28.07         9.98 o                         
   1   9   0       1326.95       1340.63        15.48 o                         
   2   9   0        110.20        159.46         6.96 o                         
   3   9   0        129.69        132.08         9.26 o                         
   4   9   0         98.96        103.61        11.31 o                         
   0  10   0        577.68        551.76        11.20 o                         
   1  10   0        395.17        408.36         7.53 o                         
   2  10   0          0.55          3.37         3.92 o                         
   3  10   0        439.96        401.11        11.22 o                         
   4  10   0         93.28         88.09        14.98 o                         
   1  11   0         96.38        103.57         4.68 o                         
   2  11   0         34.66         57.05         4.98 o                         
   3  11   0        539.83        486.50        13.00 o                         
   4  11   0         86.70         87.30        11.15 o                         
   0  12   0         84.95        111.45         6.38 o                         
   1  12   0          4.49          0.67         3.67 o                         
   2  12   0         33.56         22.44         4.54 o                         
   3  12   0        223.82        250.74        11.64 o                         
   4  12   0        466.06        368.72        17.38 o                         
   1  13   0        371.29        383.69         8.13 o                         
   2  13   0        315.46        299.68         7.43 o                         
   3  13   0        349.76        340.06        11.56 o                         
   4  13   0         11.00         41.95        10.98 o                         
   0  14   0        118.56        106.26         8.36 o                         
   1  14   0         29.99         32.40         4.55 o                         
   2  14   0        181.37        196.28         8.34 o                         
   3  14   0         32.73         53.58         7.35 o                         
   1  15   0          6.45          7.82         3.88 o                         
   2  15   0        712.04        675.99        11.27 o                         
   3  15   0          7.52         34.43         7.20 o                         
   0  16   0        612.26        607.20        14.53 o                         
   1  16   0        465.78        443.93         9.68 o                         
   2  16   0        146.81        177.64         7.25 o                         
   3  16   0          1.16          0.58         7.44 o                         
   1  17   0         41.34         53.57         5.15 o                         
   2  17   0        123.00        120.25         6.99 o                         
   3  17   0        226.46        211.36        10.20 o                         
   0  18   0        325.73        306.64        10.12 o                         
   1  18   0          3.68         13.45         4.60 o                         
   2  18   0          1.01         17.52         5.83 o                         
   3  18   0        316.60        317.49        12.98 o                         
   1  19   0        785.46        732.15        13.79 o                         
   2  19   0        208.02        223.72        10.37 o                         
   3  19   0          0.95         17.32         7.11 o                         
   0  20   0       1339.47       1352.87        27.72 o                         
   1  20   0         46.55         55.05         6.88 o                         
   2  20   0         28.39         57.59         7.72 o                         
   3  20   0         24.93         49.00         7.86 o                         
   1  21   0        481.63        466.43        10.73 o                         
   2  21   0         28.09         44.98         9.13 o                         
   3  21   0          5.19         20.63         8.16 o                         
   0  22   0        605.47        587.48        19.25 o                         
   1  22   0         29.84         49.67         8.15 o                         
   2  22   0         23.09         19.06         7.67 o                         
   3  22   0          9.39         13.86         8.79 o                         
   1  23   0        259.25        268.54        10.68 o                         
   2  23   0          7.53         38.51         8.17 o                         
   0  24   0        220.02        216.19        14.38 o                         
   1  24   0        423.18        407.40        12.78 o                         
   2  24   0          2.94         20.33         7.31 o                         
   1  25   0          3.54         16.49         5.94 o                         
   2  25   0        100.98        117.60        13.54 o                         
   0  26   0         56.76         94.74        13.34 o                         
   1  26   0        555.44        537.48        14.70 o                         
   2  26   0         38.13         66.66        13.74 o                         
   1  27   0        380.92        329.22        14.04 o                         
   0  28   0          0.01          3.19        13.22 o                         
   1  28   0         96.38        107.43        12.14 o                         
  -3   0   1        804.93        744.87        21.51 o                         
  -1   0   1        701.68        694.12        12.44 o                         
   1   0   1        550.04        528.47        11.15 o                         
   3   0   1          9.71         10.35         8.69 o                         
  -4   1   1        351.66        369.00        17.96 o                         
  -3   1   1        150.91        198.91         9.55 o                         
  -2   1   1          5.18          0.00         3.94 o                         
  -1   1   1       7389.28       7108.17        60.36 o                         
   1   1   1        133.20        158.59         5.70 o                         
   2   1   1        104.36        133.45         6.37 o                         
   3   1   1         20.26         45.47         6.35 o                         
   4   1   1        233.89        237.30        16.00 o                         
  -4   2   1        192.94        242.91        14.99 o                         
  -3   2   1        512.76        512.86        11.85 o                         
  -2   2   1         15.40         18.69         4.34 o                         
  -1   2   1      17238.62      16647.80       137.63 o                         
   1   2   1         33.45         49.03         4.10 o                         
   2   2   1        174.24        224.27         7.26 o                         
   3   2   1         48.27         55.65         6.52 o                         
   4   2   1         42.85         73.49        10.55 o                         
  -4   3   1         33.85         55.94        10.55 o                         
  -3   3   1        211.10        255.27        10.89 o                         
  -2   3   1        334.59        316.00         7.39 o                         
  -1   3   1       5713.65       5512.57        47.53 o                         
   1   3   1      34939.60      34216.85       310.45 o                         
   2   3   1        994.22        977.49        13.46 o                         
   3   3   1         30.65         36.67         5.97 o                         
   4   3   1          0.36          4.75         9.22 o                         
  -4   4   1          2.56         21.18        10.90 o                         
  -3   4   1         52.62         65.34         6.89 o                         
  -2   4   1        127.98        144.93         7.14 o                         
  -1   4   1         40.43         44.67         4.02 o                         
   0   4   1        113.88        115.80         3.17 o                         
   1   4   1      29854.80      29783.54       243.92 o                         
   2   4   1          1.22          6.01         4.02 o                         
   3   4   1         79.82        124.25         8.35 o                         
   4   4   1          0.01          7.65         8.70 o                         
  -4   5   1         30.21         27.50         8.90 o                         
  -3   5   1         66.43         80.04         7.30 o                         
  -2   5   1        195.77        243.59         7.30 o                         
  -1   5   1        179.66        191.76         5.32 o                         
   0   5   1        446.57        408.22         5.39 o                         
   1   5   1       4951.52       5089.20        55.88 o                         
   2   5   1       1061.16       1027.78        14.00 o                         
   3   5   1         32.84         34.72         6.00 o                         
   4   5   1          0.11         19.39        10.77 o                         
  -4   6   1          0.78         28.81         9.04 o                         
  -3   6   1         35.05         44.37         6.24 o                         
  -2   6   1        726.60        774.09        11.87 o                         
  -1   6   1       1139.48       1123.45        12.90 o                         
   0   6   1       1199.41       1072.87        12.38 o                         
   1   6   1        927.01        880.51        10.43 o                         
   2   6   1        828.76        809.08        13.39 o                         
   3   6   1         10.66         19.78         6.48 o                         
   4   6   1          6.31         35.84         9.61 o                         
  -4   7   1          2.99         12.98         8.99 o                         
  -3   7   1        262.00        264.90        10.95 o                         
  -2   7   1        482.29        511.53         9.53 o                         
  -1   7   1         43.58         66.30         4.34 o                         
   0   7   1        381.27        392.36         5.73 o                         
   1   7   1        379.13        355.53         6.43 o                         
   2   7   1        579.15        597.69        10.33 o                         
   3   7   1         17.43         34.14         6.89 o                         
   4   7   1        244.44        248.61        16.44 o                         
  -4   8   1          1.45         27.14         9.08 o                         
  -3   8   1         92.52        117.38         8.92 o                         
  -2   8   1       1871.06       1839.99        20.39 o                         
  -1   8   1       1915.10       1973.16        19.67 o                         
   0   8   1        608.44        569.39         7.35 o                         
   1   8   1        280.00        282.30         5.90 o                         
   2   8   1       2468.65       2313.78        24.60 o                         
   3   8   1       1052.65        948.75        17.74 o                         
   4   8   1         36.03         87.29        11.40 o                         
  -4   9   1          4.49          9.72         8.41 o                         
  -3   9   1         20.59         26.01         6.47 o                         
  -2   9   1         54.00         70.50         5.41 o                         
  -1   9   1        892.14        863.50        10.61 o                         
   0   9   1        636.05        658.93         8.27 o                         
   1   9   1         59.33         82.68         4.28 o                         
   2   9   1        233.61        255.65         8.53 o                         
   3   9   1       2118.27       1875.87        27.29 o                         
   4   9   1        439.10        391.15        18.18 o                         
  -4  10   1          0.51         41.94        11.25 o                         
  -3  10   1         18.33         30.58         6.83 o                         
  -2  10   1        222.11        223.72         8.78 o                         
  -1  10   1        458.03        493.82         7.62 o                         
   0  10   1         93.48        107.52         5.51 o                         
   1  10   1        307.45        335.49         6.72 o                         
   2  10   1         82.89         97.34         5.95 o                         
   3  10   1       1878.16       1753.70        27.59 o                         
   4  10   1        125.32        149.93        13.05 o                         
  -4  11   1        251.93        249.04        15.71 o                         
  -3  11   1          9.03         17.01         6.12 o                         
  -2  11   1         66.29         79.56         5.48 o                         
  -1  11   1        480.79        510.31         8.03 o                         
   0  11   1       1213.89       1247.46        14.23 o                         
   1  11   1        162.82        174.53         7.94 o                         
   2  11   1        114.84        132.72         6.66 o                         
   3  11   1       1186.67       1071.21        21.61 o                         
   4  11   1        235.28        206.70        14.44 o                         
  -4  12   1        143.89        148.62        14.03 o                         
  -3  12   1          0.62         15.28         6.50 o                         
  -2  12   1         12.08         28.54         4.47 o                         
  -1  12   1         64.44         65.51         4.12 o                         
   0  12   1        411.81        435.59         8.73 o                         
   1  12   1         10.64         20.20         4.01 o                         
   2  12   1        546.47        529.75         9.57 o                         
   3  12   1          3.45         17.18         6.23 o                         
   4  12   1         70.44         87.03        14.91 o                         
  -4  13   1          1.82         21.61         9.65 o                         
  -3  13   1         38.77         57.40         7.84 o                         
  -2  13   1          0.63          6.22         3.99 o                         
  -1  13   1        642.66        664.47         9.42 o                         
   0  13   1       1073.91       1103.52        13.06 o                         
   1  13   1        218.18        226.43         8.44 o                         
   2  13   1         48.26         70.20         5.49 o                         
   3  13   1         67.10         96.75         8.65 o                         
   4  13   1        350.99        323.62        24.12 o                         
  -3  14   1        101.97        131.21         9.34 o                         
  -2  14   1         97.39        103.55         6.06 o                         
  -1  14   1         18.49         23.40         3.56 o                         
   0  14   1          2.82          3.78         3.39 o                         
   1  14   1         43.98         67.92         5.11 o                         
   2  14   1         68.50         83.68         5.80 o                         
   3  14   1        138.37        169.69        11.94 o                         
  -3  15   1         61.60         62.72         7.76 o                         
  -2  15   1        213.71        228.85         7.89 o                         
  -1  15   1        438.70        428.76         9.32 o                         
   0  15   1        785.33        796.09        11.38 o                         
   1  15   1         66.09         65.84         5.31 o                         
   2  15   1        158.13        156.88         6.89 o                         
   3  15   1         56.37         64.38         7.81 o                         
  -3  16   1         98.12        104.31        12.01 o                         
  -2  16   1         33.09         60.24         7.45 o                         
  -1  16   1        531.56        466.05        11.10 o                         
   0  16   1         72.09         99.71         5.43 o                         
   1  16   1        333.31        317.44         7.97 o                         
   2  16   1          0.07          6.48         5.11 o                         
   3  16   1        401.65        365.83        12.17 o                         
  -3  17   1          0.35          6.99         7.03 o                         
  -2  17   1        772.93        707.54        13.72 o                         
  -1  17   1         13.32         25.94         4.44 o                         
   0  17   1         44.50         54.03         5.16 o                         
   1  17   1        125.35        158.50         7.25 o                         
   2  17   1       1373.49       1244.89        26.96 o                         
   3  17   1         32.54         36.12         7.51 o                         
  -3  18   1         13.15         31.62         7.68 o                         
  -2  18   1        105.23        119.58         7.13 o                         
  -1  18   1        227.81        244.46         7.39 o                         
   0  18   1         93.95         99.48         6.06 o                         
   1  18   1         56.96         73.31         6.19 o                         
   2  18   1        117.93        140.28         8.78 o                         
   3  18   1         48.66         54.56         8.30 o                         
  -3  19   1         13.89         16.94         8.37 o                         
  -2  19   1         31.55         39.92         6.19 o                         
  -1  19   1         25.21         30.54         4.54 o                         
   0  19   1        107.32        131.74         8.21 o                         
   1  19   1        553.61        520.29        11.74 o                         
   2  19   1         19.18         21.69         6.58 o                         
   3  19   1          0.00         25.85         7.02 o                         
  -3  20   1        156.40        135.02         9.18 o                         
  -2  20   1         30.42         33.36         6.69 o                         
  -1  20   1         18.90         27.48         5.56 o                         
   0  20   1        155.50        175.93         7.52 o                         
   1  20   1         22.02         26.09         5.47 o                         
   2  20   1        120.54        150.14         9.47 o                         
   3  20   1          5.35         30.16         7.42 o                         
  -3  21   1         58.38         53.81         9.67 o                         
  -2  21   1        500.20        477.52        16.51 o                         
  -1  21   1        363.60        354.51        12.46 o                         
   0  21   1         15.68         27.43         4.38 o                         
   1  21   1        417.44        416.89        11.45 o                         
   2  21   1         14.30         40.98         7.70 o                         
   3  21   1          1.40         15.20        13.32 o                         
  -3  22   1         33.97         62.06        14.54 o                         
  -2  22   1         52.57         58.72        10.03 o                         
  -1  22   1         77.78        101.04         9.17 o                         
   0  22   1        112.31        134.76         8.79 o                         
   1  22   1          0.72          9.13         5.86 o                         
   2  22   1         87.49         88.88         9.76 o                         
  -2  23   1         33.57         66.23        10.95 o                         
  -1  23   1        126.62        128.03         9.91 o                         
   0  23   1       2229.86       2195.97        33.18 o                         
   1  23   1         17.52         45.38         6.51 o                         
   2  23   1          1.24         20.60         8.76 o                         
  -2  24   1         38.38         51.50        12.64 o                         
  -1  24   1         49.68        100.11         9.81 o                         
   0  24   1        799.02        774.64        17.62 o                         
   1  24   1        233.86        260.98        13.04 o                         
   2  24   1          0.00         26.22         7.83 o                         
  -2  25   1         10.01         12.70        11.19 o                         
  -1  25   1          2.83         25.26         9.69 o                         
   0  25   1          0.55         37.32         6.81 o                         
   1  25   1          1.35         11.53         6.52 o                         
   2  25   1          3.98         33.29         8.05 o                         
  -2  26   1         95.11         95.48        14.31 o                         
  -1  26   1          0.51         28.02         7.95 o                         
   0  26   1         17.63         37.55         7.33 o                         
   1  26   1         81.37         73.84         8.20 o                         
   2  26   1         52.82         57.23        10.22 o                         
  -1  27   1         42.13         90.12        14.93 o                         
   0  27   1        358.64        303.85        12.20 o                         
   1  27   1         88.16        109.07        10.00 o                         
  -1  28   1         26.35         37.12         8.95 o                         
   0  28   1         71.77         70.88         8.34 o                         
   1  28   1         74.98         76.72        16.92 o                         
   0  29   1          5.40         16.48         9.44 o                         
  -4   0   2        229.55        247.18        27.32 o                         
  -2   0   2         69.80         94.40         8.07 o                         
   0   0   2        500.52        495.71        15.96 o                         
   2   0   2        108.34        138.68         9.76 o                         
   4   0   2         73.37        116.76        16.93 o                         
  -4   1   2         36.98         28.60         9.36 o                         
  -3   1   2         39.59         59.60         7.12 o                         
  -2   1   2        169.47        222.17         7.79 o                         
  -1   1   2        229.94        241.68         5.56 o                         
   0   1   2       3162.52       3157.21        34.27 o                         
   1   1   2        916.62        887.93        10.55 o                         
   2   1   2        353.44        342.63         7.78 o                         
   3   1   2         11.03         34.38         7.91 o                         
   4   1   2          0.00         27.17         9.55 o                         
  -4   2   2        109.45        124.71        12.28 o                         
  -3   2   2         38.21         26.84         5.77 o                         
  -2   2   2          1.78         10.18         4.13 o                         
  -1   2   2        101.64        168.62         5.71 o                         
   0   2   2       6980.93       6999.93        73.76 o                         
   1   2   2       1255.60       1223.03        13.46 o                         
   2   2   2         35.70         35.26         4.55 o                         
   3   2   2        100.57        123.95         9.51 o                         
   4   2   2          7.08         27.57        11.15 o                         
  -4   3   2          6.79         41.12         9.22 o                         
  -3   3   2         20.57         30.06         6.37 o                         
  -2   3   2       1329.55       1241.14        15.39 o                         
  -1   3   2       1046.20       1013.11        11.51 o                         
   0   3   2       1369.84       1303.88        15.75 o                         
   1   3   2        375.84        354.75         6.63 o                         
   2   3   2        469.47        457.83         8.52 o                         
   3   3   2          1.33          3.19         6.89 o                         
   4   3   2         31.30         45.96        11.47 o                         
  -4   4   2         34.78         42.45        10.50 o                         
  -3   4   2        481.73        489.02        11.64 o                         
  -2   4   2        103.00        144.17         6.91 o                         
  -1   4   2        869.94        852.11        10.33 o                         
   0   4   2          3.47          6.69         2.74 o                         
   1   4   2        791.64        819.99        10.92 o                         
   2   4   2        240.09        244.45         7.60 o                         
   3   4   2          0.00         16.18         6.31 o                         
   4   4   2          5.02         16.42         9.26 o                         
  -4   5   2          9.46         38.31        13.87 o                         
  -3   5   2        511.61        486.53        12.92 o                         
  -2   5   2         22.61         33.73         4.84 o                         
  -1   5   2          0.24          1.76         3.36 o                         
   0   5   2        148.77        137.74         6.13 o                         
   1   5   2       1718.86       1729.90        19.13 o                         
   2   5   2         28.60         32.11         4.73 o                         
   3   5   2        316.93        325.67        12.72 o                         
   4   5   2         24.02         18.97         9.61 o                         
  -4   6   2          0.10         12.53         8.99 o                         
  -3   6   2          2.90          8.28         5.89 o                         
  -2   6   2       1462.73       1406.24        18.02 o                         
  -1   6   2        408.06        366.88         6.55 o                         
   0   6   2         43.48         63.85         3.59 o                         
   1   6   2        792.70        758.05        10.33 o                         
   2   6   2        550.08        580.69        10.03 o                         
   3   6   2        204.18        207.27        10.82 o                         
   4   6   2         29.18         32.24         9.67 o                         
  -4   7   2          0.44          9.80         9.02 o                         
  -3   7   2        118.87        130.42         8.52 o                         
  -2   7   2        163.14        215.12         8.32 o                         
  -1   7   2       1604.84       1490.61        16.07 o                         
   0   7   2        150.41        150.84         5.41 o                         
   1   7   2        635.01        638.66         9.00 o                         
   2   7   2       3912.80       3999.04        38.06 o                         
   3   7   2        324.67        325.78        11.33 o                         
   4   7   2          5.37         26.54         9.00 o                         
  -4   8   2         76.44         78.58        10.76 o                         
  -3   8   2        128.43        133.51         9.36 o                         
  -2   8   2         33.93         45.70         5.02 o                         
  -1   8   2       1054.07        987.27        13.39 o                         
   0   8   2        542.46        576.77         7.41 o                         
   1   8   2        149.73        167.17         6.75 o                         
   2   8   2       4901.04       4883.11        45.34 o                         
   3   8   2          0.00          9.50         6.61 o                         
   4   8   2         29.84         65.85        10.16 o                         
  -4   9   2         13.33         42.02         9.87 o                         
  -3   9   2          2.66         21.52         5.94 o                         
  -2   9   2        149.01        180.47         7.52 o                         
  -1   9   2       2280.05       2285.50        24.36 o                         
   0   9   2        128.17        162.28         6.69 o                         
   1   9   2        203.85        209.90         5.38 o                         
   2   9   2       1148.73       1137.07        15.26 o                         
   3   9   2        390.97        386.78        11.67 o                         
   4   9   2         32.71         47.27        10.75 o                         
  -4  10   2         37.10         51.93        10.05 o                         
  -3  10   2          0.69         13.20         6.27 o                         
  -2  10   2          3.86         10.47         4.44 o                         
  -1  10   2       2155.89       2335.76        26.61 o                         
   0  10   2        235.25        245.86         5.06 o                         
   1  10   2        164.77        159.73         5.58 o                         
   2  10   2         80.28         96.10         6.03 o                         
   3  10   2         44.93         51.71         7.20 o                         
   4  10   2         85.65         89.98        12.28 o                         
  -4  11   2        147.74        160.11        19.77 o                         
  -3  11   2         29.58         51.46         7.93 o                         
  -2  11   2        379.97        342.61         8.21 o                         
  -1  11   2        460.90        504.71         9.04 o                         
   0  11   2          6.37          8.98         2.98 o                         
   1  11   2        800.60        716.88        11.04 o                         
   2  11   2         40.85         49.25         4.84 o                         
   3  11   2        570.80        514.61        13.98 o                         
   4  11   2         72.53         71.81        12.03 o                         
  -4  12   2          5.86         28.84         9.40 o                         
  -3  12   2        117.65        131.34         8.89 o                         
  -2  12   2        151.34        164.52         7.30 o                         
  -1  12   2        333.08        349.99         7.99 o                         
   0  12   2       2242.53       2281.80        21.95 o                         
   1  12   2        377.00        403.91         8.35 o                         
   2  12   2          2.90         19.48         4.26 o                         
   3  12   2        431.03        422.80        11.97 o                         
   4  12   2        148.26        146.78        17.07 o                         
  -4  13   2        204.21        209.89        15.49 o                         
  -3  13   2         31.55         39.48         6.65 o                         
  -2  13   2         70.70        103.76         7.37 o                         
  -1  13   2       1209.57       1142.26        15.09 o                         
   0  13   2       1693.80       1666.11        17.14 o                         
   1  13   2        434.50        398.86         8.47 o                         
   2  13   2          1.05          3.83         4.43 o                         
   3  13   2        751.54        676.64        14.99 o                         
  -3  14   2         14.72         31.72         6.29 o                         
  -2  14   2          2.33         10.01         4.10 o                         
  -1  14   2        492.30        459.29         9.02 o                         
   0  14   2          0.32          0.06         3.38 o                         
   1  14   2        223.95        215.60         7.44 o                         
   2  14   2          0.73          6.48         4.26 o                         
   3  14   2        459.73        462.38        12.53 o                         
  -3  15   2        286.11        275.73        11.47 o                         
  -2  15   2         24.90         34.93         4.64 o                         
  -1  15   2        152.48        179.95         8.81 o                         
   0  15   2         76.74        101.09         5.78 o                         
   1  15   2        108.54        177.83         7.16 o                         
   2  15   2        129.00        143.02         6.77 o                         
   3  15   2          4.64         17.07         6.90 o                         
  -3  16   2        119.46        105.40         9.07 o                         
  -2  16   2        303.54        302.27         7.59 o                         
  -1  16   2         21.38         35.67         5.26 o                         
   0  16   2        627.07        641.97        10.32 o                         
   1  16   2        808.88        801.81        12.57 o                         
   2  16   2         65.40        101.73         6.17 o                         
   3  16   2         21.50         44.09         8.11 o                         
  -3  17   2         26.94         36.05         6.79 o                         
  -2  17   2        601.29        575.47        13.25 o                         
  -1  17   2         19.41         30.07         4.65 o                         
   0  17   2          2.71         11.85         3.79 o                         
   1  17   2        652.15        670.19        11.61 o                         
   2  17   2          0.01         15.64         7.00 o                         
   3  17   2          0.20         13.09         6.60 o                         
  -3  18   2         10.06         19.58         6.56 o                         
  -2  18   2         54.33         51.26         6.77 o                         
  -1  18   2        177.09        177.75         7.27 o                         
   0  18   2         25.60         44.39         5.23 o                         
   1  18   2        226.59        226.68         8.65 o                         
   2  18   2        239.65        256.97        12.43 o                         
   3  18   2          5.03         21.17         6.78 o                         
  -3  19   2         24.62         29.53         7.31 o                         
  -2  19   2         39.83         63.04         7.64 o                         
  -1  19   2         55.63         69.42         6.75 o                         
   0  19   2         59.94         77.42         6.43 o                         
   1  19   2       2381.85       2273.68        28.91 o                         
   2  19   2          0.96         14.27         6.56 o                         
   3  19   2          0.02         22.79         6.85 o                         
  -3  20   2          5.80         24.81         6.87 o                         
  -2  20   2        280.84        242.86        14.58 o                         
  -1  20   2        607.28        582.76        15.85 o                         
   0  20   2        337.06        331.29        10.36 o                         
   1  20   2       1072.35       1054.63        18.32 o                         
   2  20   2         59.47        102.83        10.77 o                         
   3  20   2         53.14         58.70         8.83 o                         
  -3  21   2        139.10        110.50        10.61 o                         
  -2  21   2         58.25         83.82        10.76 o                         
  -1  21   2        123.04        144.13        10.24 o                         
   0  21   2         15.20         35.34         5.35 o                         
   1  21   2        663.33        637.28        14.57 o                         
   2  21   2          1.70         14.86         7.11 o                         
   3  21   2         95.36         91.28        12.23 o                         
  -2  22   2         13.77         19.24         8.90 o                         
  -1  22   2          1.42         13.73         6.59 o                         
   0  22   2         41.69         65.61         6.98 o                         
   1  22   2        132.85        133.37         8.11 o                         
   2  22   2         51.35         73.49         9.05 o                         
  -2  23   2         15.80         39.38        10.29 o                         
  -1  23   2        505.48        500.59        14.23 o                         
   0  23   2          0.62         13.65         5.65 o                         
   1  23   2         13.56         24.61         6.79 o                         
   2  23   2          2.33         26.27         7.99 o                         
  -2  24   2         35.83         43.23        10.78 o                         
  -1  24   2        307.57        325.43        12.19 o                         
   0  24   2        148.32        154.73         8.20 o                         
   1  24   2         72.91         76.97         7.57 o                         
   2  24   2         13.19         26.22         8.18 o                         
  -2  25   2          0.00         34.24        10.81 o                         
  -1  25   2       1173.09       1142.96        22.52 o                         
   0  25   2        236.20        219.86         9.01 o                         
   1  25   2         23.93         32.78         6.81 o                         
   2  25   2          4.41         13.97         8.26 o                         
  -2  26   2         34.05         43.07        11.52 o                         
  -1  26   2        565.91        604.08        17.37 o                         
   0  26   2         55.94         70.97         8.05 o                         
   1  26   2        215.42        232.15        10.41 o                         
   2  26   2        273.24        317.97        16.79 o                         
  -1  27   2        363.50        393.80        14.34 o                         
   0  27   2          4.66         13.16         6.98 o                         
   1  27   2         12.86         37.87         8.80 o                         
  -1  28   2         53.75         73.92        11.43 o                         
   0  28   2          1.71         13.70         7.41 o                         
   1  28   2          2.33         27.99         7.99 o                         
   0  29   2         50.59         57.85        13.35 o                         
  -3   0   3         36.10         74.70         9.96 o                         
  -1   0   3       6541.92       6249.58        76.38 o                         
   1   0   3        181.58        176.27         6.98 o                         
   3   0   3        407.53        412.66        17.84 o                         
  -4   1   3          6.75         24.10         9.95 o                         
  -3   1   3        167.11        209.64         9.90 o                         
  -2   1   3          0.00          4.78         4.04 o                         
  -1   1   3         40.42         62.85         4.51 o                         
   0   1   3       1742.59       1879.09        20.09 o                         
   1   1   3        942.01        849.06        10.65 o                         
   2   1   3          0.42          1.59         3.87 o                         
   3   1   3        266.70        282.83        12.01 o                         
   4   1   3         21.01         17.58         9.54 o                         
  -4   2   3         32.31         29.90         8.84 o                         
  -3   2   3          5.70         15.66         5.84 o                         
  -2   2   3         53.81         84.57         5.69 o                         
  -1   2   3        576.07        542.56         8.36 o                         
   0   2   3        167.07        150.47         4.47 o                         
   1   2   3        494.77        483.21         7.83 o                         
   2   2   3         57.49         92.97         6.07 o                         
   3   2   3         56.36         64.69         8.74 o                         
   4   2   3          0.20         20.00         9.32 o                         
  -4   3   3          8.86         35.10        10.27 o                         
  -3   3   3          0.83         19.86         6.11 o                         
  -2   3   3        851.21        802.96        11.87 o                         
  -1   3   3         48.12         57.93         4.60 o                         
   0   3   3        197.50        180.44         5.10 o                         
   1   3   3         46.30         69.92         5.18 o                         
   2   3   3         48.76         69.32         5.44 o                         
   3   3   3          1.32          1.01         6.65 o                         
   4   3   3          8.34         24.34         8.93 o                         
  -4   4   3          1.16          9.69         8.65 o                         
  -3   4   3        139.71        177.75        10.12 o                         
  -2   4   3        129.73        180.30         7.55 o                         
  -1   4   3        770.12        712.13         9.69 o                         
   0   4   3        164.87        161.96         7.73 o                         
   1   4   3         11.17         18.55         3.92 o                         
   2   4   3        643.49        617.17        10.70 o                         
   3   4   3         62.97         83.98         8.38 o                         
   4   4   3          0.83         11.72         8.44 o                         
  -4   5   3         31.03         52.62        10.38 o                         
  -3   5   3        174.05        189.86        10.83 o                         
  -2   5   3         18.17         19.32         4.91 o                         
  -1   5   3        160.64        198.61         6.08 o                         
   0   5   3       2763.17       2668.70        28.09 o                         
   1   5   3         11.34         14.12         4.34 o                         
   2   5   3        553.68        535.42         9.28 o                         
   3   5   3         26.68         38.02         6.90 o                         
   4   5   3         14.93         28.94         9.32 o                         
  -4   6   3          2.45         23.65        10.27 o                         
  -3   6   3         21.99         41.82         6.43 o                         
  -2   6   3         15.57         21.66         4.49 o                         
  -1   6   3       1340.10       1293.60        15.12 o                         
   0   6   3        668.85        598.58         8.53 o                         
   1   6   3          1.03          0.00         3.43 o                         
   2   6   3          1.06          4.24         3.87 o                         
   3   6   3        106.38        119.71         9.34 o                         
   4   6   3          0.64         21.49        10.28 o                         
  -4   7   3          3.05         11.18         9.62 o                         
  -3   7   3        235.81        262.59        11.63 o                         
  -2   7   3        266.05        273.04         7.16 o                         
  -1   7   3          0.01          0.16         3.23 o                         
   0   7   3        328.83        346.33         5.54 o                         
   1   7   3       1120.09       1192.80        14.36 o                         
   2   7   3         43.06         60.53         5.15 o                         
   3   7   3         51.89         62.02         7.91 o                         
   4   7   3          2.06         19.83         9.49 o                         
  -4   8   3          9.60         19.72        10.39 o                         
  -3   8   3         89.77        107.83         8.45 o                         
  -2   8   3       1204.93       1220.24        15.68 o                         
  -1   8   3        950.54        939.80        14.52 o                         
   0   8   3        679.32        696.82         8.94 o                         
   1   8   3        988.32       1008.92        12.16 o                         
   2   8   3        277.83        293.04         7.37 o                         
   3   8   3          4.64         13.50         6.51 o                         
   4   8   3         23.80         65.29         9.99 o                         
  -4   9   3         26.72         40.14        10.31 o                         
  -3   9   3        211.96        232.23        10.91 o                         
  -2   9   3          0.44          7.62         4.36 o                         
  -1   9   3        246.93        244.47         7.59 o                         
   0   9   3       1155.59       1116.24        13.22 o                         
   1   9   3        143.30        173.67         7.51 o                         
   2   9   3         33.43         50.65         5.46 o                         
   3   9   3          2.57         20.75         6.73 o                         
   4   9   3        456.68        430.98        17.80 o                         
  -4  10   3         19.80         49.25        10.70 o                         
  -3  10   3         24.89         44.64         6.80 o                         
  -2  10   3         21.35         26.10         4.47 o                         
  -1  10   3       1706.87       1693.58        21.73 o                         
   0  10   3         20.67         32.86         3.52 o                         
   1  10   3        311.36        307.50         6.36 o                         
   2  10   3        114.10        136.53         6.79 o                         
   3  10   3        379.45        334.94        12.98 o                         
   4  10   3        925.31        692.83        25.71 o                         
  -4  11   3        250.84        217.97        15.77 o                         
  -3  11   3         23.23         28.93         6.93 o                         
  -2  11   3        333.28        312.90         8.02 o                         
  -1  11   3        330.10        304.36         7.85 o                         
   0  11   3       3661.89       3727.89        34.95 o                         
   1  11   3        147.93        161.34         6.37 o                         
   2  11   3        157.94        151.57         6.86 o                         
   3  11   3        419.03        386.78        12.16 o                         
   4  11   3         11.17         72.26        11.07 o                         
  -4  12   3          1.61         34.57        15.73 o                         
  -3  12   3          5.51         25.89         6.47 o                         
  -2  12   3          6.20         15.07         4.02 o                         
  -1  12   3        668.67        677.70        11.97 o                         
   0  12   3        634.23        682.89         9.08 o                         
   1  12   3         34.97         49.26         4.15 o                         
   2  12   3          0.51         11.24         4.22 o                         
   3  12   3        959.22        865.24        19.97 o                         
  -3  13   3        124.64        148.23         9.24 o                         
  -2  13   3         61.58         80.94         5.50 o                         
  -1  13   3        860.67        889.75        14.24 o                         
   0  13   3       1277.75       1409.49        15.20 o                         
   1  13   3       1105.27       1045.70        14.29 o                         
   2  13   3         52.58         55.43         5.51 o                         
   3  13   3         62.51         80.40         8.74 o                         
  -3  14   3         18.23         36.75         6.58 o                         
  -2  14   3          7.85         18.48         4.44 o                         
  -1  14   3        651.14        668.80        11.72 o                         
   0  14   3        491.04        539.89         8.09 o                         
   1  14   3         66.04         91.22         5.73 o                         
   2  14   3        499.17        484.66        10.41 o                         
   3  14   3          2.81         21.28         7.46 o                         
  -3  15   3        156.02        153.72         9.25 o                         
  -2  15   3         19.58         32.41         5.69 o                         
  -1  15   3          4.11          9.89         4.56 o                         
   0  15   3        193.53        229.75         6.54 o                         
   1  15   3        873.84        800.74        12.46 o                         
   2  15   3       1740.58       1617.03        21.49 o                         
   3  15   3          8.98         22.81         8.12 o                         
  -3  16   3         27.18         33.83         6.65 o                         
  -2  16   3        661.44        590.97        12.71 o                         
  -1  16   3        454.89        438.10        10.07 o                         
   0  16   3        738.31        725.53        10.45 o                         
   1  16   3        182.74        215.62         8.17 o                         
   2  16   3       1750.10       1685.34        21.66 o                         
   3  16   3         28.93         50.88         8.90 o                         
  -3  17   3        539.96        440.71        14.15 o                         
  -2  17   3         23.20         40.51         6.71 o                         
  -1  17   3         82.46         73.64         6.17 o                         
   0  17   3        107.91        145.79         6.22 o                         
   1  17   3         82.86        120.26         7.08 o                         
   2  17   3        550.99        553.19        13.41 o                         
   3  17   3         10.95         12.85         6.97 o                         
  -3  18   3         50.77         77.37         8.33 o                         
  -2  18   3        332.11        313.58        11.00 o                         
  -1  18   3         26.67         33.39         5.36 o                         
   0  18   3         10.18         25.54         5.29 o                         
   1  18   3         17.44         26.98         5.37 o                         
   2  18   3        207.73        236.73        12.22 o                         
   3  18   3          0.23         10.91         6.96 o                         
  -3  19   3        543.49        456.88        15.80 o                         
  -2  19   3         84.54        103.14         8.19 o                         
  -1  19   3         23.71         33.99         5.56 o                         
   0  19   3        379.36        367.71         8.50 o                         
   1  19   3        241.97        247.58         9.68 o                         
   2  19   3        663.39        594.63        15.55 o                         
   3  19   3         63.28        102.57        10.26 o                         
  -3  20   3          6.33         19.62         8.36 o                         
  -2  20   3         95.50         90.53         7.87 o                         
  -1  20   3        103.00        108.28         6.79 o                         
   0  20   3        987.68        962.20        14.70 o                         
   1  20   3          1.41         10.98         5.39 o                         
   2  20   3        462.93        456.24        14.40 o                         
   3  20   3         49.07         69.23        10.00 o                         
  -3  21   3         17.53         53.86        12.66 o                         
  -2  21   3          7.06         24.69         6.78 o                         
  -1  21   3        107.81        111.63         7.24 o                         
   0  21   3        819.49        814.30        13.93 o                         
   1  21   3         14.36         26.04         5.86 o                         
   2  21   3         11.08         42.20         8.04 o                         
   3  21   3         57.03         55.26        11.23 o                         
  -2  22   3          7.90         25.63         9.14 o                         
  -1  22   3        114.54        115.79         9.22 o                         
   0  22   3        786.01        749.93        13.81 o                         
   1  22   3         16.53         23.39         6.21 o                         
   2  22   3        124.38        147.54        10.38 o                         
  -2  23   3         48.72         50.12        11.43 o                         
  -1  23   3        358.01        334.91        12.42 o                         
   0  23   3        874.71        850.05        15.22 o                         
   1  23   3         56.37         62.42         7.30 o                         
   2  23   3          8.10          6.72         9.68 o                         
  -2  24   3        272.08        252.56        16.42 o                         
  -1  24   3        128.25        114.70        11.54 o                         
   0  24   3         15.89         24.31         5.87 o                         
   1  24   3         22.57         23.08         6.98 o                         
   2  24   3         56.51         88.65        13.08 o                         
  -2  25   3         82.07        103.42        12.93 o                         
  -1  25   3         54.96         75.30        11.55 o                         
   0  25   3        141.07        150.17         8.00 o                         
   1  25   3         42.48         50.20         7.37 o                         
   2  25   3          0.08         22.80         9.22 o                         
  -1  26   3         39.13         67.35         9.09 o                         
   0  26   3        162.69        149.57        11.40 o                         
   1  26   3         47.83         50.13         7.36 o                         
  -1  27   3         72.05         95.10        10.80 o                         
   0  27   3          7.02          0.00         7.59 o                         
   1  27   3         10.79         29.47         7.25 o                         
  -1  28   3         17.96         30.17        10.87 o                         
   0  28   3         15.91         27.85        12.45 o                         
   1  28   3        413.70        405.74        16.93 o                         
  -4   0   4          0.74          9.67        21.22 o                         
  -2   0   4        132.07        154.41        10.06 o                         
   0   0   4       1567.06       1545.26        30.84 o                         
   2   0   4        516.03        490.01        14.86 o                         
   4   0   4         86.84         79.61        20.07 o                         
  -4   1   4          2.01          0.00         8.64 o                         
  -3   1   4          1.40          8.52         5.65 o                         
  -2   1   4          1.14          3.67         4.16 o                         
  -1   1   4       1602.61       1648.51        17.73 o                         
   0   1   4         30.80         53.44         4.20 o                         
   1   1   4         25.63         47.63         4.33 o                         
   2   1   4         57.30         82.56         5.59 o                         
   3   1   4          7.36         32.68         7.42 o                         
   4   1   4         93.52         78.26        10.39 o                         
  -4   2   4          3.73         35.53        11.36 o                         
  -3   2   4        121.92        163.08         9.72 o                         
  -2   2   4        311.70        315.54         7.84 o                         
  -1   2   4         62.21        136.61         5.92 o                         
   0   2   4        121.72        167.87         6.90 o                         
   1   2   4       1411.18       1328.25        17.72 o                         
   2   2   4         62.73         86.02         5.52 o                         
   3   2   4         61.87         67.08         8.90 o                         
   4   2   4        168.30        150.45        12.29 o                         
  -4   3   4         28.13         29.59        10.47 o                         
  -3   3   4          0.54          6.30         5.79 o                         
  -2   3   4         61.12         81.18         5.86 o                         
  -1   3   4         10.77          6.64         3.71 o                         
   0   3   4       6182.92       6088.18        69.70 o                         
   1   3   4          0.25          0.00         3.80 o                         
   2   3   4       1853.93       1762.54        19.06 o                         
   3   3   4         17.86         30.93         7.22 o                         
   4   3   4          0.38         24.18         8.45 o                         
  -4   4   4          0.04         15.04         9.82 o                         
  -3   4   4          4.98         20.02         6.11 o                         
  -2   4   4        418.06        409.02         8.53 o                         
  -1   4   4          1.98          2.34         3.70 o                         
   0   4   4        190.68        210.24         5.69 o                         
   1   4   4         24.36         41.44         4.90 o                         
   2   4   4        767.45        809.73        11.60 o                         
   3   4   4          0.13         19.31         7.24 o                         
   4   4   4         17.83         39.61         9.34 o                         
  -4   5   4         49.46         60.72        10.83 o                         
  -3   5   4          4.43         19.41         6.90 o                         
  -2   5   4        484.97        505.06         9.38 o                         
  -1   5   4        194.90        215.96         5.95 o                         
   0   5   4        332.17        302.89         6.95 o                         
   1   5   4        337.31        350.86         8.29 o                         
   2   5   4          2.32         10.28         4.23 o                         
   3   5   4         90.60        115.70        10.27 o                         
   4   5   4          0.34         20.08         9.51 o                         
  -4   6   4          0.35         14.39         9.67 o                         
  -3   6   4        649.38        634.69        14.23 o                         
  -2   6   4        228.21        244.08         7.70 o                         
  -1   6   4        159.32        167.33         6.00 o                         
   0   6   4       1210.18       1202.98        16.90 o                         
   1   6   4        164.73        188.68         6.72 o                         
   2   6   4        355.30        331.92         7.89 o                         
   3   6   4         26.96         61.12         8.34 o                         
   4   6   4          7.65         45.65        10.85 o                         
  -4   7   4         48.52         66.37        11.23 o                         
  -3   7   4        188.09        245.96        11.85 o                         
  -2   7   4         13.62         18.95         4.56 o                         
  -1   7   4        880.81        862.20        10.95 o                         
   0   7   4        886.38        936.21        12.83 o                         
   1   7   4        422.58        466.20         9.64 o                         
   2   7   4        204.62        224.50         7.49 o                         
   3   7   4        206.41        238.19        11.93 o                         
   4   7   4         14.86         26.93         9.75 o                         
  -4   8   4          1.29         28.56         9.97 o                         
  -3   8   4        322.19        318.63        11.16 o                         
  -2   8   4         23.08         33.15         4.81 o                         
  -1   8   4          7.34         22.42         3.50 o                         
   0   8   4       3866.63       3964.49        37.08 o                         
   1   8   4       2503.56       2463.48        28.30 o                         
   2   8   4         51.33         80.45         5.81 o                         
   3   8   4          5.56         17.99         7.27 o                         
   4   8   4         23.63         33.05        10.80 o                         
  -4   9   4         43.66         55.87        11.71 o                         
  -3   9   4          6.71         16.08         6.53 o                         
  -2   9   4         33.73         31.25         4.90 o                         
  -1   9   4          5.65          0.44         3.95 o                         
   0   9   4       1854.13       1995.26        21.18 o                         
   1   9   4         46.24         57.21         4.80 o                         
   2   9   4         25.83         31.32         4.44 o                         
   3   9   4          1.16         28.89         7.44 o                         
   4   9   4         10.09         23.48        10.94 o                         
  -4  10   4        100.52        104.80        13.97 o                         
  -3  10   4          2.39          7.48         6.27 o                         
  -2  10   4        154.80        165.90         6.88 o                         
  -1  10   4        276.40        273.63         7.45 o                         
   0  10   4        460.75        524.63         7.71 o                         
   1  10   4        195.02        242.07         6.38 o                         
   2  10   4         15.55         17.84         4.47 o                         
   3  10   4        667.40        607.57        14.61 o                         
   4  10   4          0.75         12.91         9.00 o                         
  -4  11   4         72.97         81.98        11.45 o                         
  -3  11   4          3.89         11.06         6.14 o                         
  -2  11   4        104.87        122.35         6.60 o                         
  -1  11   4          0.04          7.96         3.90 o                         
   0  11   4        611.69        642.48         8.83 o                         
   1  11   4         30.62         33.95         4.10 o                         
   2  11   4        151.97        166.10         7.41 o                         
   3  11   4        659.21        591.43        14.55 o                         
  -4  12   4         67.29         88.43        11.88 o                         
  -3  12   4          0.01          5.31         6.39 o                         
  -2  12   4          2.51         13.09         4.22 o                         
  -1  12   4       1093.43       1153.11        15.53 o                         
   0  12   4        230.36        238.42         7.01 o                         
   1  12   4        539.58        547.70         9.35 o                         
   2  12   4          3.81         15.24         4.56 o                         
   3  12   4        728.22        750.30        17.84 o                         
  -3  13   4         16.46         39.25         7.50 o                         
  -2  13   4        704.07        699.44        13.63 o                         
  -1  13   4        557.88        519.31         9.83 o                         
   0  13   4        857.33        764.00        10.45 o                         
   1  13   4         90.47        111.25         5.24 o                         
   2  13   4         11.39         32.26         5.76 o                         
   3  13   4        648.74        584.74        16.66 o                         
  -3  14   4         55.17         62.83         7.49 o                         
  -2  14   4        506.89        476.35        11.40 o                         
  -1  14   4        145.40        181.48         7.47 o                         
   0  14   4          9.57          7.60         3.17 o                         
   1  14   4         58.12         88.56         8.19 o                         
   2  14   4         52.29         62.64         5.69 o                         
   3  14   4        440.63        409.62        15.82 o                         
  -3  15   4          4.83         18.49         6.03 o                         
  -2  15   4        103.27        136.99         8.82 o                         
  -1  15   4          4.13         13.71         4.43 o                         
   0  15   4          5.62          8.32         3.39 o                         
   1  15   4         65.39         81.94         6.18 o                         
   2  15   4         21.44         21.17         5.38 o                         
   3  15   4         78.14         90.07         8.90 o                         
  -3  16   4         75.79         68.08         7.51 o                         
  -2  16   4        465.75        434.76        11.55 o                         
  -1  16   4          1.45          5.79         4.38 o                         
   0  16   4        119.71        160.52         6.16 o                         
   1  16   4        257.51        261.23         9.65 o                         
   2  16   4        469.10        423.38        11.19 o                         
   3  16   4          1.72         28.70         7.54 o                         
  -3  17   4         17.90         32.41         8.61 o                         
  -2  17   4          4.50         27.18         6.32 o                         
  -1  17   4         96.09        117.91         7.17 o                         
   0  17   4          0.78          0.48         4.06 o                         
   1  17   4       2260.59       2252.74        26.56 o                         
   2  17   4        105.56        124.10         7.00 o                         
   3  17   4         50.89         70.07         9.33 o                         
  -3  18   4         83.14         91.43        10.36 o                         
  -2  18   4          0.56          7.67         5.98 o                         
  -1  18   4         25.64         35.85         5.41 o                         
   0  18   4          4.56          5.16         4.97 o                         
   1  18   4         67.76         79.79         6.60 o                         
   2  18   4         14.81         27.13         6.74 o                         
   3  18   4         66.26         77.40         8.32 o                         
  -3  19   4          0.03         32.07        11.02 o                         
  -2  19   4         85.33         78.38         8.22 o                         
  -1  19   4         54.38         78.15         6.87 o                         
   0  19   4        173.23        192.43         8.31 o                         
   1  19   4        817.69        797.01        17.33 o                         
   2  19   4        134.61        154.91        10.03 o                         
   3  19   4          5.36         38.33         8.12 o                         
  -3  20   4          0.13         38.30         9.11 o                         
  -2  20   4        245.28        205.54        12.13 o                         
  -1  20   4         42.66         47.06         6.09 o                         
   0  20   4         10.25         19.91         5.66 o                         
   1  20   4         55.06         70.09         6.82 o                         
   2  20   4          9.03         18.17         6.86 o                         
   3  20   4          0.66         15.93         9.30 o                         
  -3  21   4          3.66         30.16        10.88 o                         
  -2  21   4         40.14         51.21         8.23 o                         
  -1  21   4        275.00        269.66         9.45 o                         
   0  21   4         90.78         85.75         7.06 o                         
   1  21   4        106.70        141.43         8.42 o                         
   2  21   4          1.47         19.85         7.83 o                         
  -2  22   4         56.05         60.52         8.44 o                         
  -1  22   4          2.29         33.90         5.82 o                         
   0  22   4          4.01         22.84         6.54 o                         
   1  22   4         55.95         69.59         7.06 o                         
   2  22   4         72.94         84.54         9.51 o                         
  -2  23   4         99.27         84.85         8.87 o                         
  -1  23   4        345.40        346.94        15.12 o                         
   0  23   4         37.22         45.64         8.80 o                         
   1  23   4         52.60         55.77         7.14 o                         
   2  23   4          4.25         23.96         8.27 o                         
  -2  24   4         12.56         21.36         7.69 o                         
  -1  24   4         15.87         38.34         6.61 o                         
   0  24   4        242.83        240.21        13.44 o                         
   1  24   4          7.75          8.75         6.30 o                         
   2  24   4         12.39         26.25        10.31 o                         
  -2  25   4         15.23         19.87        10.49 o                         
  -1  25   4         72.43         78.39        10.89 o                         
   0  25   4          4.90         19.78         7.43 o                         
   1  25   4          6.60         26.91         7.68 o                         
   2  25   4         15.62         20.24        10.23 o                         
  -1  26   4          0.17         28.43         8.00 o                         
   0  26   4        275.51        240.87        18.03 o                         
   1  26   4          4.12         31.50         8.76 o                         
  -1  27   4        186.96        217.64        12.46 o                         
   0  27   4        189.25        157.66        20.44 o                         
   1  27   4         49.55         63.96         9.80 o                         
   0  28   4         43.85         38.54         9.47 o                         
  -3   0   5         54.66         52.95        10.78 o                         
  -1   0   5       1736.90       1710.04        27.33 o                         
   1   0   5        745.60        707.40        18.34 o                         
   3   0   5       1786.75       1614.54        42.29 o                         
  -4   1   5         93.48        121.15        14.05 o                         
  -3   1   5         62.88         72.69         8.27 o                         
  -2   1   5          0.34         11.11         4.11 o                         
  -1   1   5        990.02        986.59        12.56 o                         
   0   1   5        190.72        252.70         6.97 o                         
   1   1   5        122.23        183.44         8.55 o                         
   2   1   5          9.09         17.38         3.90 o                         
   3   1   5         77.79        118.52        11.65 o                         
   4   1   5          3.67         33.87        10.95 o                         
  -4   2   5        287.76        348.45        20.78 o                         
  -3   2   5          2.26         15.17         6.14 o                         
  -2   2   5       1370.22       1387.44        17.80 o                         
  -1   2   5        722.48        733.22        10.14 o                         
   0   2   5       1696.08       1808.66        22.20 o                         
   1   2   5        158.56        182.01         8.30 o                         
   2   2   5        681.03        612.72        10.36 o                         
   3   2   5         34.88         50.03         8.09 o                         
   4   2   5         41.82         51.96        10.39 o                         
  -4   3   5        386.59        419.13        18.84 o                         
  -3   3   5          8.23         20.20         6.40 o                         
  -2   3   5       1747.87       1647.78        19.53 o                         
  -1   3   5         69.28        116.99         5.65 o                         
   0   3   5       1581.44       1756.41        20.63 o                         
   1   3   5        542.26        544.35         9.44 o                         
   2   3   5        164.00        193.57         7.56 o                         
   3   3   5        265.23        299.20        13.82 o                         
   4   3   5         74.77        108.51        13.21 o                         
  -4   4   5        310.86        356.94        18.40 o                         
  -3   4   5          0.03          5.72         6.03 o                         
  -2   4   5        721.72        718.70        11.88 o                         
  -1   4   5         57.82         57.79         4.60 o                         
   0   4   5       1125.01       1218.98        15.70 o                         
   1   4   5       3917.64       3959.45        41.77 o                         
   2   4   5        333.18        343.53         8.56 o                         
   3   4   5         13.82         27.18         7.23 o                         
   4   4   5         11.57         26.04        11.02 o                         
  -4   5   5        205.40        211.02        16.26 o                         
  -3   5   5          0.31         24.63         6.58 o                         
  -2   5   5         23.56         45.79         5.30 o                         
  -1   5   5         10.74         18.21         4.00 o                         
   0   5   5        491.62        488.09         8.86 o                         
   1   5   5        629.84        714.58        11.31 o                         
   2   5   5        316.16        291.90         7.97 o                         
   3   5   5          1.55          4.75         6.62 o                         
   4   5   5         25.05         57.07        11.16 o                         
  -4   6   5         25.84         35.46        10.73 o                         
  -3   6   5        284.68        322.56        12.85 o                         
  -2   6   5         14.73         34.66         4.94 o                         
  -1   6   5         34.82         56.53         4.49 o                         
   0   6   5          1.72          5.76         3.87 o                         
   1   6   5       2702.48       2816.59        31.07 o                         
   2   6   5          2.20         11.45         4.37 o                         
   3   6   5        147.95        185.40        13.10 o                         
   4   6   5        193.78        229.01        15.90 o                         
  -4   7   5          1.75         17.15        11.73 o                         
  -3   7   5         70.01         77.23         8.13 o                         
  -2   7   5         89.12         93.12         6.02 o                         
  -1   7   5         12.34         26.66         4.00 o                         
   0   7   5       1004.59       1120.31        15.20 o                         
   1   7   5         22.56         20.42         4.26 o                         
   2   7   5         77.50         86.33         6.00 o                         
   3   7   5         14.21         18.86         7.25 o                         
   4   7   5        329.10        334.59        17.64 o                         
  -4   8   5        102.98        108.41        12.67 o                         
  -3   8   5        124.69        132.03        10.41 o                         
  -2   8   5        126.63        175.20         7.94 o                         
  -1   8   5        114.64        127.17         6.11 o                         
   0   8   5        450.66        462.19         8.91 o                         
   1   8   5        265.36        266.55         7.54 o                         
   2   8   5         18.48         25.15         5.03 o                         
   3   8   5          1.15          7.52         7.39 o                         
   4   8   5        173.50        186.38        13.76 o                         
  -4   9   5        418.23        372.92        19.25 o                         
  -3   9   5          7.96         27.96         6.97 o                         
  -2   9   5       1095.56       1068.81        15.51 o                         
  -1   9   5        246.85        278.97         6.81 o                         
   0   9   5        338.83        408.01         7.75 o                         
   1   9   5        298.34        257.29         7.05 o                         
   2   9   5         13.90         18.75         4.89 o                         
   3   9   5          0.39         20.99         6.89 o                         
  -4  10   5         13.07         50.69        11.16 o                         
  -3  10   5         52.86         68.34         8.82 o                         
  -2  10   5         65.64         83.20         5.86 o                         
  -1  10   5        873.76        826.67        13.08 o                         
   0  10   5        244.23        259.08         6.50 o                         
   1  10   5         52.33         59.85         5.73 o                         
   2  10   5         16.49         26.94         4.90 o                         
   3  10   5          7.73         22.62         6.81 o                         
  -3  11   5        111.55        126.89        11.66 o                         
  -2  11   5        121.40        133.17         6.93 o                         
  -1  11   5        515.04        540.94        10.48 o                         
   0  11   5         30.95         50.94         4.81 o                         
   1  11   5        250.99        244.31         7.40 o                         
   2  11   5        238.48        246.98         9.76 o                         
   3  11   5         28.73         46.54         9.14 o                         
  -3  12   5         23.12         41.18         7.15 o                         
  -2  12   5         24.38         30.16         6.13 o                         
  -1  12   5        114.09        171.05         7.94 o                         
   0  12   5        163.94        162.63         6.01 o                         
   1  12   5         12.11         12.11         3.94 o                         
   2  12   5         57.30         60.80         6.33 o                         
   3  12   5          0.24         20.54         7.73 o                         
  -3  13   5         13.02         35.62         7.61 o                         
  -2  13   5        200.07        219.07        11.88 o                         
  -1  13   5        381.24        371.49         8.62 o                         
   0  13   5         23.42         24.70         3.70 o                         
   1  13   5          6.76          8.15         3.97 o                         
   2  13   5        260.36        263.00         9.09 o                         
   3  13   5        161.85        169.96        11.84 o                         
  -3  14   5         24.30         39.41         7.45 o                         
  -2  14   5         22.45         31.50         6.48 o                         
  -1  14   5         11.01         33.54         5.03 o                         
   0  14   5          3.67          5.19         4.08 o                         
   1  14   5          0.49          5.19         3.77 o                         
   2  14   5        380.30        396.54        11.10 o                         
   3  14   5          3.79         24.02         7.42 o                         
  -3  15   5          2.87         25.80         6.57 o                         
  -2  15   5         17.01         20.96         6.18 o                         
  -1  15   5        231.69        238.07         7.91 o                         
   0  15   5         39.70         60.62         5.81 o                         
   1  15   5        115.22        123.40         6.51 o                         
   2  15   5        227.65        230.93         9.77 o                         
   3  15   5         67.12         81.94         9.86 o                         
  -3  16   5        135.61        110.97        12.34 o                         
  -2  16   5          1.56          9.00         5.96 o                         
  -1  16   5        245.04        263.63         8.68 o                         
   0  16   5          1.06         10.35         4.09 o                         
   1  16   5         31.80         49.10         5.96 o                         
   2  16   5          1.01         24.22         6.42 o                         
   3  16   5         13.20         34.17         7.97 o                         
  -3  17   5         10.06         23.96         9.28 o                         
  -2  17   5          0.09         14.44         6.65 o                         
  -1  17   5          1.82         18.98         5.19 o                         
   0  17   5         49.25         55.15         4.55 o                         
   1  17   5         11.31         27.21         5.48 o                         
   2  17   5         63.23         54.29         9.42 o                         
   3  17   5         13.98         33.56         8.57 o                         
  -3  18   5          0.53          7.47         8.63 o                         
  -2  18   5         21.80         33.78         7.33 o                         
  -1  18   5         24.98         36.16         5.87 o                         
   0  18   5         30.45         51.79         5.83 o                         
   1  18   5          6.97         25.57         5.52 o                         
   2  18   5         12.83         22.00         8.36 o                         
   3  18   5         48.66         55.26         8.81 o                         
  -3  19   5         50.64         55.10        14.38 o                         
  -2  19   5         10.46         26.20         7.38 o                         
  -1  19   5          0.31         12.29         5.47 o                         
   0  19   5         27.01         45.53         5.30 o                         
   1  19   5          3.78          8.88         5.71 o                         
   2  19   5         10.90         24.04        10.20 o                         
   3  19   5         28.57         58.23         8.68 o                         
  -3  20   5         63.24         61.38        13.48 o                         
  -2  20   5         11.06         15.25         7.63 o                         
  -1  20   5         79.90         89.17         7.42 o                         
   0  20   5        128.76        137.63        10.39 o                         
   1  20   5        413.67        368.98        11.30 o                         
   2  20   5         26.81         53.73         9.23 o                         
  -2  21   5          2.73         22.54         7.80 o                         
  -1  21   5         19.13         20.26         5.72 o                         
   0  21   5         35.10         43.84         8.35 o                         
   1  21   5        114.81        100.55         8.77 o                         
   2  21   5        183.18        199.86        14.41 o                         
  -2  22   5         31.53         39.12         8.43 o                         
  -1  22   5          0.62         21.78         6.42 o                         
   0  22   5         56.73         71.05         8.82 o                         
   1  22   5        127.12        141.63        10.49 o                         
   2  22   5          6.69         26.59         9.38 o                         
  -2  23   5         24.47         43.23         9.04 o                         
  -1  23   5        165.90        163.02         9.46 o                         
   0  23   5         31.15         42.41         7.43 o                         
   1  23   5         11.51         23.27         6.95 o                         
   2  23   5         32.12         48.70        10.85 o                         
  -2  24   5         26.40         28.62         9.98 o                         
  -1  24   5         19.28         26.68         6.17 o                         
   0  24   5         31.93         46.23         7.63 o                         
   1  24   5         22.46         44.69         7.61 o                         
   2  24   5          3.72         22.15        14.92 o                         
  -1  25   5          0.78         10.99         6.19 o                         
   0  25   5        119.38        107.53         9.63 o                         
   1  25   5          3.14         17.19         7.95 o                         
  -1  26   5        221.21        189.51        11.95 o                         
   0  26   5          7.33         18.52         8.07 o                         
   1  26   5        117.50        132.59        12.04 o                         
  -1  27   5         65.22         84.18         8.48 o                         
   0  27   5         58.53         57.23        10.01 o                         
   1  27   5         20.23         43.16        10.24 o                         
  -4   0   6        200.11        191.26        26.04 o                         
  -2   0   6         97.22        100.32         9.29 o                         
   0   0   6         68.37        176.40        11.29 o                         
   2   0   6       2802.02       2588.08        44.75 o                         
   4   0   6          1.56          2.63        12.09 o                         
  -4   1   6          0.04         58.66        12.00 o                         
  -3   1   6          0.10         21.01         6.55 o                         
  -2   1   6         19.02         28.30         5.00 o                         
  -1   1   6       4366.54       4611.03        42.03 o                         
   0   1   6         35.25         54.89         5.51 o                         
   1   1   6         63.17         90.81         6.51 o                         
   2   1   6        175.40        237.22        10.98 o                         
   3   1   6        222.99        197.65        12.10 o                         
   4   1   6          0.02          1.35         9.43 o                         
  -4   2   6         21.44         23.99        10.67 o                         
  -3   2   6         30.79         40.96         6.86 o                         
  -2   2   6        108.97        161.43         7.83 o                         
  -1   2   6       1479.92       1568.37        17.88 o                         
   0   2   6       3254.27       3557.93        38.10 o                         
   1   2   6          4.25          2.94         4.34 o                         
   2   2   6        480.06        486.54         9.85 o                         
   3   2   6         54.99         78.27         8.56 o                         
   4   2   6          0.74         28.06         9.68 o                         
  -4   3   6        116.81        136.33        13.88 o                         
  -3   3   6          0.95         25.85         7.19 o                         
  -2   3   6        596.32        628.44        11.05 o                         
  -1   3   6        239.48        265.26         6.64 o                         
   0   3   6       1352.89       1423.51        18.98 o                         
   1   3   6         35.43         60.31         5.27 o                         
   2   3   6        194.71        232.78         8.81 o                         
   3   3   6          1.57         15.87         6.93 o                         
   4   3   6        110.30        121.50        12.99 o                         
  -4   4   6         91.56        140.13        13.51 o                         
  -3   4   6        476.26        424.91        12.52 o                         
  -2   4   6         10.49         18.09         4.66 o                         
  -1   4   6        448.81        422.20         7.75 o                         
   0   4   6          5.21          7.27         3.81 o                         
   1   4   6        410.76        392.11        10.65 o                         
   2   4   6         77.85        106.46         6.54 o                         
   3   4   6          3.37         20.96         6.77 o                         
   4   4   6        259.57        216.28        15.65 o                         
  -4   5   6        125.92        123.10        14.13 o                         
  -3   5   6         13.65         41.63         7.37 o                         
  -2   5   6         13.72         21.53         4.92 o                         
  -1   5   6        760.89        727.68        10.53 o                         
   0   5   6        358.98        356.04         7.97 o                         
   1   5   6         79.90        115.87         6.88 o                         
   2   5   6         63.64         77.04         6.47 o                         
   3   5   6          7.50         24.12         7.62 o                         
  -4   6   6        123.53        141.47        13.42 o                         
  -3   6   6       1214.62       1167.05        22.23 o                         
  -2   6   6         75.46        108.14         6.66 o                         
  -1   6   6        520.19        507.63         9.49 o                         
   0   6   6        212.94        246.08         6.91 o                         
   1   6   6       1445.73       1515.13        21.27 o                         
   2   6   6         49.01         58.46         5.44 o                         
   3   6   6          1.13         11.03         8.82 o                         
  -4   7   6         16.69         42.14        10.40 o                         
  -3   7   6       1378.19       1284.10        22.48 o                         
  -2   7   6         89.65        109.37         6.44 o                         
  -1   7   6          0.10          2.42         3.55 o                         
   0   7   6        362.25        411.62         9.65 o                         
   1   7   6       1845.52       1800.47        22.96 o                         
   2   7   6        303.84        294.23         9.03 o                         
   3   7   6         21.30         25.29         8.21 o                         
  -4   8   6         18.16         23.34        10.85 o                         
  -3   8   6        503.04        489.05        13.42 o                         
  -2   8   6        286.29        288.71         8.40 o                         
  -1   8   6        116.68        155.54         6.85 o                         
   0   8   6        187.80        217.62         7.12 o                         
   1   8   6        635.72        559.73        10.83 o                         
   2   8   6        180.06        186.03         9.06 o                         
   3   8   6          8.30         11.90         7.55 o                         
  -4   9   6         10.03         19.40        10.34 o                         
  -3   9   6         27.12         55.58         8.57 o                         
  -2   9   6         59.75         82.20         6.31 o                         
  -1   9   6         34.95         47.23         4.31 o                         
   0   9   6        325.41        354.43         8.20 o                         
   1   9   6         13.34         27.70         4.86 o                         
   2   9   6         41.69         52.28         6.95 o                         
   3   9   6         19.74         34.77         9.22 o                         
  -3  10   6         88.20         90.70         9.37 o                         
  -2  10   6         53.15         65.93         5.81 o                         
  -1  10   6         16.64         23.37         3.77 o                         
   0  10   6        178.56        197.70         7.93 o                         
   1  10   6        103.44        142.68         7.87 o                         
   2  10   6        219.65        232.53        10.57 o                         
   3  10   6         54.56         85.01         9.90 o                         
  -3  11   6         59.76         64.66         9.08 o                         
  -2  11   6        338.33        342.45         9.03 o                         
  -1  11   6         27.42         60.69         5.65 o                         
   0  11   6        225.79        227.55         7.65 o                         
   1  11   6          0.13         12.91         6.40 o                         
   2  11   6         12.70         18.41         6.77 o                         
   3  11   6        302.25        270.81        14.99 o                         
  -3  12   6        142.46        168.92        10.58 o                         
  -2  12   6         76.60         85.64         6.28 o                         
  -1  12   6       1466.09       1377.72        19.67 o                         
   0  12   6         84.02        107.30         5.55 o                         
   1  12   6          4.32          8.93         4.31 o                         
   2  12   6         41.36         48.47         7.55 o                         
   3  12   6         80.13         82.00         9.31 o                         
  -3  13   6        260.27        252.39        12.25 o                         
  -2  13   6         26.10         36.63         7.44 o                         
  -1  13   6        666.27        640.07        11.58 o                         
   0  13   6         69.37         89.23         5.33 o                         
   1  13   6        125.12        149.77         8.00 o                         
   2  13   6          4.05          2.12         6.05 o                         
   3  13   6         17.58         27.86         7.74 o                         
  -3  14   6         35.92         38.74         7.75 o                         
  -2  14   6         14.29         22.31         7.29 o                         
  -1  14   6        683.92        645.92        12.52 o                         
   0  14   6         35.16         45.68         4.83 o                         
   1  14   6         65.37         79.35         6.57 o                         
   2  14   6         32.47         42.16         8.57 o                         
   3  14   6         77.22         72.65         9.48 o                         
  -3  15   6         76.42         66.93        10.37 o                         
  -2  15   6          8.12         17.40         7.34 o                         
  -1  15   6         27.97         28.88         5.90 o                         
   0  15   6         38.92         37.39         4.77 o                         
   1  15   6         29.37         40.52         5.58 o                         
   2  15   6         10.70         28.08         6.24 o                         
   3  15   6         27.72         35.97         8.68 o                         
  -3  16   6        135.29        134.12        12.64 o                         
  -2  16   6          0.49          9.08         7.16 o                         
  -1  16   6         42.20         52.75         6.82 o                         
   0  16   6         59.75         90.02         6.54 o                         
   1  16   6          5.17          7.09         4.35 o                         
   2  16   6        178.79        170.01         9.80 o                         
   3  16   6          0.46         27.76         8.97 o                         
  -3  17   6         16.94         26.09        10.74 o                         
  -2  17   6        219.78        186.78        11.47 o                         
  -1  17   6        123.40        134.28         9.05 o                         
   0  17   6         40.50         47.65         4.83 o                         
   1  17   6         29.97         44.01         5.38 o                         
   2  17   6        316.89        310.52        13.13 o                         
   3  17   6          1.33         14.93         7.64 o                         
  -3  18   6          6.14         37.81        10.13 o                         
  -2  18   6          0.03         13.47         6.69 o                         
  -1  18   6        220.01        227.23        12.73 o                         
   0  18   6         68.36         79.49         5.26 o                         
   1  18   6         60.14         50.96         7.63 o                         
   2  18   6         76.53         93.84         9.43 o                         
   3  18   6         31.59         55.00         9.18 o                         
  -3  19   6          1.30         19.92         9.83 o                         
  -2  19   6          5.40         18.18         7.01 o                         
  -1  19   6          1.55         14.70         5.92 o                         
   0  19   6        281.60        296.51         9.74 o                         
   1  19   6        454.37        410.48        16.46 o                         
   2  19   6          3.32         22.97         8.79 o                         
  -2  20   6         93.29        125.62        11.67 o                         
  -1  20   6        105.55        114.16         8.50 o                         
   0  20   6         33.29         33.47         5.73 o                         
   1  20   6         24.97         29.13         7.23 o                         
   2  20   6         16.11         57.49        12.52 o                         
  -2  21   6          0.38         20.67         7.69 o                         
  -1  21   6         79.08         77.60         7.67 o                         
   0  21   6          4.91         22.93         5.19 o                         
   1  21   6          1.91         19.34         7.78 o                         
   2  21   6          3.68         22.32         9.56 o                         
  -2  22   6         39.35         56.24         9.98 o                         
  -1  22   6         69.45         77.07         7.99 o                         
   0  22   6        170.38        152.81        11.59 o                         
   1  22   6         49.83         49.82         7.76 o                         
   2  22   6         64.57         80.78        11.53 o                         
  -2  23   6         14.08         42.93         9.48 o                         
  -1  23   6         30.87         55.01         7.85 o                         
   0  23   6        104.36        101.82         9.69 o                         
   1  23   6          0.14         11.13         6.91 o                         
   2  23   6        116.90        117.97        13.25 o                         
  -2  24   6         63.23         56.84         9.41 o                         
  -1  24   6        269.33        247.88        13.07 o                         
   0  24   6          8.80         22.97         7.29 o                         
   1  24   6         48.51         45.35         8.05 o                         
  -1  25   6         97.19         92.47        14.95 o                         
   0  25   6          1.23         15.12         7.93 o                         
   1  25   6         40.08         51.81         8.77 o                         
  -1  26   6         12.00         42.94         8.58 o                         
   0  26   6          0.76         17.91         8.19 o                         
   1  26   6          4.83         29.73         8.63 o                         
   0  27   6         37.87         41.09         9.97 o                         
  -3   0   7        164.77        274.97        20.89 o                         
  -1   0   7       1084.67       1212.92        21.27 o                         
   1   0   7        769.43        761.91        24.05 o                         
   3   0   7        323.71        302.89        25.59 o                         
  -4   1   7          5.43         27.63        10.40 o                         
  -3   1   7         16.83         45.65         8.31 o                         
  -2   1   7        122.96        192.28         8.47 o                         
  -1   1   7        760.93        818.02        11.80 o                         
   0   1   7          3.17          7.22         4.22 o                         
   1   1   7        234.78        220.31        10.51 o                         
   2   1   7          0.41          7.01         5.08 o                         
   3   1   7          3.87         24.49         6.87 o                         
  -4   2   7          0.02         43.66        10.83 o                         
  -3   2   7        168.54        188.71        13.30 o                         
  -2   2   7         43.62         69.00         6.13 o                         
  -1   2   7        342.13        340.78         8.30 o                         
   0   2   7        251.45        269.24         8.09 o                         
   1   2   7        841.66        867.11        16.02 o                         
   2   2   7          0.03         10.87         4.86 o                         
   3   2   7        178.40        210.77        11.19 o                         
  -4   3   7        422.12        398.88        20.04 o                         
  -3   3   7         87.71         96.02         9.69 o                         
  -2   3   7         64.17         72.98         6.05 o                         
  -1   3   7         52.76         76.26         5.28 o                         
   0   3   7          6.87         12.54         3.98 o                         
   1   3   7         71.99        121.15         8.25 o                         
   2   3   7          3.37         15.24         5.96 o                         
   3   3   7        350.28        345.72        12.76 o                         
  -4   4   7        548.19        502.84        19.66 o                         
  -3   4   7         70.39         69.06         8.83 o                         
  -2   4   7         50.83         70.60         6.11 o                         
  -1   4   7        563.94        596.69        10.43 o                         
   0   4   7        924.17       1017.75        15.13 o                         
   1   4   7         31.10         45.25         4.90 o                         
   2   4   7        215.22        229.15         9.95 o                         
   3   4   7        106.44        145.31        12.32 o                         
  -4   5   7        241.11        225.51        18.40 o                         
  -3   5   7         68.35         84.15         9.16 o                         
  -2   5   7        105.48        138.90         7.85 o                         
  -1   5   7          9.31         14.52         4.11 o                         
   0   5   7       2617.75       2808.80        37.51 o                         
   1   5   7          0.02          7.15         3.93 o                         
   2   5   7          1.67          8.21         5.76 o                         
   3   5   7          3.05         11.96         9.48 o                         
  -4   6   7        125.14        142.16        14.25 o                         
  -3   6   7         36.17         62.79         8.67 o                         
  -2   6   7          1.41         11.77         4.93 o                         
  -1   6   7        262.13        303.49         7.99 o                         
   0   6   7        237.32        280.29         8.01 o                         
   1   6   7       1805.43       1767.27        26.33 o                         
   2   6   7          7.48         18.31         5.79 o                         
   3   6   7         22.43         27.61         8.47 o                         
  -3   7   7        664.09        584.26        16.54 o                         
  -2   7   7          2.26          9.49         5.10 o                         
  -1   7   7         20.52         31.21         4.60 o                         
   0   7   7          6.93         13.93         4.52 o                         
   1   7   7         11.37         45.68         5.39 o                         
   2   7   7          0.23          4.03         6.43 o                         
   3   7   7          0.95         14.24         8.59 o                         
  -3   8   7        117.61        147.59        10.99 o                         
  -2   8   7        221.14        254.31        11.38 o                         
  -1   8   7        153.60        183.01         6.65 o                         
   0   8   7        289.77        270.26         7.53 o                         
   1   8   7         57.68         90.09         6.68 o                         
   2   8   7         24.15         36.12         7.22 o                         
   3   8   7          1.80         10.31         8.31 o                         
  -3   9   7        181.87        178.75        11.79 o                         
  -2   9   7        945.55        858.61        15.51 o                         
  -1   9   7         36.15         48.98         4.70 o                         
   0   9   7         45.11         70.70         6.59 o                         
   1   9   7        205.43        211.13         8.72 o                         
   2   9   7         52.99         64.09         8.72 o                         
   3   9   7         34.05         22.02         8.29 o                         
  -3  10   7        182.30        198.83        13.10 o                         
  -2  10   7       2101.27       1999.15        28.64 o                         
  -1  10   7        148.24        158.28         7.49 o                         
   0  10   7         78.17        113.78         6.55 o                         
   1  10   7          1.19          1.76         4.33 o                         
   2  10   7       1597.13       1417.86        28.36 o                         
   3  10   7         14.01         17.01         7.84 o                         
  -3  11   7          0.88         13.06         7.41 o                         
  -2  11   7       1158.59       1067.17        21.16 o                         
  -1  11   7          9.67         17.23         3.90 o                         
   0  11   7        166.43        189.79         7.77 o                         
   1  11   7         18.02         23.46         5.38 o                         
   2  11   7        366.88        327.70        13.36 o                         
   3  11   7         13.52         21.83         8.10 o                         
  -3  12   7          1.54         14.79         6.72 o                         
  -2  12   7        522.09        482.69        12.04 o                         
  -1  12   7         21.43         24.80         5.55 o                         
   0  12   7          0.04         14.93         4.47 o                         
   1  12   7          0.21          5.95         4.88 o                         
   2  12   7         38.98         43.08         9.94 o                         
   3  12   7         32.16         45.65         8.90 o                         
  -3  13   7         65.19         71.91         8.65 o                         
  -2  13   7        179.76        191.17        12.78 o                         
  -1  13   7        231.92        268.10         9.66 o                         
   0  13   7        271.82        266.86         8.75 o                         
   1  13   7          0.34         15.52         5.27 o                         
   2  13   7          2.20         30.22         8.82 o                         
   3  13   7        401.38        335.31        14.99 o                         
  -3  14   7         95.70         96.91        10.47 o                         
  -2  14   7          0.02         12.23         7.01 o                         
  -1  14   7       1320.57       1179.68        20.65 o                         
   0  14   7          3.12         10.59         4.26 o                         
   1  14   7        139.17        157.14         9.57 o                         
   2  14   7        120.16        134.62        12.78 o                         
   3  14   7         27.67         43.05         8.72 o                         
  -3  15   7          0.10         19.23        10.87 o                         
  -2  15   7          0.81         14.05         6.91 o                         
  -1  15   7         29.47         56.63         7.45 o                         
   0  15   7       1180.68       1096.76        17.49 o                         
   1  15   7         33.26         33.54         6.59 o                         
   2  15   7        322.12        281.73        15.28 o                         
   3  15   7          1.49          0.00         7.76 o                         
  -3  16   7        155.98        176.18        16.86 o                         
  -2  16   7          3.38         20.02         6.77 o                         
  -1  16   7        100.87        120.74         8.97 o                         
   0  16   7        553.96        578.39        11.19 o                         
   1  16   7        397.45        317.23        10.62 o                         
   2  16   7         22.50         42.82         8.95 o                         
   3  16   7         50.71         56.51         9.89 o                         
  -3  17   7        199.13        178.49        16.42 o                         
  -2  17   7        891.30        765.93        28.57 o                         
  -1  17   7         13.97         24.61         6.10 o                         
   0  17   7       1255.99       1140.91        19.33 o                         
   1  17   7         42.31         43.71         6.49 o                         
   2  17   7         47.09         54.99         8.71 o                         
  -3  18   7        179.84        216.87        16.55 o                         
  -2  18   7         29.85         41.03         7.96 o                         
  -1  18   7          4.57         23.96         6.05 o                         
   0  18   7        391.50        349.26         8.86 o                         
   1  18   7          2.66         15.30         6.95 o                         
   2  18   7         14.30         42.60         8.92 o                         
  -2  19   7        451.65        374.15        13.65 o                         
  -1  19   7         20.66         22.34         6.46 o                         
   0  19   7        102.74        114.03         9.23 o                         
   1  19   7        334.28        321.45        11.80 o                         
   2  19   7          6.51         21.25        10.04 o                         
  -2  20   7         24.82         31.52         8.37 o                         
  -1  20   7         61.54         56.95         7.20 o                         
   0  20   7         58.78         71.37         7.39 o                         
   1  20   7        116.52        140.56         9.96 o                         
   2  20   7         42.32         68.29        12.37 o                         
  -2  21   7          1.55          1.20         7.85 o                         
  -1  21   7        367.11        316.32        16.68 o                         
   0  21   7        173.67        180.51        13.29 o                         
   1  21   7          2.62         29.56         7.25 o                         
   2  21   7          7.32         35.92        11.05 o                         
  -2  22   7         18.71         25.26         8.93 o                         
  -1  22   7         92.99         99.36         8.75 o                         
   0  22   7        143.15        163.22        12.24 o                         
   1  22   7          6.28         37.44         7.62 o                         
   2  22   7        102.23        102.64        14.03 o                         
  -2  23   7         55.01         72.39        11.13 o                         
  -1  23   7         25.85         43.54         7.47 o                         
   0  23   7        232.06        249.05        16.40 o                         
   1  23   7          0.90         14.97         7.39 o                         
  -1  24   7         25.00         28.82         7.50 o                         
   0  24   7          0.77         22.94         9.51 o                         
   1  24   7          1.89         38.94         8.18 o                         
  -1  25   7         25.13         39.33         8.32 o                         
   0  25   7        177.89        149.36        14.61 o                         
   1  25   7         13.43         31.27         9.39 o                         
   0  26   7         24.40         40.26        11.08 o                         
  -2   0   8          0.01          8.87         7.23 o                         
   0   0   8        673.86        674.77        21.91 o                         
   2   0   8          3.77         24.82         9.84 o                         
  -3   1   8         10.95         22.44         7.63 o                         
  -2   1   8        373.83        337.35         9.69 o                         
  -1   1   8         69.00         79.27         6.10 o                         
   0   1   8        615.14        622.89        12.70 o                         
   1   1   8          1.92          2.98         6.08 o                         
   2   1   8          1.82         11.27         8.32 o                         
   3   1   8         49.37         71.06         9.70 o                         
  -3   2   8         62.12         84.36         9.91 o                         
  -2   2   8        210.29        257.38        10.57 o                         
  -1   2   8         66.90         77.35         5.56 o                         
   0   2   8        854.38        947.46        16.34 o                         
   1   2   8        303.18        331.38        11.69 o                         
   2   2   8          8.69         11.61         8.17 o                         
   3   2   8         11.74         19.65         8.10 o                         
  -3   3   8         91.91        104.48        10.52 o                         
  -2   3   8         69.04         92.35         7.82 o                         
  -1   3   8         33.59         75.02         5.51 o                         
   0   3   8         46.93         99.27         6.43 o                         
   1   3   8         64.22         86.78         6.97 o                         
   2   3   8        178.45        186.25        17.39 o                         
   3   3   8          1.08         12.67         7.88 o                         
  -3   4   8        240.04        221.08        13.39 o                         
  -2   4   8        708.70        691.35        13.60 o                         
  -1   4   8        154.02        192.96         7.70 o                         
   0   4   8          0.00         11.18         4.27 o                         
   1   4   8        115.15        161.00         9.51 o                         
   2   4   8          0.53          5.42         6.92 o                         
   3   4   8         39.84         62.99         9.67 o                         
  -3   5   8         26.72         48.08         9.21 o                         
  -2   5   8         75.48         73.41         7.17 o                         
  -1   5   8         43.84         63.80         5.15 o                         
   0   5   8        171.00        225.16        14.10 o                         
   1   5   8         11.97         14.35         4.79 o                         
   2   5   8          1.30          7.56         5.98 o                         
   3   5   8          5.11         32.17         7.83 o                         
  -3   6   8         69.50        107.77         9.92 o                         
  -2   6   8        289.69        294.02        10.01 o                         
  -1   6   8          1.21         13.10         3.94 o                         
   0   6   8        108.95        147.71         8.80 o                         
   1   6   8        361.83        331.45         8.73 o                         
   2   6   8        262.87        286.15        16.25 o                         
   3   6   8         35.80         56.95         9.20 o                         
  -3   7   8        500.54        437.47        14.06 o                         
  -2   7   8         68.90         84.89         7.78 o                         
  -1   7   8          2.29          8.41         4.48 o                         
   0   7   8        392.97        411.38        10.27 o                         
   1   7   8        761.84        701.09        12.90 o                         
   2   7   8         43.68         35.19         7.18 o                         
   3   7   8        191.05        184.93        12.10 o                         
  -3   8   8        399.25        428.68        15.47 o                         
  -2   8   8        131.41        142.39         8.99 o                         
  -1   8   8         32.38         39.92         5.20 o                         
   0   8   8         64.68         92.46         6.53 o                         
   1   8   8        327.79        330.03        10.35 o                         
   2   8   8        145.10        156.81        11.66 o                         
   3   8   8         23.22         28.30        10.12 o                         
  -3   9   8         65.75        102.37         9.76 o                         
  -2   9   8          4.12         12.67         5.61 o                         
  -1   9   8          3.25          5.90         3.86 o                         
   0   9   8        116.91        167.97         7.86 o                         
   1   9   8          0.00         14.81         5.04 o                         
   2   9   8         92.94        117.75        11.56 o                         
   3   9   8         30.04         35.84         9.19 o                         
  -3  10   8        289.34        283.07        17.24 o                         
  -2  10   8         15.86         19.74         5.99 o                         
  -1  10   8       1117.42       1030.45        16.45 o                         
   0  10   8          7.56         11.59         4.42 o                         
   1  10   8        290.84        281.65        10.01 o                         
   2  10   8        143.29        166.33        12.46 o                         
   3  10   8         75.41         92.44        12.06 o                         
  -3  11   8         10.97         23.12         7.17 o                         
  -2  11   8       1289.93       1194.18        22.87 o                         
  -1  11   8        146.89        168.95         9.37 o                         
   0  11   8        512.78        496.40        11.39 o                         
   1  11   8         15.50         44.60         6.77 o                         
   2  11   8         22.84         61.85         9.71 o                         
   3  11   8        277.52        229.64        14.23 o                         
  -3  12   8         40.98         56.49         9.93 o                         
  -2  12   8         28.16         53.94         6.29 o                         
  -1  12   8       1708.29       1484.37        20.92 o                         
   0  12   8         52.83         66.32         7.35 o                         
   1  12   8          8.47         13.92         6.07 o                         
   2  12   8        124.87        124.25        12.87 o                         
   3  12   8         82.25         74.04        13.50 o                         
  -3  13   8          7.29         28.56         7.32 o                         
  -2  13   8       1034.39        967.71        22.93 o                         
  -1  13   8        239.25        259.20        10.28 o                         
   0  13   8          3.34         10.62         4.94 o                         
   1  13   8        103.26        120.38        11.46 o                         
   2  13   8        333.35        294.20        13.60 o                         
   3  13   8        289.67        226.71        14.57 o                         
  -3  14   8        117.42        109.04         9.85 o                         
  -2  14   8        513.48        494.90        17.04 o                         
  -1  14   8       1414.19       1369.54        21.27 o                         
   0  14   8        338.24        318.10        10.27 o                         
   1  14   8          9.69         19.35         6.26 o                         
   2  14   8         46.32         52.58         8.83 o                         
   3  14   8        154.59        170.57        13.51 o                         
  -3  15   8         52.42         77.79        13.21 o                         
  -2  15   8        448.11        438.56        15.58 o                         
  -1  15   8       1755.22       1627.67        26.20 o                         
   0  15   8          0.86          8.76         5.24 o                         
   1  15   8        115.28        138.15         9.60 o                         
   2  15   8          2.45         20.35         9.07 o                         
  -3  16   8        246.95        242.29        17.56 o                         
  -2  16   8        116.41        127.97        11.57 o                         
  -1  16   8        176.89        185.97        10.14 o                         
   0  16   8        302.86        285.16        10.56 o                         
   1  16   8        100.68        108.26         9.06 o                         
   2  16   8          0.59         12.81         9.27 o                         
  -2  17   8         68.54         97.69        14.64 o                         
  -1  17   8          3.10         16.30         7.11 o                         
   0  17   8        320.33        333.10        12.69 o                         
   1  17   8        489.24        406.52        12.24 o                         
   2  17   8         67.82         77.96        10.12 o                         
  -2  18   8         32.95         34.64         8.54 o                         
  -1  18   8         30.95         41.87         7.64 o                         
   0  18   8       1211.43        991.38        17.59 o                         
   1  18   8        144.64        187.86        14.76 o                         
   2  18   8          0.02         12.69         8.34 o                         
  -2  19   8         37.66         52.27        11.20 o                         
  -1  19   8         15.44         39.59         7.42 o                         
   0  19   8         11.88         23.89         6.39 o                         
   1  19   8        443.95        457.82        13.05 o                         
   2  19   8          1.66         20.17         7.77 o                         
  -2  20   8          3.65         43.49        11.41 o                         
  -1  20   8        442.75        378.17        14.02 o                         
   0  20   8        226.59        238.19        14.39 o                         
   1  20   8        690.87        685.35        20.14 o                         
   2  20   8          0.10         25.85        17.85 o                         
  -2  21   8         45.22         74.73        11.29 o                         
  -1  21   8        108.41        105.76         9.34 o                         
   0  21   8          4.13         26.89         7.11 o                         
   1  21   8        812.69        699.69        22.80 o                         
   2  21   8         56.55         65.96        14.92 o                         
  -2  22   8          0.21         38.36        10.62 o                         
  -1  22   8         10.61         19.91         7.78 o                         
   0  22   8        147.61        157.10        12.22 o                         
   1  22   8         81.71         94.17        11.15 o                         
  -1  23   8        181.41        162.30        11.37 o                         
   0  23   8         21.90         33.31         8.47 o                         
   1  23   8         61.09         97.16        15.60 o                         
  -1  24   8          6.54         19.94         8.54 o                         
   0  24   8         82.94         77.81        11.59 o                         
   1  24   8          1.69         15.60         9.76 o                         
   0  25   8         17.00         26.36        10.00 o                         
  -3   0   9        287.91        293.25        22.75 o                         
  -1   0   9        561.88        541.81        13.53 o                         
   1   0   9        324.88        338.85        18.69 o                         
   3   0   9         55.36         84.52        17.89 o                         
  -3   1   9        197.22        256.56        14.46 o                         
  -2   1   9         91.16        111.51         8.74 o                         
  -1   1   9         40.55         74.57         5.52 o                         
   0   1   9        443.01        398.18        10.57 o                         
   1   1   9         86.72        102.93         9.49 o                         
   2   1   9        105.63        155.30        15.57 o                         
   3   1   9        160.74        143.06        12.49 o                         
  -3   2   9        262.74        324.25        18.32 o                         
  -2   2   9         37.21         66.67         7.97 o                         
  -1   2   9         71.62         91.58         6.16 o                         
   0   2   9          1.80         13.32         4.85 o                         
   1   2   9         60.14         80.28         8.15 o                         
   2   2   9          5.86         17.84         8.49 o                         
   3   2   9         85.19         88.50        10.79 o                         
  -3   3   9        133.15        147.71        11.53 o                         
  -2   3   9         15.97         33.11         6.81 o                         
  -1   3   9        392.87        372.18         8.39 o                         
   0   3   9        121.96        172.28         9.68 o                         
   1   3   9        612.73        566.81        13.29 o                         
   2   3   9        443.63        378.67        15.50 o                         
   3   3   9          3.44         37.52         9.42 o                         
  -3   4   9        297.51        269.76        15.87 o                         
  -2   4   9         58.84         75.19         7.83 o                         
  -1   4   9        214.70        236.12         8.11 o                         
   0   4   9         13.66         25.84         5.04 o                         
   1   4   9        577.98        530.98        13.37 o                         
   2   4   9        116.20        136.50        12.80 o                         
   3   4   9        104.16        100.98        12.06 o                         
  -3   5   9        103.30        124.57        12.10 o                         
  -2   5   9        127.40        155.41         9.83 o                         
  -1   5   9        377.35        332.84         8.49 o                         
   0   5   9        172.28        207.00         9.38 o                         
   1   5   9        218.43        240.47        11.44 o                         
   2   5   9        173.15        172.24        14.36 o                         
   3   5   9          3.16         24.98         8.87 o                         
  -3   6   9          7.61         28.24         8.51 o                         
  -2   6   9       1075.75        874.68        18.30 o                         
  -1   6   9         28.49         30.09         5.23 o                         
   0   6   9        457.44        465.09        13.13 o                         
   1   6   9        384.23        383.60        11.21 o                         
   2   6   9        176.02        194.18        15.34 o                         
   3   6   9          0.47         13.76         9.12 o                         
  -3   7   9         18.70         39.12         8.32 o                         
  -2   7   9         99.44        148.40         9.73 o                         
  -1   7   9         67.84         91.62         6.82 o                         
   0   7   9       1758.68       1649.96        27.07 o                         
   1   7   9        534.13        501.59        13.90 o                         
   2   7   9         41.40         60.54         9.29 o                         
   3   7   9         60.69         57.01         9.91 o                         
  -3   8   9         84.65        107.95        10.51 o                         
  -2   8   9        370.77        308.95        10.66 o                         
  -1   8   9       1060.20       1031.09        23.99 o                         
   0   8   9        184.56        243.78         9.89 o                         
   1   8   9        216.23        254.18        16.02 o                         
   2   8   9          2.38         10.84        10.49 o                         
   3   8   9         58.88         68.02        10.01 o                         
  -3   9   9          6.92         18.12         9.86 o                         
  -2   9   9          0.43         11.72         5.90 o                         
  -1   9   9       1641.88       1488.22        23.31 o                         
   0   9   9       1414.67       1281.62        20.38 o                         
   1   9   9         68.63         91.25         8.71 o                         
   2   9   9         95.80        104.46        12.95 o                         
   3   9   9         52.15         64.99        10.67 o                         
  -3  10   9          3.92         21.59         8.30 o                         
  -2  10   9         13.15         27.23         6.26 o                         
  -1  10   9        417.29        417.52        10.68 o                         
   0  10   9         59.60         69.10         7.16 o                         
   1  10   9        112.76        138.53        10.73 o                         
   2  10   9         13.51         30.84         9.55 o                         
   3  10   9        177.09        183.35        15.07 o                         
  -3  11   9          2.29         21.00         8.22 o                         
  -2  11   9        976.17        835.46        16.59 o                         
  -1  11   9       1077.54        994.35        17.06 o                         
   0  11   9        754.97        689.45        20.95 o                         
   1  11   9        103.95        131.75         9.43 o                         
   2  11   9         45.17         76.34        10.24 o                         
   3  11   9        102.61         82.67        11.28 o                         
  -3  12   9        148.80        132.50        11.38 o                         
  -2  12   9        297.41        280.22        11.30 o                         
  -1  12   9        307.37        294.48        11.93 o                         
   0  12   9          1.52         19.20         6.11 o                         
   1  12   9        209.66        253.08        11.11 o                         
   2  12   9         39.78         35.72         9.29 o                         
   3  12   9          6.34         18.40         9.73 o                         
  -3  13   9        239.03        237.18        11.96 o                         
  -2  13   9        488.36        465.97        14.52 o                         
  -1  13   9        194.23        195.56        13.64 o                         
   0  13   9        982.70        894.95        19.02 o                         
   1  13   9        141.66        137.69         9.97 o                         
   2  13   9         59.43         71.84        10.97 o                         
  -3  14   9        351.47        360.09        17.96 o                         
  -2  14   9        154.85        133.11        12.38 o                         
  -1  14   9        401.66        364.03        12.66 o                         
   0  14   9         35.65         45.70         6.66 o                         
   1  14   9         15.78         24.66         6.50 o                         
   2  14   9         79.75         73.73         9.84 o                         
  -2  15   9         38.21         48.27         9.58 o                         
  -1  15   9       1120.36        986.02        20.67 o                         
   0  15   9        249.65        254.03        18.65 o                         
   1  15   9         65.24         63.52        13.53 o                         
   2  15   9         17.64         26.56         8.58 o                         
  -2  16   9          6.63         19.75         8.81 o                         
  -1  16   9         23.63         32.59         8.00 o                         
   0  16   9        180.10        203.88         9.57 o                         
   1  16   9        367.81        328.83        14.14 o                         
   2  16   9         12.62         16.24        10.57 o                         
  -2  17   9         25.79         37.24         9.34 o                         
  -1  17   9         34.74         45.74         8.99 o                         
   0  17   9        788.89        764.31        16.55 o                         
   1  17   9        280.97        273.48        11.63 o                         
   2  17   9         85.97         82.41        10.84 o                         
  -2  18   9         28.94         30.88        10.30 o                         
  -1  18   9        182.29        199.23        12.52 o                         
   0  18   9        434.37        441.73        12.70 o                         
   1  18   9          0.00          2.45         6.71 o                         
   2  18   9         78.60        101.66        12.07 o                         
  -2  19   9        165.15        172.45        17.70 o                         
  -1  19   9          0.27         30.20         7.88 o                         
   0  19   9        437.53        381.15        12.56 o                         
   1  19   9         11.19         27.18         7.19 o                         
   2  19   9         66.74         56.47         9.99 o                         
  -2  20   9         31.28         44.90        11.28 o                         
  -1  20   9         68.90         77.78         9.51 o                         
   0  20   9         91.15        123.06        10.58 o                         
   1  20   9        267.76        267.45        11.38 o                         
  -1  21   9         32.13         26.03         8.32 o                         
   0  21   9         26.66         42.58         7.76 o                         
   1  21   9        401.88        418.28        18.77 o                         
  -1  22   9         28.85         50.53         8.84 o                         
   0  22   9          3.17         22.05         9.04 o                         
   1  22   9         84.26        113.04        13.23 o                         
  -1  23   9         10.09         22.97         8.90 o                         
   0  23   9          9.54         21.46         7.94 o                         
  -2   0  10         18.75         28.59        10.42 o                         
   0   0  10        555.81        579.58        22.59 o                         
   2   0  10       1907.51       1669.05        91.33 o                         
  -3   1  10        194.71        200.27        14.65 o                         
  -2   1  10        129.46        143.98        10.10 o                         
  -1   1  10         15.03         16.97         5.42 o                         
   0   1  10         49.56         61.77         7.62 o                         
   1   1  10        382.35        342.42        18.37 o                         
   2   1  10        251.19        306.38        18.91 o                         
   3   1  10         37.75         51.88        14.94 o                         
  -3   2  10        125.34        155.64        12.29 o                         
  -2   2  10         30.02         52.38         7.97 o                         
  -1   2  10          2.78         10.04         4.99 o                         
   0   2  10         44.25         90.53         8.53 o                         
   1   2  10        815.66        773.01        27.17 o                         
   2   2  10       1052.83        907.45        27.24 o                         
   3   2  10         10.35         33.60        10.18 o                         
  -3   3  10          0.07         36.08         8.98 o                         
  -2   3  10          2.36          9.50         6.13 o                         
  -1   3  10        411.31        360.65         9.45 o                         
   0   3  10        283.15        301.20        13.60 o                         
   1   3  10        469.23        453.79        15.35 o                         
   2   3  10        481.21        467.19        21.96 o                         
   3   3  10        214.32        180.51        14.93 o                         
  -3   4  10        647.04        499.64        20.99 o                         
  -2   4  10         20.98         26.48         7.12 o                         
  -1   4  10          2.72          9.39         5.47 o                         
   0   4  10        800.33        770.43        18.05 o                         
   1   4  10        370.24        350.65        13.04 o                         
   2   4  10        173.49        196.49        15.24 o                         
   3   4  10        251.72        238.72        15.69 o                         
  -3   5  10         27.75         36.91        12.10 o                         
  -2   5  10        212.51        232.49        12.70 o                         
  -1   5  10        433.11        434.20        11.62 o                         
   0   5  10        724.61        694.30        15.37 o                         
   1   5  10        640.24        536.15        15.88 o                         
   2   5  10         52.26         83.70        11.28 o                         
   3   5  10          3.37         40.09        10.06 o                         
  -3   6  10        121.84        103.93        11.64 o                         
  -2   6  10         38.69         50.97         7.39 o                         
  -1   6  10        265.20        269.88        10.96 o                         
   0   6  10       2475.61       2346.17        34.83 o                         
   1   6  10        333.37        302.09        10.81 o                         
   2   6  10        102.11        129.91        13.16 o                         
   3   6  10         46.47         67.05        10.79 o                         
  -3   7  10          3.29         10.12         8.32 o                         
  -2   7  10         94.88        102.09         8.67 o                         
  -1   7  10         28.14         50.59         6.75 o                         
   0   7  10       1125.87       1024.02        19.59 o                         
   1   7  10        130.91        157.32        11.06 o                         
   2   7  10         33.10         60.48        12.30 o                         
   3   7  10         12.07         19.64         8.99 o                         
  -3   8  10         30.81         37.85         8.57 o                         
  -2   8  10        194.34        179.87        14.38 o                         
  -1   8  10        621.00        608.30        14.02 o                         
   0   8  10         74.13        105.14         8.94 o                         
   1   8  10         77.45         98.58         8.87 o                         
   2   8  10        152.35        152.67        14.34 o                         
   3   8  10          0.40         15.43         9.21 o                         
  -3   9  10        120.17        155.81        13.98 o                         
  -2   9  10        853.36        750.25        16.31 o                         
  -1   9  10       2635.15       2314.79        35.12 o                         
   0   9  10         52.06         79.43         8.49 o                         
   1   9  10        245.88        268.07        12.09 o                         
   2   9  10        188.25        228.76        16.57 o                         
  -3  10  10         38.15         48.95        10.09 o                         
  -2  10  10        742.38        685.69        16.51 o                         
  -1  10  10        254.19        227.85        11.69 o                         
   0  10  10        124.48        159.75        11.27 o                         
   1  10  10        721.08        650.32        15.82 o                         
   2  10  10          8.63         38.36         9.95 o                         
  -3  11  10         13.69         41.59         9.76 o                         
  -2  11  10        666.06        612.53        19.59 o                         
  -1  11  10        296.38        277.91        10.59 o                         
   0  11  10         13.53         32.49         6.91 o                         
   1  11  10        284.11        296.24        12.20 o                         
   2  11  10        103.39         94.12        12.41 o                         
  -3  12  10         60.23         90.69        10.72 o                         
  -2  12  10        399.70        387.82        11.67 o                         
  -1  12  10        169.97        200.82        10.41 o                         
   0  12  10        219.74        240.17        11.80 o                         
   1  12  10        258.84        274.13        12.01 o                         
   2  12  10         79.72         71.18        13.31 o                         
  -2  13  10        168.38        148.85         9.22 o                         
  -1  13  10         11.16         17.11         7.04 o                         
   0  13  10        105.90        106.13         9.06 o                         
   1  13  10          6.35         26.28         6.82 o                         
   2  13  10        132.55        130.75        20.42 o                         
  -2  14  10         75.31         70.93        10.39 o                         
  -1  14  10        143.56        164.47        10.14 o                         
   0  14  10       1013.40        894.43        22.40 o                         
   1  14  10         28.28         55.30         8.04 o                         
   2  14  10        153.99        135.87        14.50 o                         
  -2  15  10         90.11         81.31        10.62 o                         
  -1  15  10        210.66        230.95        14.16 o                         
   0  15  10         50.52         67.99         8.19 o                         
   1  15  10        298.02        304.85        13.11 o                         
   2  15  10         48.38         47.39        10.17 o                         
  -2  16  10         29.22         29.06         8.81 o                         
  -1  16  10         41.77         52.45         9.22 o                         
   0  16  10         49.46         91.00         8.46 o                         
   1  16  10          6.11         24.24         9.77 o                         
   2  16  10         14.43         23.69         9.13 o                         
  -2  17  10         23.15         34.74         9.76 o                         
  -1  17  10         93.92        111.61        10.96 o                         
   0  17  10          9.53         31.49         7.16 o                         
   1  17  10        302.90        279.13        17.86 o                         
   2  17  10         39.31         40.68        10.34 o                         
  -2  18  10         17.42         45.22        10.72 o                         
  -1  18  10         47.85         72.87         9.61 o                         
   0  18  10        323.42        301.98        12.64 o                         
   1  18  10         75.10        108.64        10.06 o                         
  -1  19  10         31.16         47.09         9.61 o                         
   0  19  10         23.01         54.73         7.33 o                         
   1  19  10         50.46         71.90         9.74 o                         
  -1  20  10          3.42         25.36         8.57 o                         
   0  20  10         14.07         29.99         8.41 o                         
   1  20  10        296.90        267.38        15.53 o                         
  -1  21  10          4.22         27.34         9.12 o                         
   0  21  10         14.26         39.51        10.40 o                         
   1  21  10        197.13        235.86        17.59 o                         
   0  22  10         10.88         16.05        13.25 o                         
  -3   0  11         22.31         22.20        14.97 o                         
  -1   0  11        173.01        183.64        17.39 o                         
   1   0  11       2802.37       2682.96        87.94 o                         
  -3   1  11         17.64         35.51        11.41 o                         
  -2   1  11        527.81        486.79        14.17 o                         
  -1   1  11        220.90        226.51        10.67 o                         
   0   1  11          1.92          7.91         6.96 o                         
   1   1  11        141.86        243.58        22.35 o                         
   2   1  11        387.75        431.76        36.29 o                         
  -3   2  11          1.12         15.87         9.43 o                         
  -2   2  11        534.42        441.24        14.13 o                         
  -1   2  11         79.31        113.74         8.76 o                         
   0   2  11        259.19        290.40        15.50 o                         
   1   2  11        711.68        710.99        27.31 o                         
   2   2  11        881.99        795.91        35.23 o                         
  -3   3  11         21.13         35.53         9.88 o                         
  -2   3  11         14.61         22.90         7.15 o                         
  -1   3  11          0.45         10.89         6.10 o                         
   0   3  11        642.50        583.36        16.54 o                         
   1   3  11       1735.60       1622.97        44.01 o                         
   2   3  11        224.92        248.99        20.18 o                         
  -3   4  11         13.78         36.53         9.05 o                         
  -2   4  11        332.39        333.67        13.87 o                         
  -1   4  11          5.90         18.31         6.18 o                         
   0   4  11        202.11        276.06        15.11 o                         
   1   4  11        252.10        253.80        13.69 o                         
   2   4  11         11.98         31.93        10.26 o                         
  -3   5  11         19.27         33.89         8.93 o                         
  -2   5  11         88.53        105.01         9.81 o                         
  -1   5  11        268.27        278.90        11.07 o                         
   0   5  11        333.85        343.71        11.94 o                         
   1   5  11         12.94         18.71        10.22 o                         
   2   5  11         17.09         30.44        10.25 o                         
  -3   6  11         48.38         48.42         9.50 o                         
  -2   6  11         50.55         73.00         9.66 o                         
  -1   6  11        849.81        785.14        16.55 o                         
   0   6  11        753.79        706.91        25.09 o                         
   1   6  11        168.55        170.26        14.15 o                         
   2   6  11        112.97        138.91        14.32 o                         
  -3   7  11         26.87         37.90        11.07 o                         
  -2   7  11        408.28        362.14        17.95 o                         
  -1   7  11        693.14        667.65        14.98 o                         
   0   7  11        162.97        219.04        13.09 o                         
   1   7  11         74.50         72.25        14.26 o                         
   2   7  11         55.07         65.10        12.83 o                         
  -3   8  11         13.69         35.62         9.13 o                         
  -2   8  11         23.15         43.09        11.51 o                         
  -1   8  11        571.15        558.09        13.60 o                         
   0   8  11          5.97         13.35         7.12 o                         
   1   8  11         53.97         79.85        11.20 o                         
   2   8  11        204.59        193.94        21.56 o                         
  -3   9  11         31.04         58.51         9.76 o                         
  -2   9  11         62.91         73.41        10.00 o                         
  -1   9  11          1.29         14.36         6.26 o                         
   0   9  11          8.75         28.00         7.31 o                         
   1   9  11         16.58         25.51        11.37 o                         
   2   9  11         71.70         60.46        14.05 o                         
  -2  10  11         45.87         49.63         8.04 o                         
  -1  10  11         29.77         44.89         7.02 o                         
   0  10  11         61.33         80.45         9.31 o                         
   1  10  11         16.05         26.35         8.16 o                         
   2  10  11          3.00         15.45         9.71 o                         
  -2  11  11          0.03         23.74         9.01 o                         
  -1  11  11         91.48        103.85         8.52 o                         
   0  11  11        410.68        363.01        12.97 o                         
   1  11  11         79.80         90.27        11.50 o                         
   2  11  11          5.30         28.42        10.35 o                         
  -2  12  11        269.18        266.47        11.17 o                         
  -1  12  11        259.70        254.32        15.84 o                         
   0  12  11        330.48        337.67        13.48 o                         
   1  12  11         38.47         34.31        10.73 o                         
   2  12  11         10.89         29.25        10.19 o                         
  -2  13  11         27.88         45.85         9.84 o                         
  -1  13  11        100.87         90.94        10.57 o                         
   0  13  11        723.68        631.62        22.69 o                         
   1  13  11         95.30        122.37        12.19 o                         
   2  13  11         33.17         61.04        12.98 o                         
  -2  14  11        161.19        167.64        14.06 o                         
  -1  14  11         28.68         35.77         6.48 o                         
   0  14  11         20.74         46.85         8.84 o                         
   1  14  11         21.11         26.23         8.82 o                         
   2  14  11         59.05         36.44        11.29 o                         
  -2  15  11         23.49         47.23        11.20 o                         
  -1  15  11          4.12         32.20         8.04 o                         
   0  15  11          0.13         26.57         8.67 o                         
   1  15  11        168.81        162.27        13.14 o                         
   2  15  11         10.41         23.90        13.78 o                         
  -2  16  11          3.22         36.02        12.38 o                         
  -1  16  11         40.43         57.35        10.09 o                         
   0  16  11        155.74        158.50        18.32 o                         
   1  16  11          8.12         23.19         8.07 o                         
  -1  17  11         97.47        105.86        12.77 o                         
   0  17  11          0.27         37.62        10.03 o                         
   1  17  11        361.84        315.62        14.45 o                         
  -1  18  11         42.88         55.12        10.38 o                         
   0  18  11         17.12         21.11         7.88 o                         
   1  18  11         18.92         33.94         8.92 o                         
  -1  19  11          9.40         42.83         9.62 o                         
   0  19  11         98.28        103.88        13.78 o                         
   1  19  11          1.62         33.13        13.31 o                         
   0  20  11          1.08         19.25         8.53 o                         
  -2   0  12          9.22         17.85        10.89 o                         
   0   0  12         32.61         71.63        19.50 o                         
   2   0  12        659.25        565.80        63.69 o                         
  -2   1  12         46.70         62.58        10.84 o                         
  -1   1  12        160.93        217.08        12.34 o                         
   0   1  12        105.92        151.23        15.23 o                         
   1   1  12        667.08        596.63        26.45 o                         
   2   1  12        366.63        405.57        28.39 o                         
  -2   2  12         51.31         60.22         8.84 o                         
  -1   2  12         34.93         46.56         7.60 o                         
   0   2  12       1064.88        961.43        27.87 o                         
   1   2  12          0.51         10.82        11.16 o                         
   2   2  12        133.85        183.61        21.55 o                         
  -2   3  12         64.35         80.06         9.30 o                         
  -1   3  12         87.15        109.62         9.43 o                         
   0   3  12        421.11        409.91        16.10 o                         
   1   3  12        114.13        195.05        21.33 o                         
   2   3  12        500.35        434.06        24.47 o                         
  -2   4  12         73.43         62.29         8.70 o                         
  -1   4  12        455.77        387.03        12.45 o                         
   0   4  12          0.01         18.37         8.21 o                         
   1   4  12        124.33        170.46        18.14 o                         
   2   4  12        643.80        544.51        22.70 o                         
  -2   5  12         47.68         54.44         8.61 o                         
  -1   5  12        235.40        230.62        12.20 o                         
   0   5  12        174.99        224.21        16.08 o                         
   1   5  12         14.16         22.88        11.64 o                         
   2   5  12         22.58         42.27         9.65 o                         
  -2   6  12          6.52         20.99         7.43 o                         
  -1   6  12        335.93        302.18        11.69 o                         
   0   6  12         67.91         84.74        11.27 o                         
   1   6  12         38.42         85.37        12.84 o                         
   2   6  12         51.12         60.85        10.74 o                         
  -2   7  12         68.34         78.30         8.43 o                         
  -1   7  12        482.33        404.67        12.32 o                         
   0   7  12          0.78          3.53         7.80 o                         
   1   7  12         10.93         16.42         8.85 o                         
   2   7  12          0.04         11.91        11.45 o                         
  -2   8  12        131.37        118.96         9.95 o                         
  -1   8  12        349.43        345.92        12.32 o                         
   0   8  12         25.74         39.60         7.74 o                         
   1   8  12         13.30         12.32         9.36 o                         
   2   8  12          4.29         29.27        14.03 o                         
  -2   9  12         63.55         88.90         9.89 o                         
  -1   9  12         82.61        111.95        10.28 o                         
   0   9  12          2.59          0.26         7.14 o                         
   1   9  12         71.64         82.93        12.27 o                         
   2   9  12          4.29         13.52        11.51 o                         
  -2  10  12          4.26         13.50         6.62 o                         
  -1  10  12         22.35         30.76         7.43 o                         
   0  10  12         62.25         88.30        10.03 o                         
   1  10  12        230.35        256.92        16.00 o                         
   2  10  12         19.11         34.14        11.98 o                         
  -2  11  12        146.94        159.10        11.49 o                         
  -1  11  12        257.47        223.43        12.73 o                         
   0  11  12         17.97         49.43         9.69 o                         
   1  11  12        117.07        134.12        12.36 o                         
   2  11  12         38.53         32.21        10.87 o                         
  -2  12  12         16.17         39.20        11.08 o                         
  -1  12  12          5.92          3.81         7.01 o                         
   0  12  12        214.27        256.66        14.05 o                         
   1  12  12        196.77        222.22        14.80 o                         
  -2  13  12        197.02        211.06        12.15 o                         
  -1  13  12         22.78         27.24         8.65 o                         
   0  13  12          8.99         30.09         9.94 o                         
   1  13  12         23.20         78.47        12.75 o                         
  -2  14  12        286.58        250.90        13.66 o                         
  -1  14  12          4.13         21.57         7.97 o                         
   0  14  12         23.22         46.38        10.07 o                         
   1  14  12         10.32         30.97        10.67 o                         
  -1  15  12         54.37         73.32         9.16 o                         
   0  15  12         27.45         36.54         8.85 o                         
   1  15  12         84.96        105.40        12.68 o                         
  -1  16  12         26.81         53.57         8.46 o                         
   0  16  12         18.95         51.72        11.21 o                         
   1  16  12         94.75         94.70        12.09 o                         
  -1  17  12        136.65        163.33        14.81 o                         
   0  17  12          6.18         29.62         8.78 o                         
   0  18  12          0.15         20.63        12.03 o                         
  -1   0  13        193.55        229.15        18.86 o                         
   1   0  13        116.77        163.15        40.18 o                         
  -2   1  13         20.45         35.77        10.30 o                         
  -1   1  13         14.23         43.58         9.13 o                         
   0   1  13          8.96         15.27        18.48 o                         
   1   1  13        439.98        435.44        28.11 o                         
   2   1  13        235.64        269.17        25.45 o                         
  -2   2  13         24.46         41.54         9.12 o                         
  -1   2  13         40.60         47.64         9.06 o                         
   0   2  13          0.86          7.51        11.50 o                         
   1   2  13         49.74         75.44        18.38 o                         
   2   2  13         13.87         55.06        15.88 o                         
  -2   3  13         81.78         66.06         9.20 o                         
  -1   3  13          1.01         10.47         6.68 o                         
   0   3  13         26.16         30.06         9.06 o                         
   1   3  13         52.47         72.90        16.37 o                         
   2   3  13         14.36         41.01        14.43 o                         
  -2   4  13         27.52         41.18         8.48 o                         
  -1   4  13        141.23        151.23        11.10 o                         
   0   4  13        116.96        150.21        15.73 o                         
   1   4  13         37.80         55.62        13.11 o                         
   2   4  13         33.01         44.39        15.32 o                         
  -2   5  13        193.87        187.66        17.34 o                         
  -1   5  13          8.24         24.55         7.27 o                         
   0   5  13        241.89        313.30        18.72 o                         
   1   5  13         16.43         24.33        12.28 o                         
   2   5  13         76.81         99.95        16.64 o                         
  -2   6  13         38.39         39.09         8.47 o                         
  -1   6  13         93.03        111.16         9.98 o                         
   0   6  13        280.72        296.55        18.80 o                         
   1   6  13        152.17        165.20        15.69 o                         
   2   6  13         67.97         81.07        13.03 o                         
  -2   7  13         65.24         77.82        10.44 o                         
  -1   7  13         93.42         97.20         9.92 o                         
   0   7  13          0.50         11.22         8.63 o                         
   1   7  13         77.74        108.01        13.27 o                         
  -2   8  13         73.29         59.17         9.90 o                         
  -1   8  13         67.02         74.61        11.05 o                         
   0   8  13        278.01        303.37        16.64 o                         
   1   8  13         25.65         44.09        10.77 o                         
  -2   9  13        167.12        173.21        12.93 o                         
  -1   9  13        155.63        167.43        12.62 o                         
   0   9  13         92.93         91.39        10.96 o                         
   1   9  13        128.54        136.73        13.54 o                         
  -2  10  13          5.90         33.81         8.23 o                         
  -1  10  13          4.01         25.08         9.31 o                         
   0  10  13        610.96        521.19        17.66 o                         
   1  10  13         20.78         33.53        10.19 o                         
  -1  11  13         23.81         36.17         8.61 o                         
   0  11  13        373.68        355.77        16.84 o                         
   1  11  13         29.60         44.23        10.45 o                         
  -1  12  13         28.28         41.78         9.96 o                         
   0  12  13          3.87         25.93        18.01 o                         
   1  12  13         24.57         68.16        11.19 o                         
  -1  13  13        124.80        126.82        11.52 o                         
   0  13  13         41.95         55.52        10.24 o                         
   1  13  13          1.44         21.85        15.38 o                         
  -1  14  13        283.42        251.89        16.42 o                         
   0  14  13          8.11         43.86        11.06 o                         
   0  15  13         12.84         28.92         9.90 o                         
  -2   0  14        305.74        298.41        28.70 o                         
   0   0  14          0.34          0.00        18.74 o                         
  -2   1  14          3.81         26.37         8.33 o                         
  -1   1  14         58.37         66.65        11.76 o                         
   0   1  14         22.59         12.19        12.87 o                         
   1   1  14         51.58         80.33        20.67 o                         
  -2   2  14         14.72         39.99         9.97 o                         
  -1   2  14          0.61         19.02         7.49 o                         
   0   2  14         82.64         98.53        16.49 o                         
   1   2  14        172.08        213.42        24.11 o                         
  -2   3  14         81.93         64.28        10.54 o                         
  -1   3  14         72.12        101.47        10.66 o                         
   0   3  14         80.16        133.50        13.39 o                         
   1   3  14         33.39         48.68        14.04 o                         
  -1   4  14         33.14         49.71         8.80 o                         
   0   4  14         30.29         69.00        10.69 o                         
   1   4  14         47.03         69.47        21.40 o                         
  -1   5  14        143.29        163.32        13.51 o                         
   0   5  14        164.79        211.14        15.60 o                         
   1   5  14          3.25         27.55        17.04 o                         
  -1   6  14         67.32         78.75        11.35 o                         
   0   6  14          1.88         18.57         9.53 o                         
   1   6  14         74.85         83.64        13.95 o                         
  -1   7  14         72.45         79.55        10.42 o                         
   0   7  14         20.84         59.53        11.65 o                         
   1   7  14          0.03         22.64         9.16 o                         
  -1   8  14          1.49         18.55         9.25 o                         
   0   8  14        174.41        183.22        15.98 o                         
   1   8  14        190.01        183.33        15.50 o                         
  -1   9  14         14.83         24.43         9.52 o                         
   0   9  14         97.99        130.67        19.93 o                         
   1   9  14         48.11         61.96        11.39 o                         
  -1  10  14        116.55        112.50        13.66 o                         
   0  10  14         51.86         64.56        11.51 o                         
  -1  11  14         10.03         35.21         9.64 o                         
   0  11  14          1.95          6.33        11.53 o                         
   0  12  14         48.33         70.20        11.86 o                         
  -1   0  15        142.59        118.37        16.17 o                         
  -1   1  15          0.15         15.93         7.92 o                         
   0   1  15        163.22        212.89        19.44 o                         
  -1   2  15         59.00        116.06        12.93 o                         
   0   2  15         76.56         97.38        15.23 o                         
  -1   3  15        158.30        172.76        13.10 o                         
   0   3  15        211.79        247.69        21.71 o                         
  -1   4  15         96.65        106.93        14.18 o                         
   0   4  15         41.56         94.06        23.57 o                         
   0   5  15         83.28        104.46        13.47 o                         
   0   6  15         91.81        116.50        14.55 o                         
                                                                                
