# Supplementary material for: Syntheses and structures of N-(2-fluoro­phen­yl)-2-oxo-2H-chromene-3-carboxamide and N-[4-(methyl­sulfon­yl)phen­yl]-2-oxo-2H-chromene-3-carboxamide
Source: Acta Crystallogr E Crystallogr Commun. 2026 Feb 10;82(Pt 3):264–70. doi: 10.1107/S2056989026001180 (PMC12961668; doi:10.1107/S2056989026001180)
Supplement: Supplementary file 3 [file e-82-00264-IIsup3.hkl]

data_II                                                                         
_shelx_title ' BSPE in P2(1)/c'                                                 
_shelx_refln_list_code          4                                               
_shelx_F_calc_maximum      165.87                                               
_exptl_crystal_F_000       711.98                                               
_reflns_d_resolution_high  0.8055                                               
                                                                                
loop_                                                                           
 _space_group_symop_operation_xyz                                               
 'x, y, z'                                                                      
 '-x, y+1/2, -z+1/2'                                                            
 '-x, -y, -z'                                                                   
 'x, -y-1/2, z-1/2'                                                             
                                                                                
_cell_length_a    17.2099                                                       
_cell_length_b     7.0495                                                       
_cell_length_c    12.6535                                                       
_cell_angle_alpha  90.000                                                       
_cell_angle_beta   98.022                                                       
_cell_angle_gamma  90.000                                                       
                                                                                
_shelx_F_squared_multiplier     1.000                                           
                                                                                
loop_                                                                           
 _refln_index_h                                                                 
 _refln_index_k                                                                 
 _refln_index_l                                                                 
 _refln_F_squared_calc                                                          
 _refln_F_squared_meas                                                          
 _refln_F_squared_sigma                                                         
 _refln_observed_status                                                         
   3   0   0          0.03          2.41         3.18 o                         
   4   0   0       1366.10       1197.35        24.49 o                         
   5   0   0        806.68        706.92        19.35 o                         
   6   0   0       8155.69       7676.89       110.27 o                         
   7   0   0        141.60        152.48        20.94 o                         
   8   0   0      17266.61      17777.62       237.77 o                         
   9   0   0       2894.84       2931.38        57.54 o                         
  10   0   0        529.31        506.34        23.54 o                         
  11   0   0        806.16        767.21        42.01 o                         
  12   0   0        811.24        819.32        34.68 o                         
  13   0   0        545.38        474.14        27.74 o                         
  14   0   0         11.07          5.16         6.69 o                         
  15   0   0         14.18         23.89         8.43 o                         
  16   0   0        372.18        292.79        24.65 o                         
  17   0   0        475.53        444.09        26.81 o                         
  18   0   0          8.72          4.69         9.65 o                         
  19   0   0         38.86         29.34        12.71 o                         
  20   0   0        136.97        168.41        27.27 o                         
  21   0   0        276.81        218.38        50.26 o                         
   1   1   0        628.44        279.05        16.72 o                         
   2   1   0       5105.69       4726.65       109.88 o                         
   3   1   0       7681.59       7367.58        76.50 o                         
   4   1   0       2228.31       2139.51        30.65 o                         
   5   1   0       3406.29       3370.46        41.55 o                         
   6   1   0         52.91         30.88         4.63 o                         
   7   1   0       1250.92       1202.97        21.33 o                         
   8   1   0       5838.09       5770.10        68.28 o                         
   9   1   0        420.60        343.20        12.46 o                         
  10   1   0         45.88         44.83         6.03 o                         
  11   1   0         18.20         28.75         5.46 o                         
  12   1   0        791.03        730.13        20.72 o                         
  13   1   0         98.91         90.82         9.57 o                         
  14   1   0        334.71        357.22        28.68 o                         
  15   1   0        134.76        160.81        16.54 o                         
  16   1   0        185.65        117.54        14.78 o                         
  17   1   0          4.45          7.88         5.83 o                         
  18   1   0        119.88        124.77        12.84 o                         
  19   1   0        125.88         98.41        11.72 o                         
  20   1   0         94.26         74.61        10.87 o                         
  21   1   0          2.37         15.53        10.87 o                         
   0   2   0      26053.07      25346.49       446.02 o                         
   1   2   0          3.44          3.58         2.86 o                         
   2   2   0        899.32        930.27        15.79 o                         
   3   2   0       2644.75       2647.68        33.38 o                         
   4   2   0        422.35        406.52        10.41 o                         
   5   2   0        517.54        500.12        12.52 o                         
   6   2   0       1020.97        973.84        21.69 o                         
   7   2   0         56.44         57.42         8.34 o                         
   8   2   0        608.28        638.53        16.69 o                         
   9   2   0         80.39         79.25         8.20 o                         
  10   2   0       1467.55       1428.04        27.54 o                         
  11   2   0       1137.43       1090.56        24.71 o                         
  12   2   0          9.15         12.36         4.58 o                         
  13   2   0          0.52          0.50         4.35 o                         
  14   2   0          0.19          7.91         4.89 o                         
  15   2   0         33.00         45.46         8.13 o                         
  16   2   0        324.39        375.71        24.72 o                         
  17   2   0         57.95         46.58        10.11 o                         
  18   2   0          7.43         19.82         9.96 o                         
  19   2   0          8.11          9.12         8.09 o                         
  20   2   0         51.06         65.06        11.08 o                         
   1   3   0         37.06         29.35         4.22 o                         
   2   3   0          6.59          9.97         3.49 o                         
   3   3   0        497.89        495.90        13.80 o                         
   4   3   0        242.29        227.55         9.28 o                         
   5   3   0        349.50        373.82        11.40 o                         
   6   3   0        276.49        264.77        10.07 o                         
   7   3   0          4.70          3.20         3.35 o                         
   8   3   0        221.78        214.72        13.16 o                         
   9   3   0        387.47        376.88        13.92 o                         
  10   3   0         24.79         32.66         8.51 o                         
  11   3   0        197.83        193.31        20.32 o                         
  12   3   0        188.22        245.99        18.49 o                         
  13   3   0         92.78         95.21        10.52 o                         
  14   3   0         37.77         38.00         6.79 o                         
  15   3   0         88.88         99.11        10.95 o                         
  16   3   0          7.25          8.98         5.82 o                         
  17   3   0         59.03         52.01         8.71 o                         
  18   3   0         30.14         19.22         7.31 o                         
  19   3   0          0.51         11.30         8.70 o                         
   0   4   0        539.20        575.24        21.01 o                         
   1   4   0         22.66         25.65         4.35 o                         
   2   4   0        452.98        438.18        13.65 o                         
   3   4   0        236.26        227.48        10.11 o                         
   4   4   0          4.86          9.53         3.62 o                         
   5   4   0         82.28        109.97         8.83 o                         
   6   4   0         14.35         18.67         5.30 o                         
   7   4   0        236.45        246.47        13.17 o                         
   8   4   0          0.12          5.41         3.90 o                         
   9   4   0          0.64          3.67         4.51 o                         
  10   4   0          0.58          8.62         4.25 o                         
  11   4   0          0.40          8.82         4.82 o                         
  12   4   0        101.39        112.01        10.92 o                         
  13   4   0         31.82         32.09         6.66 o                         
  14   4   0         24.09         23.80         6.22 o                         
  15   4   0         51.52         76.54        16.58 o                         
  16   4   0          0.18          4.44         6.18 o                         
  17   4   0          9.81         22.51         7.89 o                         
  18   4   0          7.68          9.26         7.87 o                         
   1   5   0        377.60        380.25        12.57 o                         
   2   5   0         48.90         72.32         6.98 o                         
   3   5   0        833.56        778.66        21.70 o                         
   4   5   0        119.97        119.88         9.85 o                         
   5   5   0         34.88         52.96         6.79 o                         
   6   5   0         66.48         67.47         7.30 o                         
   7   5   0          6.80          4.22         4.24 o                         
   8   5   0        149.78        159.32        11.63 o                         
   9   5   0        143.56        173.33        13.69 o                         
  10   5   0         87.34         93.91         9.91 o                         
  11   5   0        229.91        262.35        17.27 o                         
  12   5   0          0.15          6.51         5.58 o                         
  13   5   0        225.39        234.27        17.41 o                         
  14   5   0         35.10         25.49         8.69 o                         
  15   5   0          8.84          0.47         6.35 o                         
  16   5   0          0.93         -3.22         7.37 o                         
  17   5   0          9.20         75.49        18.94 o                         
   0   6   0        101.33        122.33        13.98 o                         
   1   6   0        377.17        360.55        14.49 o                         
   2   6   0         19.68         24.33         5.30 o                         
   3   6   0        172.92        205.22        15.20 o                         
   4   6   0         22.55         33.73         6.61 o                         
   5   6   0        108.97        116.50        12.87 o                         
   6   6   0         56.13         58.35         7.58 o                         
   7   6   0         24.50         19.67         5.45 o                         
   8   6   0          0.23          7.00         4.97 o                         
   9   6   0         20.86         20.40         6.95 o                         
  10   6   0          0.07         -1.38         5.96 o                         
  11   6   0        552.28        555.59        21.26 o                         
  12   6   0        130.75        154.05        14.92 o                         
  13   6   0         15.38         16.73         7.31 o                         
  14   6   0         48.33         51.15        11.25 o                         
  15   6   0         53.05        131.81        45.01 o                         
   1   7   0         30.66         36.92         6.42 o                         
   2   7   0         27.76         33.19         6.25 o                         
   3   7   0         67.07         59.32         7.66 o                         
   4   7   0         41.96         34.65         7.46 o                         
   5   7   0         63.66         78.20         8.75 o                         
   6   7   0         50.95         42.39         8.31 o                         
   7   7   0         14.90         21.66         7.00 o                         
   8   7   0         46.67         55.24         8.98 o                         
   9   7   0        151.09        118.58        15.99 o                         
  10   7   0          0.05         -4.96         6.42 o                         
  11   7   0        138.72        130.42        20.31 o                         
  12   7   0         10.27         -4.54         9.94 o                         
   0   8   0         16.23         11.67         8.17 o                         
   1   8   0         29.11         34.51         7.32 o                         
   2   8   0          9.03          6.56         6.42 o                         
   3   8   0         82.48         55.46         8.98 o                         
   4   8   0          4.85          6.59         6.71 o                         
   5   8   0         69.78         79.01        11.21 o                         
   6   8   0          0.83         -1.84         8.12 o                         
   7   8   0          0.30         16.56        12.27 o                         
   8   8   0          0.56         -8.72         8.72 o                         
 -21   1   1         11.59          6.67         9.41 o                         
 -20   1   1          1.22          6.30         7.81 o                         
 -19   1   1         54.80         75.89        11.51 o                         
 -18   1   1         93.81        102.85        17.50 o                         
 -17   1   1         33.10         35.77         9.26 o                         
 -16   1   1         37.82         34.90        10.06 o                         
 -15   1   1         76.60         88.04         9.53 o                         
 -14   1   1         98.83         92.59        14.34 o                         
 -13   1   1         86.22        105.29         9.34 o                         
 -12   1   1        173.54        161.82        15.01 o                         
 -11   1   1        358.30        338.26        14.01 o                         
 -10   1   1          2.12          1.22         3.53 o                         
  -9   1   1        211.63        228.27        13.15 o                         
  -8   1   1        115.78        133.72        10.18 o                         
  -7   1   1        460.84        473.89        14.71 o                         
  -6   1   1         51.50         31.81         5.23 o                         
  -5   1   1        685.91        688.62        21.79 o                         
  -4   1   1        819.09        810.52        15.89 o                         
  -3   1   1        124.63        148.72         5.74 o                         
  -2   1   1       1673.66       1638.98        18.38 o                         
  -1   1   1       5337.84       5023.52        65.58 o                         
   0   1   1        334.69        311.13         6.44 o                         
   1   1   1       1046.84       1000.18        26.09 o                         
   2   1   1        443.32        428.13         9.10 o                         
   3   1   1        168.38        172.61         6.83 o                         
   4   1   1        786.38        809.09        14.49 o                         
   5   1   1         95.08         87.48         8.38 o                         
   6   1   1       1684.24       1794.08        28.36 o                         
   7   1   1         69.83         91.23         7.18 o                         
   8   1   1       1256.45       1364.92        24.79 o                         
   9   1   1         80.46         88.87         9.85 o                         
  10   1   1         57.35         72.41         8.11 o                         
  11   1   1         17.30         41.85         6.26 o                         
  12   1   1          6.74         10.37         5.71 o                         
  13   1   1        116.10        107.34        11.19 o                         
  14   1   1        109.77        108.85        11.31 o                         
  15   1   1        142.53        145.13        12.64 o                         
  16   1   1         54.24         48.82         8.43 o                         
  17   1   1          6.26         11.30         7.37 o                         
  18   1   1          0.16          1.54         5.64 o                         
  19   1   1         84.78         81.63        12.83 o                         
  20   1   1         29.83         33.67         9.80 o                         
 -20   2   1         75.69         71.11        12.16 o                         
 -19   2   1         29.97         56.11        12.24 o                         
 -18   2   1         39.18         39.39         8.62 o                         
 -17   2   1          6.03         18.12         6.80 o                         
 -16   2   1        278.11        249.87        16.77 o                         
 -15   2   1          4.70          5.54         4.96 o                         
 -14   2   1        356.70        323.16        28.06 o                         
 -13   2   1       1652.00       1624.46        33.02 o                         
 -12   2   1          7.64          6.29         5.83 o                         
 -11   2   1        113.18        117.23        12.10 o                         
 -10   2   1         82.41         89.30         8.97 o                         
  -9   2   1       4259.85       4300.89        53.97 o                         
  -8   2   1         11.68          7.49         3.80 o                         
  -7   2   1        854.58        855.61        17.69 o                         
  -6   2   1         50.77         76.41         6.36 o                         
  -5   2   1        169.36        199.08         7.70 o                         
  -4   2   1        393.53        340.47         9.93 o                         
  -3   2   1         13.59         11.38         3.08 o                         
  -2   2   1       4950.25       4812.91        52.05 o                         
  -1   2   1      20789.23      19471.49       409.30 o                         
   0   2   1      27511.77      15457.83       398.39 o                         
   1   2   1         24.31         27.53         4.99 o                         
   2   2   1        628.06        651.79        13.08 o                         
   3   2   1        380.98        379.93        10.49 o                         
   4   2   1          7.24          5.74         3.20 o                         
   5   2   1         61.39         55.57         5.21 o                         
   6   2   1        538.78        485.63        13.17 o                         
   7   2   1          1.70          1.45         3.60 o                         
   8   2   1       2526.11       2701.59        41.51 o                         
   9   2   1        258.62        244.52        12.27 o                         
  10   2   1        514.28        495.89        15.88 o                         
  11   2   1        209.03        153.13        18.25 o                         
  12   2   1        791.84        772.02        24.68 o                         
  13   2   1          7.88          7.45         5.19 o                         
  14   2   1         60.14         66.62         8.66 o                         
  15   2   1          0.37         -2.60         5.26 o                         
  16   2   1         11.76         10.78         6.97 o                         
  17   2   1        275.61        342.11        23.04 o                         
  18   2   1        186.26        180.72        21.55 o                         
  19   2   1         65.49         70.04        10.22 o                         
  20   2   1          4.72          9.09         8.33 o                         
 -20   3   1         15.87         14.89        12.43 o                         
 -19   3   1         27.93         55.28        17.31 o                         
 -18   3   1        163.91        142.75        17.62 o                         
 -17   3   1        103.78         93.78        12.75 o                         
 -16   3   1         11.09         29.02         7.57 o                         
 -15   3   1          1.91          0.05         4.99 o                         
 -14   3   1          0.06         -3.26         3.81 o                         
 -13   3   1         61.97         52.33         7.30 o                         
 -12   3   1       1892.88       1776.16        34.18 o                         
 -11   3   1        210.32        199.39        14.19 o                         
 -10   3   1       1028.40        991.85        23.32 o                         
  -9   3   1          0.37         13.45         4.29 o                         
  -8   3   1        329.94        313.41        11.88 o                         
  -7   3   1        792.16        756.37        17.22 o                         
  -6   3   1       2281.67       2230.98        34.46 o                         
  -5   3   1       1015.63       1053.27        19.07 o                         
  -4   3   1       2042.99       2086.77        28.62 o                         
  -3   3   1        120.85        136.71        10.01 o                         
  -2   3   1         46.21         55.90         5.54 o                         
  -1   3   1       5104.31       4947.55        60.58 o                         
   0   3   1         75.52         99.43         6.77 o                         
   1   3   1         11.55         20.03         4.05 o                         
   2   3   1         46.52         56.27         5.79 o                         
   3   3   1        481.65        453.38        16.41 o                         
   4   3   1        101.82        104.25         7.70 o                         
   5   3   1        101.97         92.31        11.00 o                         
   6   3   1         97.35        101.27         9.91 o                         
   7   3   1        130.59        154.73        13.03 o                         
   8   3   1       2164.55       2207.51        37.55 o                         
   9   3   1       1055.87        976.60        24.09 o                         
  10   3   1        254.19        236.84        18.51 o                         
  11   3   1        364.51        356.70        16.24 o                         
  12   3   1         11.40         15.45         4.93 o                         
  13   3   1        326.39        366.91        20.37 o                         
  14   3   1        445.32        441.32        19.43 o                         
  15   3   1        342.20        339.43        25.37 o                         
  16   3   1          0.16          8.44         6.47 o                         
  17   3   1         77.37        107.77        13.38 o                         
  18   3   1          3.77         11.79         7.94 o                         
  19   3   1         38.64         42.87        10.07 o                         
 -18   4   1         12.26         14.79         8.70 o                         
 -17   4   1          4.64         16.42         7.44 o                         
 -16   4   1         65.42         68.04        10.20 o                         
 -15   4   1         30.91         30.01         6.70 o                         
 -14   4   1        269.47        295.08        17.90 o                         
 -13   4   1         78.30         92.05        12.70 o                         
 -12   4   1        530.15        533.87        18.40 o                         
 -11   4   1        923.83        909.56        24.50 o                         
 -10   4   1        802.36        749.65        20.11 o                         
  -9   4   1        260.61        252.51        14.51 o                         
  -8   4   1        138.78        145.41        12.25 o                         
  -7   4   1          7.66          8.97         4.30 o                         
  -6   4   1          1.41          5.65         3.26 o                         
  -5   4   1        197.75        201.98         9.64 o                         
  -4   4   1          8.34          9.77         3.84 o                         
  -3   4   1       2898.50       2839.46        39.54 o                         
  -2   4   1       2445.49       2449.03        35.28 o                         
  -1   4   1        370.65        333.89        11.26 o                         
   0   4   1        834.54        842.98        17.03 o                         
   1   4   1        511.94        462.22        12.49 o                         
   2   4   1        442.56        407.38        11.94 o                         
   3   4   1        237.98        220.12        10.34 o                         
   4   4   1         55.31         88.80         7.96 o                         
   5   4   1        106.78        144.62         9.54 o                         
   6   4   1        658.63        648.04        16.95 o                         
   7   4   1        863.94        772.58        20.57 o                         
   8   4   1        139.64        139.76        10.95 o                         
   9   4   1        189.84        171.10        11.77 o                         
  10   4   1        254.57        222.82        37.68 o                         
  11   4   1        570.68        569.50        30.03 o                         
  12   4   1         15.28         20.04         7.21 o                         
  13   4   1          2.71          4.64         5.51 o                         
  14   4   1        502.50        492.74        22.45 o                         
  15   4   1          3.11          8.16         7.89 o                         
  16   4   1        160.31        131.33        16.07 o                         
  17   4   1         31.94         25.64         7.87 o                         
  18   4   1        124.17        116.58        25.69 o                         
 -17   5   1        130.96         85.41        23.33 o                         
 -16   5   1         24.42         -1.36         7.99 o                         
 -15   5   1         41.77         23.22         7.41 o                         
 -14   5   1         22.95         13.13         7.05 o                         
 -13   5   1         40.92         67.05        10.18 o                         
 -12   5   1         43.97         54.80         9.58 o                         
 -11   5   1        237.51        275.68        19.52 o                         
 -10   5   1        266.09        309.51        15.26 o                         
  -9   5   1         98.57         91.25         8.77 o                         
  -8   5   1        178.78        173.34        12.61 o                         
  -7   5   1        210.86        216.09        12.02 o                         
  -6   5   1        247.93        234.64        16.16 o                         
  -5   5   1          3.33          9.84         4.48 o                         
  -4   5   1         48.27         73.44         7.51 o                         
  -3   5   1        253.96        268.73        12.94 o                         
  -2   5   1        402.64        361.17        12.44 o                         
  -1   5   1        756.02        690.80        16.97 o                         
   0   5   1        185.43        197.99        11.60 o                         
   1   5   1         10.62         16.28         4.37 o                         
   2   5   1        139.44        153.70        10.23 o                         
   3   5   1        119.08        137.22        11.58 o                         
   4   5   1        669.67        644.73        18.32 o                         
   5   5   1          4.08          8.36         4.09 o                         
   6   5   1        361.79        337.48        13.14 o                         
   7   5   1         56.12         43.48         6.69 o                         
   8   5   1         16.73         22.66         5.30 o                         
   9   5   1        304.29        334.13        20.11 o                         
  10   5   1        619.71        591.83        22.66 o                         
  11   5   1         43.05         59.17         8.75 o                         
  12   5   1        108.15        121.74        11.59 o                         
  13   5   1        251.07        268.70        18.42 o                         
  14   5   1          2.88         13.53         6.34 o                         
  15   5   1         83.26         85.67        14.13 o                         
  16   5   1          6.39          8.66         8.24 o                         
  17   5   1          4.11          3.90         9.88 o                         
 -15   6   1          2.76         17.07        18.86 o                         
 -14   6   1         61.89         56.28        12.17 o                         
 -13   6   1          1.25          8.30         6.20 o                         
 -12   6   1        169.46        192.24        14.65 o                         
 -11   6   1        569.67        498.07        19.27 o                         
 -10   6   1          9.34         15.00         5.49 o                         
  -9   6   1         28.86         37.49         8.83 o                         
  -8   6   1          2.76          1.23         4.71 o                         
  -7   6   1          0.62         11.30         5.25 o                         
  -6   6   1          8.14          9.14         5.69 o                         
  -5   6   1          6.57          8.60         4.33 o                         
  -4   6   1          4.72         15.14         4.64 o                         
  -3   6   1       1061.59       1028.93        22.84 o                         
  -2   6   1          6.35          5.93         4.46 o                         
  -1   6   1        221.35        243.62        12.38 o                         
   0   6   1        104.01        131.67        11.64 o                         
   1   6   1          7.44          9.98         4.35 o                         
   2   6   1         76.07         88.96         8.31 o                         
   3   6   1        123.41        128.77         9.99 o                         
   4   6   1         72.53         83.84         8.58 o                         
   5   6   1        139.77        144.41        17.71 o                         
   6   6   1        151.38        161.48        11.72 o                         
   7   6   1         37.82         34.57         6.70 o                         
   8   6   1         71.29         69.48         8.16 o                         
   9   6   1          3.89          2.84         5.27 o                         
  10   6   1        135.37        166.46        17.59 o                         
  11   6   1          0.95         -0.71         6.28 o                         
  12   6   1         26.05         13.22         6.53 o                         
  13   6   1         40.04         35.89         8.14 o                         
  14   6   1        105.51         91.60        15.48 o                         
  15   6   1          0.66          5.51        11.41 o                         
 -12   7   1         29.41         10.06        12.22 o                         
 -11   7   1        128.03        124.41        18.84 o                         
 -10   7   1          0.71          0.54         6.35 o                         
  -9   7   1          5.51         14.61         7.02 o                         
  -8   7   1          2.61          1.73         6.09 o                         
  -7   7   1         10.17         24.69        14.02 o                         
  -6   7   1        142.28        159.16        13.14 o                         
  -5   7   1         43.78         31.28         6.59 o                         
  -4   7   1         10.97         17.21         6.36 o                         
  -3   7   1          8.28         11.80         4.96 o                         
  -2   7   1         73.12         74.29        10.45 o                         
  -1   7   1          1.94          5.88         5.77 o                         
   0   7   1          6.50          9.88         5.14 o                         
   1   7   1         25.73         22.90         5.94 o                         
   2   7   1        130.96        152.11        14.76 o                         
   3   7   1         10.79         11.28         5.28 o                         
   4   7   1         25.64         38.96         6.84 o                         
   5   7   1          3.65          2.24         4.97 o                         
   6   7   1         17.17         21.70         6.77 o                         
   7   7   1          7.23          9.99         6.40 o                         
   8   7   1          0.29          3.26         6.51 o                         
   9   7   1          1.46          5.65         5.95 o                         
  10   7   1        123.42         96.27        12.12 o                         
  11   7   1         21.17          6.90         9.17 o                         
  12   7   1         20.03         14.60        15.13 o                         
  -8   8   1          0.02         -7.49        10.43 o                         
  -7   8   1          0.16         -1.66         8.20 o                         
  -6   8   1          9.66         18.89         9.23 o                         
  -5   8   1          4.66         -8.93         9.07 o                         
  -4   8   1          0.11         10.81         7.59 o                         
  -3   8   1          6.80         -4.08         5.44 o                         
  -2   8   1          2.22          7.00         8.82 o                         
  -1   8   1          0.04         -0.48         5.54 o                         
   0   8   1         13.27          4.83         5.54 o                         
   1   8   1          0.74          1.51         5.35 o                         
   2   8   1         29.70         22.68         6.50 o                         
   3   8   1         18.00          6.89         6.69 o                         
   4   8   1         25.31         25.84         9.09 o                         
   5   8   1         24.04         10.34         9.56 o                         
   6   8   1          0.48         -0.84        15.80 o                         
   7   8   1          0.60         16.38        10.50 o                         
   8   8   1          0.05         -9.43         9.43 o                         
 -21   0   2          1.10          4.39        11.69 o                         
 -20   0   2         65.47         72.25        16.05 o                         
 -19   0   2         87.89         71.99        14.54 o                         
 -18   0   2        133.48        209.72        40.10 o                         
 -17   0   2        177.40        148.45        20.65 o                         
 -16   0   2          4.05         -2.77         7.12 o                         
 -15   0   2        440.47        443.13        26.28 o                         
 -14   0   2          0.27          2.31         8.06 o                         
 -13   0   2       2675.10       2592.28        61.73 o                         
 -12   0   2         25.63         21.65         7.84 o                         
 -11   0   2          4.91          4.15         5.77 o                         
 -10   0   2        906.32       1010.72        30.55 o                         
  -9   0   2        602.32        535.05        22.53 o                         
  -8   0   2       1855.35       1758.82        38.62 o                         
  -7   0   2         36.96         71.66        13.96 o                         
  -6   0   2         54.75         61.92         7.57 o                         
  -5   0   2         85.89        108.23        15.93 o                         
  -4   0   2       7816.17       7389.05       115.82 o                         
  -3   0   2       2784.24       2750.26        47.81 o                         
  -2   0   2       3619.72       3308.72        53.31 o                         
  -1   0   2       1163.30       1067.29        20.69 o                         
   0   0   2        237.72        192.72        11.78 o                         
   1   0   2       2406.72       2388.26        60.05 o                         
   2   0   2       2772.06       2565.00        59.17 o                         
   3   0   2      13314.20      12485.10       284.62 o                         
   4   0   2      12369.19      11786.84       156.53 o                         
   5   0   2       2755.58       3035.54        84.30 o                         
   6   0   2       2259.48       2654.14        49.67 o                         
   7   0   2       2394.52       2372.32        66.78 o                         
   8   0   2       4212.08       4225.99        74.42 o                         
   9   0   2        545.93        559.21        22.82 o                         
  10   0   2        188.02        253.68        19.08 o                         
  11   0   2        515.84        603.18        25.77 o                         
  12   0   2          7.06         23.36         7.37 o                         
  13   0   2        216.61        187.06        20.31 o                         
  14   0   2        255.70        227.92        32.72 o                         
  15   0   2         42.85         28.12         9.68 o                         
  16   0   2        215.64        231.86        26.58 o                         
  17   0   2          7.35         29.33        14.32 o                         
  18   0   2        105.92         95.75        15.31 o                         
  19   0   2        160.56        214.66        24.43 o                         
  20   0   2         86.87         95.53        18.96 o                         
 -21   1   2        124.63        167.40        22.59 o                         
 -20   1   2        141.87        147.05        17.58 o                         
 -19   1   2         29.04         21.71         8.34 o                         
 -18   1   2          8.34         14.41         6.34 o                         
 -17   1   2        428.82        372.35        23.34 o                         
 -16   1   2         27.42         28.95         6.57 o                         
 -15   1   2         26.73         30.95         7.49 o                         
 -14   1   2       1221.32       1201.98        29.79 o                         
 -13   1   2         38.08         38.66         6.90 o                         
 -12   1   2        266.35        280.02        20.31 o                         
 -11   1   2        970.83        900.39        21.47 o                         
 -10   1   2        559.11        547.50        16.76 o                         
  -9   1   2        442.44        529.23        15.73 o                         
  -8   1   2        536.24        557.09        16.92 o                         
  -7   1   2        136.02        164.73         9.24 o                         
  -6   1   2         47.29        101.72         9.15 o                         
  -5   1   2       4518.78       4251.83        45.76 o                         
  -4   1   2       1082.66        958.68        14.57 o                         
  -3   1   2       4233.10       4179.52        44.72 o                         
  -2   1   2       2293.99       2191.20        27.47 o                         
   0   1   2       2086.36       2116.60        27.66 o                         
   1   1   2       1288.99       1254.16        17.10 o                         
   2   1   2         28.06         37.43         4.40 o                         
   3   1   2        830.32        920.28        16.37 o                         
   4   1   2       1052.38       1048.00        18.85 o                         
   5   1   2         39.05         20.91         4.49 o                         
   6   1   2       2858.10       2816.93        39.56 o                         
   7   1   2       4965.06       5170.17        95.49 o                         
   8   1   2          0.93          0.18         4.43 o                         
   9   1   2          0.25          1.49         3.95 o                         
  10   1   2        351.83        329.72        13.55 o                         
  11   1   2        262.26        275.61        14.50 o                         
  12   1   2       1186.44       1071.80        25.78 o                         
  13   1   2         19.71         38.07         6.91 o                         
  14   1   2         13.78          7.45         5.05 o                         
  15   1   2        153.61        154.33        14.18 o                         
  16   1   2         75.51        106.05        11.85 o                         
  17   1   2         47.97         55.25         9.02 o                         
  18   1   2         85.08         86.81        11.40 o                         
  19   1   2         29.91         33.96         9.02 o                         
  20   1   2         18.35         21.82         9.45 o                         
 -20   2   2         34.41         15.10        10.04 o                         
 -19   2   2         40.01         31.52         8.58 o                         
 -18   2   2          0.44         12.73         7.26 o                         
 -17   2   2         46.86         40.46         8.84 o                         
 -16   2   2          2.47          7.34         6.17 o                         
 -15   2   2         35.70         32.37         7.70 o                         
 -14   2   2        210.79        225.90        15.94 o                         
 -13   2   2        135.45        201.90        15.12 o                         
 -12   2   2        745.57        694.06        20.41 o                         
 -11   2   2          3.26          1.86         3.37 o                         
 -10   2   2        423.16        403.83        13.60 o                         
  -9   2   2         68.69         61.90         6.46 o                         
  -8   2   2       3398.10       3374.88        43.31 o                         
  -7   2   2          1.32          0.53         2.81 o                         
  -6   2   2       1186.33       1182.80        20.87 o                         
  -5   2   2         22.21         35.56         5.35 o                         
  -4   2   2        110.84        148.11         8.91 o                         
  -3   2   2       1761.28       1735.13        21.27 o                         
  -2   2   2      11260.32      10842.23       123.78 o                         
  -1   2   2      12899.87      12996.39       137.83 o                         
   0   2   2       8146.86       8271.22        77.80 o                         
   1   2   2         52.94         52.71         4.70 o                         
   2   2   2         67.49        107.04         6.35 o                         
   3   2   2       1108.23       1059.87        18.73 o                         
   4   2   2       1303.21       1330.07        21.28 o                         
   5   2   2         70.02        102.92         8.04 o                         
   6   2   2        543.27        535.77        15.25 o                         
   7   2   2       5917.07       5919.86        80.53 o                         
   8   2   2          2.18         12.96         4.09 o                         
   9   2   2        527.29        474.82        16.40 o                         
  10   2   2          9.39         12.38         4.54 o                         
  11   2   2         47.52         39.36         6.67 o                         
  12   2   2          2.64          7.31         5.38 o                         
  13   2   2         30.43         40.78         8.99 o                         
  14   2   2        470.33        438.24        19.63 o                         
  15   2   2         84.60         87.78        11.76 o                         
  16   2   2         15.99         17.59         6.21 o                         
  17   2   2         21.67         24.44         6.86 o                         
  18   2   2         53.87         50.95         9.57 o                         
  19   2   2         59.94         70.04        11.06 o                         
  20   2   2         18.86         37.39        10.83 o                         
 -20   3   2         20.17         11.51        10.23 o                         
 -19   3   2          6.84         -4.24         7.46 o                         
 -18   3   2          1.34         -5.16         6.66 o                         
 -17   3   2         93.17         71.24        10.63 o                         
 -16   3   2         48.35         40.25         8.24 o                         
 -15   3   2          4.86          5.40         5.37 o                         
 -14   3   2         11.61         22.56         6.01 o                         
 -13   3   2         21.64         36.97         6.37 o                         
 -12   3   2         25.03         35.90         6.39 o                         
 -11   3   2          0.02          1.49         3.46 o                         
 -10   3   2        600.28        570.76        16.85 o                         
  -9   3   2          6.12          7.30         3.80 o                         
  -8   3   2          0.81          7.33         3.56 o                         
  -7   3   2         20.00         33.64         6.19 o                         
  -6   3   2         15.19         17.94         3.77 o                         
  -5   3   2          6.31          8.05         3.42 o                         
  -4   3   2       1632.18       1668.60        28.53 o                         
  -3   3   2         24.44         37.07         5.20 o                         
  -2   3   2         22.61         36.73         3.95 o                         
  -1   3   2         91.25        103.12         6.29 o                         
   0   3   2        955.42        919.40        15.48 o                         
   1   3   2         71.59         89.71         5.99 o                         
   2   3   2         57.31         59.84         5.34 o                         
   3   3   2         19.53         25.32         4.91 o                         
   4   3   2        913.84        921.19        18.25 o                         
   5   3   2        122.20        159.82         9.69 o                         
   6   3   2          0.21          6.06         3.33 o                         
   7   3   2         31.34         37.35         5.74 o                         
   8   3   2        474.64        499.28        15.49 o                         
   9   3   2        105.76        107.59        12.26 o                         
  10   3   2        200.83        169.18        13.22 o                         
  11   3   2         22.27         34.88         9.56 o                         
  12   3   2        531.27        522.19        19.18 o                         
  13   3   2        244.77        277.48        21.90 o                         
  14   3   2         29.17         43.18         7.74 o                         
  15   3   2          1.80          3.06         5.70 o                         
  16   3   2         86.93         69.57        11.17 o                         
  17   3   2          0.03          4.03         7.33 o                         
  18   3   2          0.00          9.64         7.09 o                         
  19   3   2         17.42         30.41         9.62 o                         
 -19   4   2          0.36        -16.46        16.46 o                         
 -18   4   2         19.54          7.11         8.61 o                         
 -17   4   2          5.08         -0.08         6.58 o                         
 -16   4   2         57.56         53.76         9.28 o                         
 -15   4   2         79.63         77.30         9.92 o                         
 -14   4   2          1.97          3.43         4.81 o                         
 -13   4   2         85.42        104.12        10.10 o                         
 -12   4   2        930.01        992.44        35.53 o                         
 -11   4   2        179.33        187.85        12.20 o                         
 -10   4   2         16.84         21.06         5.20 o                         
  -9   4   2        249.08        264.49        12.01 o                         
  -8   4   2         44.93         47.68         9.17 o                         
  -7   4   2          2.19          8.42         4.34 o                         
  -6   4   2          3.26         -0.36         2.94 o                         
  -5   4   2          5.13         12.79         4.58 o                         
  -4   4   2        906.35        977.95        18.31 o                         
  -3   4   2       1065.96       1009.24        18.23 o                         
  -2   4   2        222.57        239.70         8.85 o                         
  -1   4   2       4713.22       4730.23        53.09 o                         
   0   4   2        616.00        617.14        13.97 o                         
   1   4   2         50.77         74.77         8.57 o                         
   2   4   2         94.58        104.95         7.61 o                         
   3   4   2          7.83         11.19         3.56 o                         
   4   4   2        245.56        277.40        10.92 o                         
   5   4   2         37.00         37.89         5.21 o                         
   6   4   2         29.45         24.82         4.99 o                         
   7   4   2        220.95        244.75        18.94 o                         
   8   4   2        185.19        175.48        19.13 o                         
   9   4   2          9.27         10.54         5.30 o                         
  10   4   2         85.99         90.04         9.58 o                         
  11   4   2        115.58        104.83        11.26 o                         
  12   4   2         86.81         92.83        10.23 o                         
  13   4   2         24.60         38.59         7.59 o                         
  14   4   2         90.22         77.68        10.35 o                         
  15   4   2          0.39         10.41         6.98 o                         
  16   4   2        123.32        150.41        21.64 o                         
  17   4   2         13.90         -7.97         8.04 o                         
  18   4   2          0.86          7.25         9.07 o                         
 -17   5   2          2.50          5.25         9.09 o                         
 -16   5   2          3.81         -4.66         9.72 o                         
 -15   5   2         18.42         31.25         9.65 o                         
 -14   5   2         43.09         46.27         8.60 o                         
 -13   5   2        187.08        204.39        14.27 o                         
 -12   5   2        343.42        349.45        15.92 o                         
 -11   5   2         41.07         43.02         9.50 o                         
 -10   5   2          0.42          1.10         4.59 o                         
  -9   5   2         15.94         23.12         6.01 o                         
  -8   5   2          3.29         -0.22         3.97 o                         
  -7   5   2          0.07          4.08         4.14 o                         
  -6   5   2         44.91         62.12         8.17 o                         
  -5   5   2         20.53         11.76         3.78 o                         
  -4   5   2        200.20        221.39        13.32 o                         
  -3   5   2          6.81          8.69         3.50 o                         
  -2   5   2        101.00        116.30         9.07 o                         
  -1   5   2        896.98        829.41        20.62 o                         
   0   5   2         45.03         32.66         5.54 o                         
   1   5   2         25.59         25.03         5.31 o                         
   2   5   2         74.59         69.18         7.89 o                         
   3   5   2         30.05         35.48         6.75 o                         
   4   5   2        199.40        236.42        15.72 o                         
   5   5   2        398.93        377.86        13.87 o                         
   6   5   2          0.01          5.29         3.89 o                         
   7   5   2        455.12        436.52        15.88 o                         
   8   5   2          0.14          0.42         4.25 o                         
   9   5   2          0.84          2.08         5.24 o                         
  10   5   2          0.02          0.76         4.33 o                         
  11   5   2        107.91        119.76        13.86 o                         
  12   5   2        115.61        117.78        14.04 o                         
  13   5   2        257.99        203.75        21.49 o                         
  14   5   2          1.14         14.56         6.59 o                         
  15   5   2          1.16         -5.10         6.38 o                         
  16   5   2          8.83          9.72        10.70 o                         
 -15   6   2         22.73         15.37         9.25 o                         
 -14   6   2         51.84         53.70        10.78 o                         
 -13   6   2          3.10          4.68         6.63 o                         
 -12   6   2          7.44          7.27         5.64 o                         
 -11   6   2        163.78        182.92        15.01 o                         
 -10   6   2         34.35         47.74         8.03 o                         
  -9   6   2         52.01         54.21        12.49 o                         
  -8   6   2          0.94         14.87         4.79 o                         
  -7   6   2          1.22          5.99         4.16 o                         
  -6   6   2          1.68          6.22         4.87 o                         
  -5   6   2          4.41         14.10         4.41 o                         
  -4   6   2          8.09         12.67         4.72 o                         
  -3   6   2         22.51         27.65         5.70 o                         
  -2   6   2        313.05        298.07        12.85 o                         
  -1   6   2          3.13          3.05         3.86 o                         
   0   6   2         31.64         33.65         5.97 o                         
   1   6   2         72.11         90.78         8.32 o                         
   2   6   2        297.41        280.54        12.56 o                         
   3   6   2        206.92        193.52        12.10 o                         
   4   6   2         30.48         41.24         6.63 o                         
   5   6   2        228.65        238.46        13.53 o                         
   6   6   2         18.82         14.27         4.98 o                         
   7   6   2         18.84         27.06         6.46 o                         
   8   6   2         79.02         83.79         9.54 o                         
   9   6   2         23.33         27.86         6.75 o                         
  10   6   2         42.11         33.02         8.09 o                         
  11   6   2          0.01          7.38         6.20 o                         
  12   6   2         70.50         77.36        10.90 o                         
  13   6   2         47.31         27.95         8.77 o                         
  14   6   2         19.76         10.41        17.63 o                         
 -12   7   2         71.46         36.97         9.95 o                         
 -11   7   2         10.47         10.75         7.57 o                         
 -10   7   2         42.04         33.41         8.33 o                         
  -9   7   2          0.67          8.74         5.83 o                         
  -8   7   2         13.85         22.43         6.65 o                         
  -7   7   2          2.81         13.20         6.87 o                         
  -6   7   2         32.36         26.76         7.75 o                         
  -5   7   2          7.87         16.44         5.97 o                         
  -4   7   2        156.43        167.99        12.67 o                         
  -3   7   2         63.13         72.57         8.21 o                         
  -2   7   2         30.67         24.24         5.43 o                         
  -1   7   2         58.65         66.71         7.45 o                         
   0   7   2         15.36         16.36         5.55 o                         
   1   7   2        145.38        145.53        11.22 o                         
   2   7   2          8.49         15.49         5.65 o                         
   3   7   2          0.68         11.03         5.13 o                         
   4   7   2         28.48         21.97         6.06 o                         
   5   7   2          1.15          6.53         5.69 o                         
   6   7   2         25.80         24.11         6.76 o                         
   7   7   2         15.60         18.58         6.58 o                         
   8   7   2          8.29          4.39         5.86 o                         
   9   7   2         31.98         27.38         8.05 o                         
  10   7   2        209.44        179.95        18.89 o                         
  11   7   2         10.20          2.93        11.04 o                         
  12   7   2          0.49         -8.79        10.94 o                         
  -8   8   2         15.23          2.81         8.26 o                         
  -7   8   2          0.61         -2.62         8.87 o                         
  -6   8   2          0.34         -3.57         9.56 o                         
  -5   8   2         34.66         14.95         8.07 o                         
  -4   8   2          0.01         14.25        14.68 o                         
  -3   8   2         85.15         57.01        11.00 o                         
  -2   8   2         40.10         46.97         8.37 o                         
  -1   8   2          2.24          3.15         5.31 o                         
   0   8   2          5.82         -1.94         5.82 o                         
   1   8   2          2.20         -2.21         6.35 o                         
   2   8   2         23.38         12.97         6.74 o                         
   3   8   2        153.18        137.89        13.51 o                         
   4   8   2          3.28          4.35         7.72 o                         
   5   8   2          0.05         -0.78         8.17 o                         
   6   8   2          1.56         -5.08         9.88 o                         
   7   8   2          1.70         22.88        14.48 o                         
 -21   1   3          5.53          3.64        10.95 o                         
 -20   1   3         42.37         37.13        12.16 o                         
 -19   1   3         22.79         17.19         7.35 o                         
 -18   1   3          7.42         10.20         6.78 o                         
 -17   1   3         97.71         95.33        11.81 o                         
 -16   1   3         45.85         41.45         7.79 o                         
 -15   1   3          0.08         10.38         5.40 o                         
 -14   1   3        836.29        785.63        23.92 o                         
 -13   1   3         35.95         32.39         7.41 o                         
 -12   1   3        340.25        323.33        15.90 o                         
 -11   1   3        373.38        385.86        14.98 o                         
 -10   1   3         58.88         68.54         6.85 o                         
  -9   1   3        224.64        267.78        10.61 o                         
  -8   1   3        216.37        224.88         9.52 o                         
  -7   1   3        213.70        224.93         9.80 o                         
  -6   1   3       1767.31       1871.12        25.69 o                         
  -5   1   3        794.67        771.27        14.12 o                         
  -4   1   3       2686.58       2758.53        30.89 o                         
  -3   1   3       1699.46       1718.35        20.20 o                         
  -2   1   3       3726.23       3671.98        43.94 o                         
  -1   1   3       4050.51       4121.25       100.70 o                         
   0   1   3          2.50          3.41         2.41 o                         
   1   1   3        794.41        746.43        11.99 o                         
   2   1   3        247.64        258.45         7.63 o                         
   3   1   3        279.92        289.47         9.42 o                         
   4   1   3        289.54        300.78        10.27 o                         
   5   1   3        421.25        403.81        12.88 o                         
   6   1   3          6.34          4.66         3.66 o                         
   7   1   3        952.86       1058.52        21.35 o                         
   8   1   3         53.92         56.73         6.59 o                         
   9   1   3         44.46         56.51         8.44 o                         
  10   1   3          0.83          8.46         4.34 o                         
  11   1   3         12.26         25.45         5.51 o                         
  12   1   3         79.02         92.39         9.43 o                         
  13   1   3         12.46         27.01         7.51 o                         
  14   1   3         40.26         47.42         7.96 o                         
  15   1   3         14.30         18.25         6.35 o                         
  16   1   3         15.92         18.22         6.26 o                         
  17   1   3         12.10         26.38         8.18 o                         
  18   1   3         37.82         31.66         8.34 o                         
  19   1   3          2.75          4.74         7.71 o                         
  20   1   3         11.94          0.97         9.18 o                         
 -20   2   3          0.29          0.14         9.17 o                         
 -19   2   3         64.69         85.89        11.79 o                         
 -18   2   3         26.19         45.05         9.25 o                         
 -17   2   3         47.80         61.22         9.33 o                         
 -16   2   3          0.19         -3.16         4.66 o                         
 -15   2   3        183.27        201.80        17.23 o                         
 -14   2   3         81.20         93.57         9.53 o                         
 -13   2   3       2100.50       1997.23        36.09 o                         
 -12   2   3         70.55         92.28         8.39 o                         
 -11   2   3        350.62        321.56        13.67 o                         
 -10   2   3       1123.97       1087.74        24.20 o                         
  -9   2   3        153.71        157.06        12.50 o                         
  -8   2   3        146.60        150.90         9.65 o                         
  -7   2   3        115.66        132.93         9.38 o                         
  -6   2   3        622.36        678.33        15.14 o                         
  -5   2   3       5880.75       6075.44        67.90 o                         
  -4   2   3        743.47        769.98        21.19 o                         
  -3   2   3        142.39        184.46        10.26 o                         
  -2   2   3       1289.72       1331.18        31.12 o                         
  -1   2   3        243.92        285.45         7.64 o                         
   0   2   3       2085.00       2001.74        30.88 o                         
   1   2   3        799.14        737.86        12.31 o                         
   2   2   3         20.20         21.77         3.65 o                         
   3   2   3         99.13        120.21         8.51 o                         
   4   2   3         98.23        131.22         7.88 o                         
   5   2   3         17.09         22.30         4.19 o                         
   6   2   3        785.82        858.10        20.48 o                         
   7   2   3         11.31         19.92         4.96 o                         
   8   2   3        367.16        352.75        13.52 o                         
   9   2   3          7.60          6.89         4.01 o                         
  10   2   3         14.63         20.43         5.71 o                         
  11   2   3        226.96        245.85        15.46 o                         
  12   2   3         25.46         31.51         6.38 o                         
  13   2   3        757.54        715.99        22.36 o                         
  14   2   3        148.92        126.26        11.13 o                         
  15   2   3        157.67        151.88        13.56 o                         
  16   2   3        178.88        171.32        14.79 o                         
  17   2   3         26.75         24.69         7.74 o                         
  18   2   3          0.34         -7.00         7.00 o                         
  19   2   3         27.09         18.02         9.41 o                         
 -20   3   3          2.89         -4.55        10.40 o                         
 -19   3   3         35.76         35.43         9.58 o                         
 -18   3   3          3.51         16.07         6.74 o                         
 -17   3   3         59.34         65.55         9.88 o                         
 -16   3   3         11.04         13.98         6.10 o                         
 -15   3   3          0.44          8.85         5.56 o                         
 -14   3   3        717.45        711.30        21.54 o                         
 -13   3   3        661.73        599.20        19.15 o                         
 -12   3   3        223.04        233.76        13.91 o                         
 -11   3   3        369.65        337.67        14.41 o                         
 -10   3   3        916.65        881.55        22.55 o                         
  -9   3   3          2.33          7.13         3.37 o                         
  -8   3   3        372.76        346.14        11.77 o                         
  -7   3   3        349.34        343.72        10.51 o                         
  -6   3   3        584.49        563.17        13.62 o                         
  -5   3   3         27.15         50.47         4.32 o                         
  -4   3   3        591.94        582.92        15.42 o                         
  -3   3   3       2143.94       2120.94        33.00 o                         
  -2   3   3       7718.26       7933.39        92.64 o                         
  -1   3   3        676.90        699.03        16.00 o                         
   0   3   3          2.73         -1.94         2.56 o                         
   1   3   3         32.17         50.02         5.68 o                         
   2   3   3          1.95         -1.97         2.80 o                         
   3   3   3         51.54         72.32         8.08 o                         
   4   3   3       1177.57       1186.02        21.44 o                         
   5   3   3        348.34        376.52        12.14 o                         
   6   3   3         31.91         37.94         5.33 o                         
   7   3   3        471.41        473.11        14.71 o                         
   8   3   3         31.75         37.55         6.39 o                         
   9   3   3         40.02         56.03         7.66 o                         
  10   3   3         32.50         35.40         6.97 o                         
  11   3   3        565.25        563.35        29.98 o                         
  12   3   3         62.17         76.92        10.36 o                         
  13   3   3        643.49        605.65        20.75 o                         
  14   3   3         17.01         24.34         6.42 o                         
  15   3   3         13.81         12.86         6.63 o                         
  16   3   3         39.44         38.04         8.41 o                         
  17   3   3        158.25        172.22        19.70 o                         
  18   3   3         74.27        102.69        16.64 o                         
 -18   4   3          0.75          4.25        12.52 o                         
 -17   4   3          2.92          0.91         5.82 o                         
 -16   4   3         57.63         72.37         9.20 o                         
 -15   4   3         97.45        108.74        16.02 o                         
 -14   4   3         39.33         42.79         9.43 o                         
 -13   4   3        144.63        125.23        10.62 o                         
 -12   4   3         23.79         30.48         6.00 o                         
 -11   4   3       1104.71       1061.93        24.06 o                         
 -10   4   3         12.55         10.64         4.40 o                         
  -9   4   3         98.64        126.10         9.88 o                         
  -8   4   3        470.77        388.23        13.77 o                         
  -7   4   3         50.09         38.06         5.46 o                         
  -6   4   3        550.08        534.95        15.87 o                         
  -5   4   3        780.94        805.12        14.87 o                         
  -4   4   3          6.39         12.32         4.30 o                         
  -3   4   3          0.39         10.05         4.60 o                         
  -2   4   3       3408.09       3273.28        54.46 o                         
  -1   4   3       1921.29       1920.83        25.73 o                         
   0   4   3        785.14        779.19        14.91 o                         
   1   4   3        919.76        917.04        17.96 o                         
   2   4   3         14.37         12.57         4.14 o                         
   3   4   3        490.06        511.26        13.72 o                         
   4   4   3         88.28        118.00        11.08 o                         
   5   4   3        325.49        333.65        12.26 o                         
   6   4   3       1339.70       1269.50        25.63 o                         
   7   4   3        582.20        575.00        17.03 o                         
   8   4   3         40.61         48.01        11.23 o                         
   9   4   3         61.34         55.27         8.28 o                         
  10   4   3        246.77        218.65        20.47 o                         
  11   4   3        278.70        294.03        24.42 o                         
  12   4   3         81.55         83.78        11.17 o                         
  13   4   3         31.61         50.52         9.16 o                         
  14   4   3         98.46        115.03        12.86 o                         
  15   4   3         11.60          7.03         6.96 o                         
  16   4   3          5.13          7.59         7.39 o                         
  17   4   3         49.65         53.26        13.86 o                         
 -17   5   3         26.46         44.92        12.13 o                         
 -16   5   3          9.66         10.42         8.09 o                         
 -15   5   3         30.14         38.63         7.87 o                         
 -14   5   3        153.46        174.09        13.28 o                         
 -13   5   3        244.04        245.92        14.77 o                         
 -12   5   3        187.63        186.36        18.26 o                         
 -11   5   3          8.70         19.87         5.37 o                         
 -10   5   3         98.05        103.40         8.97 o                         
  -9   5   3          5.02         10.65         4.63 o                         
  -8   5   3         43.59         48.92         8.28 o                         
  -7   5   3         17.29         18.89         4.41 o                         
  -6   5   3         30.37         46.40         5.49 o                         
  -5   5   3         59.10         79.79         6.38 o                         
  -4   5   3        847.16        832.78        15.92 o                         
  -3   5   3        488.14        510.07        13.76 o                         
  -2   5   3         10.90         13.23         3.25 o                         
  -1   5   3         10.92         15.13         3.30 o                         
   0   5   3        233.33        219.13         9.04 o                         
   1   5   3        165.29        163.95        12.46 o                         
   2   5   3        316.76        312.16        12.11 o                         
   3   5   3        235.67        237.57        11.30 o                         
   4   5   3          7.75         14.91         4.63 o                         
   5   5   3        133.35        132.71        11.80 o                         
   6   5   3        185.77        217.17        15.98 o                         
   7   5   3          1.76          8.73         4.27 o                         
   8   5   3        226.58        206.20        18.59 o                         
   9   5   3         46.23         38.80         6.89 o                         
  10   5   3         11.12         15.50         5.76 o                         
  11   5   3         46.25         61.61         8.73 o                         
  12   5   3         26.85         42.28         9.47 o                         
  13   5   3         63.41         61.99        11.69 o                         
  14   5   3          0.54         15.70         7.96 o                         
  15   5   3         21.54         -2.86         7.86 o                         
  16   5   3         26.42         54.50        17.69 o                         
 -15   6   3         33.10         24.42        14.80 o                         
 -14   6   3          8.77         14.37         8.86 o                         
 -13   6   3          0.44         -3.56         5.62 o                         
 -12   6   3         26.97         35.73         7.69 o                         
 -11   6   3         91.53        114.38        11.30 o                         
 -10   6   3          1.86          4.29         5.29 o                         
  -9   6   3          0.64          8.66         5.02 o                         
  -8   6   3         45.94         44.13         7.08 o                         
  -7   6   3        101.89         99.92         8.33 o                         
  -6   6   3          0.77          2.20         3.62 o                         
  -5   6   3        139.69        149.64         9.49 o                         
  -4   6   3          2.18          8.20         5.79 o                         
  -3   6   3        281.94        266.83        25.03 o                         
  -2   6   3        272.13        275.94        10.20 o                         
  -1   6   3         76.67         74.99         8.41 o                         
   0   6   3         29.68         44.34         5.70 o                         
   1   6   3         24.46         36.27         5.60 o                         
   2   6   3          5.71         11.62         4.42 o                         
   3   6   3        168.10        177.35        12.79 o                         
   4   6   3         52.56         56.60         7.78 o                         
   5   6   3        132.37        145.65        13.68 o                         
   6   6   3          5.49          9.86         5.35 o                         
   7   6   3          0.30         14.96         6.05 o                         
   8   6   3         52.72         64.35         9.10 o                         
   9   6   3         53.42         53.33         8.82 o                         
  10   6   3          3.76          8.35         7.21 o                         
  11   6   3         97.07         72.11        12.50 o                         
  12   6   3         22.15         29.81         8.79 o                         
  13   6   3          0.15         -0.60         9.68 o                         
  14   6   3         36.19         19.66        17.94 o                         
 -12   7   3         20.51         -0.02         8.95 o                         
 -11   7   3          2.35          7.14         8.29 o                         
 -10   7   3          0.05          2.47         5.17 o                         
  -9   7   3          0.77          4.76         8.05 o                         
  -8   7   3          6.78         19.02         9.67 o                         
  -7   7   3         17.56         20.35         7.59 o                         
  -6   7   3         12.45         -7.18         8.11 o                         
  -5   7   3          6.99         18.85        10.99 o                         
  -4   7   3        100.47        102.23        12.12 o                         
  -3   7   3         21.36         43.32         9.61 o                         
  -2   7   3         69.87         55.70         6.24 o                         
  -1   7   3          6.78          8.01         6.27 o                         
   0   7   3          0.03          4.23         5.75 o                         
   1   7   3         48.08         61.72         7.46 o                         
   2   7   3         37.71         43.68         6.70 o                         
   3   7   3         14.91         16.02         5.51 o                         
   4   7   3         22.15         29.05         6.66 o                         
   5   7   3         11.69         15.82         5.89 o                         
   6   7   3         32.48         28.42         7.39 o                         
   7   7   3          0.17          2.28         5.78 o                         
   8   7   3          1.88         16.06         8.38 o                         
   9   7   3         13.18          8.02         7.59 o                         
  10   7   3         48.15         20.19         9.55 o                         
  11   7   3          5.64         14.52        11.23 o                         
  -8   8   3          0.30         -9.74         9.74 o                         
  -7   8   3         19.69         16.05        14.33 o                         
  -6   8   3          1.14          0.15        13.92 o                         
  -5   8   3          0.00          2.70        10.08 o                         
  -4   8   3         29.63         42.96        12.96 o                         
  -3   8   3         21.11         18.15         9.06 o                         
  -2   8   3         17.02          5.58        12.54 o                         
  -1   8   3          1.03          4.67         8.36 o                         
   0   8   3         16.61          4.95         5.49 o                         
   1   8   3         39.25         30.97         7.16 o                         
   2   8   3         82.49         70.36        19.46 o                         
   3   8   3         20.26         26.82         7.67 o                         
   4   8   3         60.74         48.61        11.45 o                         
   5   8   3          3.40         15.59         8.96 o                         
   6   8   3          6.52          1.68         9.87 o                         
   7   8   3          0.13         -5.92        22.12 o                         
 -21   0   4         23.31          5.86        17.00 o                         
 -20   0   4         93.51         80.87        35.07 o                         
 -19   0   4          6.66          2.21         9.43 o                         
 -18   0   4         45.55         26.67         9.02 o                         
 -17   0   4          0.04         -7.80         7.80 o                         
 -16   0   4         51.81         60.91        12.36 o                         
 -15   0   4        292.30        309.55        23.67 o                         
 -14   0   4       1321.15       1186.03        38.77 o                         
 -13   0   4       1102.95       1099.49        36.53 o                         
 -12   0   4        241.03        192.05        31.30 o                         
 -11   0   4          5.96          2.27         5.53 o                         
 -10   0   4        209.88        228.65        19.64 o                         
  -9   0   4        255.01        302.60        28.46 o                         
  -8   0   4        592.97        610.87        22.57 o                         
  -7   0   4         12.45         40.63         8.17 o                         
  -6   0   4         91.30        133.30        11.00 o                         
  -5   0   4       5923.46       5761.89        90.73 o                         
  -4   0   4       1954.50       2205.63        42.47 o                         
  -3   0   4       6874.46       6902.35        94.61 o                         
  -2   0   4        668.70        693.97        16.81 o                         
  -1   0   4       3494.30       3448.29        51.85 o                         
   0   0   4       2986.19       2622.31        42.30 o                         
   1   0   4       3264.47       3181.90        50.34 o                         
   2   0   4       1309.71       1417.25        33.80 o                         
   3   0   4        436.81        421.27        17.82 o                         
   4   0   4        147.61        142.55        15.52 o                         
   5   0   4       1596.66       1467.94        34.27 o                         
   6   0   4        343.60        386.61        17.57 o                         
   7   0   4       2678.86       2765.74        64.44 o                         
   8   0   4          0.01         -4.66         4.66 o                         
   9   0   4        331.89        403.84        23.72 o                         
  10   0   4         81.58         74.24        13.10 o                         
  11   0   4        720.14        781.24        40.32 o                         
  12   0   4       1287.65       1213.91        43.40 o                         
  13   0   4        312.78        196.89        24.87 o                         
  14   0   4        188.05        176.69        20.21 o                         
  15   0   4        350.29        317.69        26.62 o                         
  16   0   4        120.14        110.18        16.80 o                         
  17   0   4         15.26         34.93        18.50 o                         
  18   0   4          3.41          1.64         8.53 o                         
  19   0   4          8.21          2.87        11.92 o                         
 -21   1   4         13.10         26.07        10.70 o                         
 -20   1   4          9.07          8.11         7.88 o                         
 -19   1   4         32.56         35.13        12.48 o                         
 -18   1   4          7.43         11.38         6.93 o                         
 -17   1   4         38.01         46.81         9.09 o                         
 -16   1   4        318.66        290.98        20.77 o                         
 -15   1   4         32.43         35.03         6.42 o                         
 -14   1   4        501.07        530.25        18.05 o                         
 -13   1   4        301.01        283.20        22.72 o                         
 -12   1   4        165.58        196.70        14.82 o                         
 -11   1   4         66.32         77.06         7.79 o                         
 -10   1   4         25.62         30.89         4.87 o                         
  -9   1   4         50.07         50.54         5.87 o                         
  -8   1   4        154.00        198.70        13.60 o                         
  -7   1   4        155.51        159.79         8.96 o                         
  -6   1   4        312.51        328.39         9.50 o                         
  -5   1   4        426.26        354.12         9.06 o                         
  -4   1   4         14.90         28.66         3.40 o                         
  -3   1   4       1390.77       1289.16        16.56 o                         
  -2   1   4         26.42         15.61         3.45 o                         
  -1   1   4         83.81         66.58         5.31 o                         
   0   1   4         32.72         19.66         3.07 o                         
   1   1   4        230.39        230.67         7.22 o                         
   2   1   4       1390.25       1364.16        20.18 o                         
   3   1   4          0.15          6.84         3.22 o                         
   4   1   4       4140.94       4247.56        50.05 o                         
   5   1   4         42.32         56.92        10.08 o                         
   6   1   4        116.72        146.29        10.53 o                         
   7   1   4        832.34        799.43        18.74 o                         
   8   1   4        343.26        347.90        12.96 o                         
   9   1   4         96.62        106.25        10.47 o                         
  10   1   4        264.12        327.69        19.76 o                         
  11   1   4        603.65        579.70        18.90 o                         
  12   1   4        627.73        651.02        20.90 o                         
  13   1   4        186.99        180.67        13.85 o                         
  14   1   4         82.71        114.74        11.61 o                         
  15   1   4        108.51        116.49        12.11 o                         
  16   1   4         39.54         39.87         7.99 o                         
  17   1   4         33.50         26.77         7.67 o                         
  18   1   4         20.59         11.46         8.38 o                         
  19   1   4        174.55        186.25        16.25 o                         
 -20   2   4         87.66         82.76        16.27 o                         
 -19   2   4          9.03          0.24         6.53 o                         
 -18   2   4          1.28         22.51         9.22 o                         
 -17   2   4          0.70          5.16         5.78 o                         
 -16   2   4         38.96         37.86         7.28 o                         
 -15   2   4        223.55        249.05        16.04 o                         
 -14   2   4          0.18         14.84         5.66 o                         
 -13   2   4        263.54        265.79        14.98 o                         
 -12   2   4        407.96        401.38        17.00 o                         
 -11   2   4       1054.18       1026.69        27.37 o                         
 -10   2   4         18.23         19.82         4.27 o                         
  -9   2   4          0.28         -1.80         3.13 o                         
  -8   2   4         47.53         58.94         5.98 o                         
  -7   2   4          6.60          6.99         3.51 o                         
  -6   2   4        526.66        497.31        15.06 o                         
  -5   2   4       1985.03       2233.73        34.42 o                         
  -4   2   4          7.28         26.75         4.09 o                         
  -3   2   4        562.45        595.88        21.24 o                         
  -2   2   4         11.86         15.33         6.37 o                         
  -1   2   4        324.57        303.16         7.64 o                         
   0   2   4          4.71          2.80         3.29 o                         
   1   2   4        988.67        974.85        14.97 o                         
   2   2   4          3.79          0.46         2.82 o                         
   3   2   4       1166.60       1236.37        20.40 o                         
   4   2   4        570.25        589.83        14.22 o                         
   5   2   4         53.75         48.91         6.82 o                         
   6   2   4         95.37        118.17        14.05 o                         
   7   2   4         26.88         31.48         5.73 o                         
   8   2   4          0.40          7.08         4.40 o                         
   9   2   4         12.71         16.37         4.77 o                         
  10   2   4        124.39        142.39        13.15 o                         
  11   2   4       1132.17       1070.07        28.26 o                         
  12   2   4          0.07          6.25         4.87 o                         
  13   2   4        114.04        138.47        12.21 o                         
  14   2   4          0.69          3.31         5.44 o                         
  15   2   4         29.99         46.74         7.98 o                         
  16   2   4         19.38         29.79         7.71 o                         
  17   2   4         47.16         38.65         9.47 o                         
  18   2   4          2.92         13.96         8.17 o                         
  19   2   4          0.39         -8.67         8.67 o                         
 -19   3   4         11.98         22.94        10.20 o                         
 -18   3   4         53.32         37.42         8.76 o                         
 -17   3   4        456.68        454.67        24.25 o                         
 -16   3   4          0.48         11.43         8.57 o                         
 -15   3   4         71.52         79.97         8.92 o                         
 -14   3   4          3.51          2.85         4.69 o                         
 -13   3   4        970.43        980.64        24.12 o                         
 -12   3   4        266.94        256.42        12.97 o                         
 -11   3   4         18.03         30.83         5.93 o                         
 -10   3   4        117.49        162.37        10.70 o                         
  -9   3   4        137.80        157.27         9.48 o                         
  -8   3   4        112.99        109.94         7.43 o                         
  -7   3   4        145.77        130.95         6.91 o                         
  -6   3   4        164.75        196.24        20.28 o                         
  -5   3   4       2026.11       2153.37        34.79 o                         
  -4   3   4       1796.72       1794.19        29.41 o                         
  -3   3   4        692.35        729.39        15.51 o                         
  -2   3   4       1866.57       2004.88        30.65 o                         
  -1   3   4        627.63        637.27        15.11 o                         
   0   3   4        151.22        168.99         8.33 o                         
   1   3   4        383.25        356.49         9.49 o                         
   2   3   4        486.88        476.39        11.43 o                         
   3   3   4         27.10         24.77         4.26 o                         
   4   3   4       1307.91       1270.35        22.72 o                         
   5   3   4        403.53        411.45        16.93 o                         
   6   3   4        347.06        375.02        13.11 o                         
   7   3   4         53.16         75.48         7.52 o                         
   8   3   4          5.79          8.00         4.35 o                         
   9   3   4          0.19          3.22         4.27 o                         
  10   3   4         49.89         53.63         7.72 o                         
  11   3   4        187.55        199.77        14.67 o                         
  12   3   4        136.35        154.34        14.09 o                         
  13   3   4        204.62        245.95        17.32 o                         
  14   3   4          0.84          0.80         5.35 o                         
  15   3   4          0.88         14.45         5.99 o                         
  16   3   4          4.25         15.74         6.89 o                         
  17   3   4         39.49         51.71         9.68 o                         
  18   3   4          0.36         -2.64         7.69 o                         
 -18   4   4          8.31         10.94         9.30 o                         
 -17   4   4          0.17          1.30         6.87 o                         
 -16   4   4        180.28        177.82        14.03 o                         
 -15   4   4          5.22          5.19         6.18 o                         
 -14   4   4         35.38         58.17         8.00 o                         
 -13   4   4         43.90         57.05         8.24 o                         
 -12   4   4         74.05         80.46         8.54 o                         
 -11   4   4        228.14        245.63        15.81 o                         
 -10   4   4        145.86        146.19         8.98 o                         
  -9   4   4         20.57         27.09         4.38 o                         
  -8   4   4        234.59        233.47        18.40 o                         
  -7   4   4        128.29        133.70        10.00 o                         
  -6   4   4         49.58         80.00         8.51 o                         
  -5   4   4          4.35          7.09         4.21 o                         
  -4   4   4          9.71          4.64         3.82 o                         
  -3   4   4          1.17         -1.12         3.94 o                         
  -2   4   4        608.32        624.67        16.79 o                         
  -1   4   4       1140.74       1117.95        23.68 o                         
   0   4   4        564.16        577.07        16.71 o                         
   1   4   4        185.16        172.84        11.28 o                         
   2   4   4         42.56         50.35         5.50 o                         
   3   4   4        315.55        325.44        12.25 o                         
   4   4   4        123.87        172.45        13.21 o                         
   5   4   4        194.02        220.33        16.47 o                         
   6   4   4        631.30        654.89        21.45 o                         
   7   4   4        226.04        269.84        14.41 o                         
   8   4   4         16.19         12.45         5.62 o                         
   9   4   4         25.37         35.09         8.85 o                         
  10   4   4          0.05         -3.86         4.83 o                         
  11   4   4        277.10        293.26        21.55 o                         
  12   4   4        336.60        399.68        22.27 o                         
  13   4   4          0.01          1.09         6.99 o                         
  14   4   4          4.05          4.27         6.07 o                         
  15   4   4         28.91         26.32         7.69 o                         
  16   4   4          2.47          2.14         7.39 o                         
  17   4   4         12.06         23.87        10.13 o                         
 -17   5   4         18.12         15.50        11.43 o                         
 -16   5   4         17.48         17.93         8.63 o                         
 -15   5   4         56.65         62.58         8.93 o                         
 -14   5   4          5.95         10.83         5.91 o                         
 -13   5   4         27.77         27.04         6.30 o                         
 -12   5   4         82.24         90.56         8.49 o                         
 -11   5   4          2.04          4.38         4.41 o                         
 -10   5   4         76.51         97.68         9.21 o                         
  -9   5   4          3.16         11.34         6.02 o                         
  -8   5   4         55.18         54.08         8.12 o                         
  -7   5   4         20.34         18.71         6.02 o                         
  -6   5   4          0.31          5.23         5.31 o                         
  -5   5   4         43.20         52.65        10.15 o                         
  -4   5   4         42.54         47.88         9.82 o                         
  -3   5   4         20.27         28.96         6.85 o                         
  -2   5   4        562.97        572.14        18.27 o                         
  -1   5   4          1.85         12.69         4.60 o                         
   0   5   4        195.00        186.23        12.97 o                         
   1   5   4         52.21         56.35         6.34 o                         
   2   5   4          6.13         14.27         4.20 o                         
   3   5   4         45.44         67.06         8.57 o                         
   4   5   4         99.53        125.78        11.18 o                         
   5   5   4         28.75         27.32         6.39 o                         
   6   5   4         23.34         25.31         6.30 o                         
   7   5   4          0.17          6.81         4.72 o                         
   8   5   4        120.22        151.60        16.53 o                         
   9   5   4         63.55         67.29         9.49 o                         
  10   5   4         11.38          8.78         6.66 o                         
  11   5   4          0.01          0.85         6.67 o                         
  12   5   4         34.95         25.43         8.29 o                         
  13   5   4          0.00          2.84         7.02 o                         
  14   5   4          0.74         -3.37         7.31 o                         
  15   5   4         32.57         37.29        12.46 o                         
 -15   6   4         51.70         64.38        10.66 o                         
 -14   6   4          0.02          8.72         8.22 o                         
 -13   6   4          4.38          5.46         5.59 o                         
 -12   6   4          2.77         18.29        11.52 o                         
 -11   6   4         51.70         54.35         9.26 o                         
 -10   6   4          4.06          0.21         6.15 o                         
  -9   6   4         18.08         11.99         6.68 o                         
  -8   6   4          3.11          5.64         6.01 o                         
  -7   6   4         21.84         25.34         9.13 o                         
  -6   6   4          3.78          4.31         5.63 o                         
  -5   6   4          1.28         -1.81         4.90 o                         
  -4   6   4         73.06         74.38        18.81 o                         
  -3   6   4         97.35        126.06        11.23 o                         
  -2   6   4        774.64        688.85        22.12 o                         
  -1   6   4         75.16         58.69        10.16 o                         
   0   6   4         38.52         53.17         8.49 o                         
   1   6   4        142.16        168.89        16.47 o                         
   2   6   4         96.11         97.52         9.60 o                         
   3   6   4          0.83         11.90         5.28 o                         
   4   6   4         51.27         59.11         7.97 o                         
   5   6   4          4.99          1.43         5.05 o                         
   6   6   4        392.51        341.86        18.91 o                         
   7   6   4          7.18         11.74         5.94 o                         
   8   6   4         15.26         16.94         6.59 o                         
   9   6   4         21.72         17.22         7.56 o                         
  10   6   4        132.43        109.34        15.38 o                         
  11   6   4          0.17         11.44         7.27 o                         
  12   6   4          4.36         13.70         8.37 o                         
  13   6   4         12.87         -4.17         9.49 o                         
 -12   7   4         30.46         26.69        10.94 o                         
 -11   7   4          1.56          5.33         8.35 o                         
 -10   7   4          6.33         14.21        15.33 o                         
  -9   7   4         23.01         33.97        10.49 o                         
  -8   7   4          0.39         -4.07        10.28 o                         
  -7   7   4         21.79         32.49        14.37 o                         
  -6   7   4          7.80         10.13         6.86 o                         
  -5   7   4         17.07         37.27         7.94 o                         
  -4   7   4          0.03         -1.34         6.16 o                         
  -3   7   4        165.10        178.57        21.44 o                         
  -2   7   4          0.82          9.52         6.69 o                         
  -1   7   4         27.72         35.55         8.23 o                         
   0   7   4         48.26         53.99         9.00 o                         
   1   7   4        108.09        126.89        21.05 o                         
   2   7   4         69.33         67.77         8.83 o                         
   3   7   4         60.97         61.45         8.49 o                         
   4   7   4          1.88         15.05         7.16 o                         
   5   7   4         23.99         20.06         7.28 o                         
   6   7   4         51.00         58.82         9.27 o                         
   7   7   4          8.52         14.89         7.70 o                         
   8   7   4         47.80         46.39        12.24 o                         
   9   7   4          8.81         22.63        16.49 o                         
  10   7   4          0.04        -11.45        11.45 o                         
  -7   8   4          0.27          4.68        10.63 o                         
  -6   8   4          1.89         -3.01         9.49 o                         
  -5   8   4         43.10         37.93        21.01 o                         
  -4   8   4         66.87         76.30        16.37 o                         
  -3   8   4          1.37          9.16        10.51 o                         
  -2   8   4          4.79          0.98         8.64 o                         
  -1   8   4          2.59          3.57         9.70 o                         
   0   8   4        146.37        109.92        14.97 o                         
   1   8   4          0.31         -1.37        11.27 o                         
   2   8   4         24.85          3.31        11.01 o                         
   3   8   4          6.39          2.80         6.70 o                         
   4   8   4          5.77        -10.21        10.21 o                         
   5   8   4         13.72         16.60        13.88 o                         
 -20   1   5         16.38         19.16        10.98 o                         
 -19   1   5          0.98          0.80         6.80 o                         
 -18   1   5        153.60        133.17        15.70 o                         
 -17   1   5         20.22         30.79         6.99 o                         
 -16   1   5         65.52         77.93         9.86 o                         
 -15   1   5         67.04         52.66         7.77 o                         
 -14   1   5        542.84        569.34        18.53 o                         
 -13   1   5        281.11        299.04        15.26 o                         
 -12   1   5        583.48        569.26        17.07 o                         
 -11   1   5         75.13         69.38         7.20 o                         
 -10   1   5         53.22         44.74         7.72 o                         
  -9   1   5         59.22         56.69         6.03 o                         
  -8   1   5        137.14        162.30        12.21 o                         
  -7   1   5          0.02          2.11         2.68 o                         
  -6   1   5       2104.98       2165.37        28.80 o                         
  -5   1   5       2207.73       2280.11        31.30 o                         
  -4   1   5        374.43        372.97         9.28 o                         
  -3   1   5          0.03          1.94         2.32 o                         
  -2   1   5         44.88         63.08         4.25 o                         
  -1   1   5         92.51         95.51         7.94 o                         
   0   1   5        108.36        101.14         5.76 o                         
   1   1   5        321.63        365.52         9.66 o                         
   2   1   5          0.12         -0.05         3.03 o                         
   3   1   5        111.55        121.24         7.63 o                         
   4   1   5        625.67        658.47        15.38 o                         
   5   1   5        580.85        568.22        14.88 o                         
   6   1   5         87.12         89.67         9.25 o                         
   7   1   5         13.21         20.72         4.51 o                         
   8   1   5         28.02         23.83         5.02 o                         
   9   1   5         30.54         34.89         5.73 o                         
  10   1   5          5.13          0.23         4.28 o                         
  11   1   5         29.93         61.33         9.19 o                         
  12   1   5        156.14        167.92        14.14 o                         
  13   1   5         41.03         51.32         8.16 o                         
  14   1   5          0.96         -1.38         5.44 o                         
  15   1   5          1.18         -0.19         5.64 o                         
  16   1   5          1.05          1.91         6.83 o                         
  17   1   5          1.23          3.49         7.58 o                         
  18   1   5         10.97         22.90         8.64 o                         
 -20   2   5          1.61         29.24        15.63 o                         
 -19   2   5         47.10         38.36        13.82 o                         
 -18   2   5         15.19          4.45         6.81 o                         
 -17   2   5         12.97          4.61         6.81 o                         
 -16   2   5          0.22          8.39         5.99 o                         
 -15   2   5        101.05        125.35        17.09 o                         
 -14   2   5        611.87        582.02        21.86 o                         
 -13   2   5         64.80         62.11        10.55 o                         
 -12   2   5        792.57        714.37        19.32 o                         
 -11   2   5        118.27        134.63        10.13 o                         
 -10   2   5        107.56        126.66         9.29 o                         
  -9   2   5          7.22          5.15         3.19 o                         
  -8   2   5        244.11        249.60        12.14 o                         
  -7   2   5        705.71        731.87        14.14 o                         
  -6   2   5          2.91          4.95         3.41 o                         
  -5   2   5        100.46         96.50         6.97 o                         
  -4   2   5       1094.12       1127.18        20.46 o                         
  -3   2   5         61.05         62.79         7.21 o                         
  -2   2   5        445.98        419.43         9.86 o                         
  -1   2   5        289.29        255.56         9.71 o                         
   0   2   5        768.93        781.47        16.95 o                         
   1   2   5          1.18          3.25         2.35 o                         
   2   2   5        971.49       1094.25        21.06 o                         
   3   2   5        824.31        852.61        17.03 o                         
   4   2   5         68.81         71.49         6.28 o                         
   5   2   5          5.08         10.65         3.80 o                         
   6   2   5          2.19         -0.30         3.30 o                         
   7   2   5          0.16          0.84         5.60 o                         
   8   2   5         14.32         15.26         4.42 o                         
   9   2   5         71.95         72.21         9.19 o                         
  10   2   5        357.18        337.51        15.86 o                         
  11   2   5        421.80        413.17        16.55 o                         
  12   2   5        540.62        497.47        19.92 o                         
  13   2   5          1.87         11.16         5.58 o                         
  14   2   5         33.56         20.93         6.90 o                         
  15   2   5          1.96          0.49         6.23 o                         
  16   2   5         60.58         76.32        11.20 o                         
  17   2   5         50.58         39.89        13.75 o                         
  18   2   5         33.66         35.64         9.69 o                         
 -19   3   5          0.45         -0.57         9.16 o                         
 -18   3   5          9.17          9.41         7.87 o                         
 -17   3   5          2.68         -4.31         5.73 o                         
 -16   3   5        128.07        117.83        12.67 o                         
 -15   3   5          6.96          3.84         5.00 o                         
 -14   3   5        339.60        337.24        24.60 o                         
 -13   3   5         36.27         64.27         8.30 o                         
 -12   3   5        485.70        464.22        16.63 o                         
 -11   3   5         83.01         93.44         8.13 o                         
 -10   3   5         75.67         92.33         7.52 o                         
  -9   3   5        439.72        410.90        11.33 o                         
  -8   3   5          9.11          2.27         4.00 o                         
  -7   3   5        987.29        944.52        28.56 o                         
  -6   3   5       1106.69       1178.83        24.28 o                         
  -5   3   5          0.69          7.64         4.36 o                         
  -4   3   5          1.36          3.79         2.45 o                         
  -3   3   5        149.56        142.70        14.38 o                         
  -2   3   5        375.38        422.78        20.57 o                         
  -1   3   5        678.34        677.20        14.89 o                         
   0   3   5        387.50        398.14        12.71 o                         
   1   3   5         39.42         38.52         5.70 o                         
   2   3   5        141.63        156.68        10.21 o                         
   3   3   5        545.16        584.25        13.89 o                         
   4   3   5         12.71         14.01         3.92 o                         
   5   3   5        208.24        207.23        12.34 o                         
   6   3   5         13.45         16.25         4.39 o                         
   7   3   5         16.20         17.37         5.31 o                         
   8   3   5        139.67        160.35        12.00 o                         
   9   3   5        187.81        211.34        14.10 o                         
  10   3   5         29.02         26.19         6.19 o                         
  11   3   5         89.14         92.08        10.48 o                         
  12   3   5         32.07         27.91         6.65 o                         
  13   3   5         82.32         81.73        12.86 o                         
  14   3   5          5.77         33.78         7.87 o                         
  15   3   5         53.89         49.40         9.42 o                         
  16   3   5         55.70         52.08         9.26 o                         
  17   3   5          2.16         -0.12         8.23 o                         
 -18   4   5          9.44         16.71         9.30 o                         
 -17   4   5          5.85         15.24        12.55 o                         
 -16   4   5          0.14         13.27         6.72 o                         
 -15   4   5        419.39        402.93        16.88 o                         
 -14   4   5         12.09         14.47         7.01 o                         
 -13   4   5         10.72         22.79         5.69 o                         
 -12   4   5          2.02          8.00         3.96 o                         
 -11   4   5        318.24        295.90        13.57 o                         
 -10   4   5         35.51         23.00         6.29 o                         
  -9   4   5          1.10         -1.71         4.42 o                         
  -8   4   5         29.80         48.14         7.23 o                         
  -7   4   5        293.43        317.09        28.17 o                         
  -6   4   5        313.13        309.39        16.57 o                         
  -5   4   5          7.21          5.81         3.68 o                         
  -4   4   5        151.45        152.49         8.20 o                         
  -3   4   5       1118.79       1052.15        21.49 o                         
  -2   4   5        118.74        124.44        16.56 o                         
  -1   4   5        380.51        391.85        12.86 o                         
   0   4   5        198.32        188.62        12.71 o                         
   1   4   5        278.04        300.56        21.39 o                         
   2   4   5         17.92         19.17         9.29 o                         
   3   4   5          7.04         10.04         3.29 o                         
   4   4   5          5.02         12.32         4.83 o                         
   5   4   5         15.18         22.42         5.00 o                         
   6   4   5        103.21         96.62         8.34 o                         
   7   4   5         18.67         21.64         5.88 o                         
   8   4   5        115.13        133.13        12.92 o                         
   9   4   5         52.68         55.47         7.81 o                         
  10   4   5        248.48        265.15        19.83 o                         
  11   4   5        101.07        111.45        10.98 o                         
  12   4   5         16.34         14.91         7.00 o                         
  13   4   5          0.63          5.90         7.36 o                         
  14   4   5        151.78        146.44        17.70 o                         
  15   4   5         22.33         19.15         7.89 o                         
  16   4   5         12.86          2.63         9.10 o                         
 -16   5   5         63.97         81.45        12.79 o                         
 -15   5   5          2.21         10.07         6.70 o                         
 -14   5   5         36.66         40.38         6.75 o                         
 -13   5   5          0.02          2.56         4.07 o                         
 -12   5   5         85.73        130.59        17.98 o                         
 -11   5   5          1.54         16.72         6.40 o                         
 -10   5   5        203.22        235.85        15.29 o                         
  -9   5   5         55.17         51.65         9.85 o                         
  -8   5   5          7.38         15.05         5.74 o                         
  -7   5   5        226.43        224.41        20.26 o                         
  -6   5   5         26.62         38.39         7.13 o                         
  -5   5   5         51.30         80.31        10.29 o                         
  -4   5   5         18.95         28.89         5.64 o                         
  -3   5   5       1046.25        967.11        23.29 o                         
  -2   5   5        313.37        309.84        23.69 o                         
  -1   5   5        160.92        210.33        16.87 o                         
   0   5   5          6.23         11.56         4.34 o                         
   1   5   5        126.44        152.35        12.54 o                         
   2   5   5         55.30         70.07         9.26 o                         
   3   5   5        112.43        132.31         8.60 o                         
   4   5   5        265.17        241.64        21.19 o                         
   5   5   5        289.04        302.86        17.48 o                         
   6   5   5         63.65        100.73        10.91 o                         
   7   5   5          0.10          5.85         5.97 o                         
   8   5   5         13.28         14.80         5.66 o                         
   9   5   5        173.41        187.26        17.49 o                         
  10   5   5         91.48         86.96         9.88 o                         
  11   5   5          2.17         16.71         7.24 o                         
  12   5   5          0.01          3.32         6.40 o                         
  13   5   5          5.37          2.72         7.02 o                         
  14   5   5         17.81         12.80        10.60 o                         
  15   5   5         10.08         -3.40        11.12 o                         
 -14   6   5          3.42          0.22        11.45 o                         
 -13   6   5          5.28         -7.31        10.97 o                         
 -12   6   5          1.49         -4.10         6.49 o                         
 -11   6   5          0.37          8.88         6.78 o                         
 -10   6   5         84.50         99.79        11.31 o                         
  -9   6   5          0.27          4.85         6.50 o                         
  -8   6   5         25.69         25.83         8.57 o                         
  -7   6   5          5.15         13.09         5.96 o                         
  -6   6   5          0.06          0.76         6.96 o                         
  -5   6   5         16.85         47.99         8.57 o                         
  -4   6   5         56.97         65.46         8.29 o                         
  -3   6   5         12.45         12.02         6.11 o                         
  -2   6   5        580.88        514.05        20.18 o                         
  -1   6   5        245.06        259.02        26.58 o                         
   0   6   5         59.90         75.94         9.64 o                         
   1   6   5        266.46        260.46        15.52 o                         
   2   6   5          3.87         22.71         7.05 o                         
   3   6   5          1.05         10.21         4.49 o                         
   4   6   5          6.03          3.42         4.27 o                         
   5   6   5        192.68        218.80        12.28 o                         
   6   6   5         52.48         56.10        10.40 o                         
   7   6   5         79.49         74.59        11.35 o                         
   8   6   5         21.66         32.59         7.04 o                         
   9   6   5        134.18        123.50        19.68 o                         
  10   6   5         78.46         81.88        10.89 o                         
  11   6   5        171.64        128.41        13.43 o                         
  12   6   5          9.08         12.28         9.31 o                         
 -11   7   5          2.91         -8.95        13.39 o                         
 -10   7   5         51.30         56.22        12.34 o                         
  -9   7   5          3.68          9.16         8.71 o                         
  -8   7   5          0.05         -8.43         8.43 o                         
  -7   7   5         86.75         93.18        13.78 o                         
  -6   7   5          7.60         11.61         6.66 o                         
  -5   7   5          0.61          1.65         6.24 o                         
  -4   7   5         53.07         41.76         8.60 o                         
  -3   7   5         12.41          8.48         7.71 o                         
  -2   7   5         16.92         13.02         6.67 o                         
  -1   7   5         18.53         27.59         8.22 o                         
   0   7   5         30.37         23.65         8.00 o                         
   1   7   5        289.07        306.86        17.95 o                         
   2   7   5         35.45         29.61         8.53 o                         
   3   7   5         93.49         67.46        10.23 o                         
   4   7   5         12.94         23.97        11.20 o                         
   5   7   5          0.07          5.29         5.46 o                         
   6   7   5          0.63          7.29         5.38 o                         
   7   7   5          3.65          6.45         7.50 o                         
   8   7   5         20.59         14.85        11.41 o                         
   9   7   5         19.42         29.27         9.92 o                         
  -6   8   5          5.46         -8.91        10.25 o                         
  -5   8   5         21.99          3.00        10.45 o                         
  -4   8   5          0.09          2.78         9.40 o                         
  -3   8   5        129.84        137.08        21.22 o                         
  -2   8   5        128.95        119.06        29.28 o                         
  -1   8   5         11.72        -10.00        10.00 o                         
   0   8   5        156.41        116.01        18.75 o                         
   1   8   5          5.73         17.63        14.92 o                         
   2   8   5          0.37          8.52        13.40 o                         
   3   8   5          0.92          9.16         9.91 o                         
   4   8   5          6.67         -7.75        11.80 o                         
 -20   0   6         29.23         33.64        19.99 o                         
 -19   0   6        181.56        244.52        31.02 o                         
 -18   0   6        132.13        148.60        50.00 o                         
 -17   0   6        102.17        119.20        39.74 o                         
 -16   0   6         15.21         18.72         9.08 o                         
 -15   0   6          2.73         12.49         9.91 o                         
 -14   0   6        100.35        103.81        14.38 o                         
 -13   0   6       3673.73       3386.67        70.43 o                         
 -12   0   6        752.34        773.58        30.74 o                         
 -11   0   6          5.51          6.78         7.28 o                         
 -10   0   6         17.11         27.73         7.48 o                         
  -9   0   6         27.77         40.41         8.69 o                         
  -8   0   6         22.89         21.65         6.76 o                         
  -7   0   6        144.48        192.06        16.22 o                         
  -6   0   6        789.97        913.89        24.50 o                         
  -5   0   6        733.30        895.94        23.53 o                         
  -4   0   6       2645.20       2797.98        48.45 o                         
  -3   0   6        531.25        525.62        16.78 o                         
  -2   0   6          2.51          3.30         3.98 o                         
  -1   0   6        128.35        127.86        13.71 o                         
   0   0   6       5863.10       6091.95        89.91 o                         
   1   0   6       2684.96       2724.60        49.14 o                         
   2   0   6        464.63        619.28        20.40 o                         
   3   0   6       7342.21       7447.23       128.23 o                         
   4   0   6         37.11         41.04        10.76 o                         
   5   0   6        196.67        250.01        15.44 o                         
   6   0   6        551.05        554.46        22.45 o                         
   7   0   6        618.62        516.85        22.46 o                         
   8   0   6       2401.29       2372.37        54.91 o                         
   9   0   6        232.24        210.89        32.37 o                         
  10   0   6       1967.96       1810.81        62.77 o                         
  11   0   6       1545.17       1516.78        55.24 o                         
  12   0   6          8.98         16.79         7.90 o                         
  13   0   6        287.19        318.83        32.15 o                         
  14   0   6        130.83        139.02        17.60 o                         
  15   0   6         90.97         98.50        16.30 o                         
  16   0   6          7.47          2.87         9.77 o                         
  17   0   6         25.63         28.10        12.75 o                         
  18   0   6        159.09        138.83        22.34 o                         
 -20   1   6          0.82         26.41        12.36 o                         
 -19   1   6        123.29        120.17        14.19 o                         
 -18   1   6        135.85        147.15        14.04 o                         
 -17   1   6         22.43         20.00         7.82 o                         
 -16   1   6        302.73        331.52        18.27 o                         
 -15   1   6        171.37        181.11        13.49 o                         
 -14   1   6        659.82        651.82        19.81 o                         
 -13   1   6        930.29        894.80        22.47 o                         
 -12   1   6        230.30        247.28        18.41 o                         
 -11   1   6        241.72        238.28        11.66 o                         
 -10   1   6        272.59        262.05        11.93 o                         
  -9   1   6          3.16          7.74         3.74 o                         
  -8   1   6         54.71         90.27        10.98 o                         
  -7   1   6         88.62         81.83         7.68 o                         
  -6   1   6       4464.04       4833.13        56.76 o                         
  -5   1   6        388.06        459.36        11.34 o                         
  -4   1   6        156.64        167.83         8.24 o                         
  -3   1   6         43.19         78.21         5.30 o                         
  -2   1   6         36.74         43.05         4.36 o                         
  -1   1   6       1758.25       1721.11        24.70 o                         
   0   1   6       2143.12       2150.47        28.24 o                         
   1   1   6        108.55        198.35         8.60 o                         
   2   1   6        310.34        357.62        10.84 o                         
   3   1   6       1819.60       1799.86        27.64 o                         
   4   1   6        294.34        374.23        12.17 o                         
   5   1   6        813.23        760.80        17.94 o                         
   6   1   6        507.13        488.35        15.09 o                         
   7   1   6        317.76        301.82        15.26 o                         
   8   1   6          0.00         -1.05         3.50 o                         
   9   1   6        700.02        655.48        20.05 o                         
  10   1   6         45.92         46.67         8.96 o                         
  11   1   6       1735.04       1652.40        36.96 o                         
  12   1   6        346.19        349.21        21.37 o                         
  13   1   6          0.67          9.14         9.56 o                         
  14   1   6          0.43          4.38         5.86 o                         
  15   1   6         44.81         48.95         9.10 o                         
  16   1   6         18.33         24.92         8.11 o                         
  17   1   6         67.26         82.51        13.74 o                         
  18   1   6         10.73         18.93         9.21 o                         
 -20   2   6          5.31         -9.51         9.51 o                         
 -19   2   6          4.69         -3.59         7.95 o                         
 -18   2   6        154.25        175.32        16.19 o                         
 -17   2   6         20.17         31.56         7.97 o                         
 -16   2   6         64.92         62.99        14.51 o                         
 -15   2   6        223.07        243.09        17.21 o                         
 -14   2   6          6.45         12.59         5.17 o                         
 -13   2   6        530.88        529.96        17.20 o                         
 -12   2   6         46.07         47.42         8.64 o                         
 -11   2   6         46.58         56.06         6.82 o                         
 -10   2   6          0.01          1.88         3.78 o                         
  -9   2   6        323.30        316.66        11.99 o                         
  -8   2   6          6.40         14.55         3.31 o                         
  -7   2   6        733.35        696.87        22.16 o                         
  -6   2   6        471.62        425.42        13.63 o                         
  -5   2   6        157.62        181.66        18.55 o                         
  -4   2   6         35.29         50.71         6.76 o                         
  -3   2   6       1752.92       1707.40        27.69 o                         
  -2   2   6        159.92        151.36         7.40 o                         
  -1   2   6        358.21        351.52        11.16 o                         
   0   2   6        564.58        580.42        15.33 o                         
   1   2   6          0.10          1.14         2.47 o                         
   2   2   6         29.75         16.20         5.01 o                         
   3   2   6        877.79        894.10        19.61 o                         
   4   2   6         41.07         58.81         6.10 o                         
   5   2   6         86.43         83.57         9.90 o                         
   6   2   6        464.39        462.32        14.71 o                         
   7   2   6          1.38          1.25         3.87 o                         
   8   2   6        527.93        506.66        17.22 o                         
   9   2   6         48.95         55.41         7.35 o                         
  10   2   6        466.79        484.08        18.97 o                         
  11   2   6          1.14          4.13         4.56 o                         
  12   2   6          2.63         -1.09         4.90 o                         
  13   2   6          4.93         11.68         6.71 o                         
  14   2   6        335.86        339.51        22.89 o                         
  15   2   6          1.58          1.05         5.75 o                         
  16   2   6          1.46         -4.36         6.62 o                         
  17   2   6         37.87         16.36        10.92 o                         
 -19   3   6          1.15         -0.49         8.23 o                         
 -18   3   6         13.60         15.47         8.49 o                         
 -17   3   6        115.48        115.42        11.20 o                         
 -16   3   6         74.10        102.56        10.04 o                         
 -15   3   6          9.93         16.33         5.77 o                         
 -14   3   6          0.04          6.03         4.55 o                         
 -13   3   6         84.10         80.91         8.03 o                         
 -12   3   6         40.39         44.95         6.26 o                         
 -11   3   6         43.00         56.23         6.65 o                         
 -10   3   6         63.24         77.45         5.80 o                         
  -9   3   6        192.35        200.90        24.44 o                         
  -8   3   6          6.12          0.03         4.67 o                         
  -7   3   6        198.96        194.74        20.51 o                         
  -6   3   6          0.39         -0.88         3.92 o                         
  -5   3   6         95.34         78.87        10.46 o                         
  -4   3   6         50.91         61.96        10.81 o                         
  -3   3   6         68.90         94.40        13.05 o                         
  -2   3   6        100.59        121.16        14.84 o                         
  -1   3   6         49.23         45.52         5.21 o                         
   0   3   6         55.62         49.52         7.26 o                         
   1   3   6         61.02         63.35         7.10 o                         
   2   3   6          0.37          2.28         2.61 o                         
   3   3   6         15.22         18.12         3.79 o                         
   4   3   6         41.53         53.45         6.46 o                         
   5   3   6          5.04          9.36         3.93 o                         
   6   3   6          2.59          2.75         4.46 o                         
   7   3   6         12.66         12.12         5.57 o                         
   8   3   6        113.84        125.10        11.04 o                         
   9   3   6         74.90         80.03         8.50 o                         
  10   3   6         88.02        108.09        10.38 o                         
  11   3   6          9.08         18.42         6.38 o                         
  12   3   6          2.08          2.91         5.18 o                         
  13   3   6          0.13         15.43         7.35 o                         
  14   3   6         12.29         14.98         7.23 o                         
  15   3   6          9.83         19.74         8.52 o                         
  16   3   6          0.41          1.64         7.17 o                         
  17   3   6          2.39         -8.75         9.41 o                         
 -18   4   6         33.92         39.80        15.64 o                         
 -17   4   6         22.14         52.64        12.28 o                         
 -16   4   6         57.05         60.16         8.97 o                         
 -15   4   6         66.44         87.41         9.19 o                         
 -14   4   6          0.17          4.79         5.50 o                         
 -13   4   6          3.80         15.11         4.78 o                         
 -12   4   6          3.09          1.49         8.12 o                         
 -11   4   6        174.79        206.48        15.81 o                         
 -10   4   6          3.03          9.02         4.88 o                         
  -9   4   6         85.88        104.87         9.95 o                         
  -8   4   6         73.34         91.96         9.79 o                         
  -7   4   6          0.18          1.91         4.85 o                         
  -6   4   6          1.58          1.70         3.33 o                         
  -5   4   6         24.78         40.03         5.22 o                         
  -4   4   6         21.28         26.83         9.50 o                         
  -3   4   6         48.06         57.02        10.66 o                         
  -2   4   6         48.12         54.17         9.02 o                         
  -1   4   6         16.65         10.07         7.04 o                         
   0   4   6        165.20        153.24        14.73 o                         
   1   4   6         50.03         63.08         8.83 o                         
   2   4   6         14.60         23.40         5.67 o                         
   3   4   6          9.73         17.96         3.69 o                         
   4   4   6          0.71          4.27         3.25 o                         
   5   4   6          0.05          3.82         3.66 o                         
   6   4   6          0.02          2.10         3.98 o                         
   7   4   6         23.63         25.05         5.99 o                         
   8   4   6         63.22         71.40         9.47 o                         
   9   4   6        216.40        230.52        16.48 o                         
  10   4   6          0.08          7.25         7.02 o                         
  11   4   6        160.59        171.39        13.49 o                         
  12   4   6         39.62         39.32         8.29 o                         
  13   4   6         19.96         30.49         9.55 o                         
  14   4   6          0.50          5.96         8.13 o                         
  15   4   6          0.08         16.28        12.59 o                         
 -16   5   6         38.37         40.45         9.12 o                         
 -15   5   6          0.61         -8.95         8.95 o                         
 -14   5   6         35.72         49.27        10.26 o                         
 -13   5   6          0.63          1.82         7.72 o                         
 -12   5   6          1.06         -4.73         5.54 o                         
 -11   5   6          0.94          3.10         6.05 o                         
 -10   5   6          2.69         30.04         7.77 o                         
  -9   5   6          4.08          7.93         5.48 o                         
  -8   5   6          0.04         -4.89         4.89 o                         
  -7   5   6          0.48          4.81         4.17 o                         
  -6   5   6         18.41         27.57         9.57 o                         
  -5   5   6         76.84         99.16         8.70 o                         
  -4   5   6          0.73         17.23         5.18 o                         
  -3   5   6        466.19        455.17        14.68 o                         
  -2   5   6         27.64         43.02         7.61 o                         
  -1   5   6          0.95          3.57         4.42 o                         
   0   5   6        523.39        549.86        17.97 o                         
   1   5   6        146.29        166.99        11.27 o                         
   2   5   6        100.66         98.22         9.90 o                         
   3   5   6        134.90        160.69        13.68 o                         
   4   5   6         24.18         42.90         5.31 o                         
   5   5   6        144.98        178.52        10.95 o                         
   6   5   6         15.92         22.48         5.36 o                         
   7   5   6          0.04         13.36         5.20 o                         
   8   5   6         14.66         22.42         6.27 o                         
   9   5   6         68.98         61.99         8.13 o                         
  10   5   6          2.12         10.51         6.13 o                         
  11   5   6          7.28         -0.77         7.67 o                         
  12   5   6         55.47         60.72         9.85 o                         
  13   5   6         17.22         10.14         8.93 o                         
  14   5   6         13.78         11.50        16.13 o                         
 -14   6   6          8.87          3.27        15.36 o                         
 -13   6   6         17.97         12.62         8.54 o                         
 -12   6   6         83.13         87.92        12.82 o                         
 -11   6   6         37.68         14.95         8.11 o                         
 -10   6   6         16.13         21.48         8.49 o                         
  -9   6   6        107.13        105.72        15.11 o                         
  -8   6   6        103.28        134.91        12.23 o                         
  -7   6   6          0.95         24.63        10.14 o                         
  -6   6   6          5.80         10.22         5.31 o                         
  -5   6   6         12.66        104.19        48.32 o                         
  -4   6   6         12.72         18.17         6.07 o                         
  -3   6   6        157.76        179.27        14.97 o                         
  -2   6   6        227.93        207.16        23.92 o                         
  -1   6   6        632.26        606.82        21.11 o                         
   0   6   6         82.47         94.98        10.25 o                         
   1   6   6          2.81          4.93         5.42 o                         
   2   6   6         81.29        102.63        16.43 o                         
   3   6   6         27.74         18.57         6.45 o                         
   4   6   6         34.30         51.41         8.65 o                         
   5   6   6         21.17         26.15         5.46 o                         
   6   6   6         14.54         12.63         7.11 o                         
   7   6   6         91.90         94.19        12.02 o                         
   8   6   6         32.01         28.03         7.18 o                         
   9   6   6          0.68          0.13         7.16 o                         
  10   6   6          0.14          6.08         7.95 o                         
  11   6   6          0.07         -7.11         8.61 o                         
 -10   7   6         29.20         50.83        21.23 o                         
  -9   7   6          0.26          4.41        10.66 o                         
  -8   7   6          0.35         16.87         7.73 o                         
  -7   7   6          0.88         -0.51         6.72 o                         
  -6   7   6          7.27          4.15         8.01 o                         
  -5   7   6         43.41         50.71         8.87 o                         
  -4   7   6        168.35        196.90        17.58 o                         
  -3   7   6        106.14         71.03         9.28 o                         
  -2   7   6          0.35         13.42         8.70 o                         
  -1   7   6          1.90         15.50         8.40 o                         
   0   7   6        118.96         61.56        12.84 o                         
   1   7   6         87.70         86.32        12.84 o                         
   2   7   6         22.60         34.40         9.16 o                         
   3   7   6         16.42         10.73         9.03 o                         
   4   7   6          0.21         14.50        10.11 o                         
   5   7   6         90.98         98.66        14.64 o                         
   6   7   6         16.03         21.16         6.44 o                         
   7   7   6          4.81          5.74         7.29 o                         
   8   7   6         46.73         26.85        11.30 o                         
  -4   8   6          0.13         -8.92         8.92 o                         
  -3   8   6          0.08         -9.55         9.55 o                         
  -2   8   6        247.75        108.28        33.95 o                         
  -1   8   6        112.60         23.63        16.46 o                         
   0   8   6         84.09         84.80        17.53 o                         
   1   8   6         24.40         22.07        10.58 o                         
 -20   1   7          9.85         15.49        11.99 o                         
 -19   1   7         63.87         90.31        15.38 o                         
 -18   1   7         43.40         34.12         7.99 o                         
 -17   1   7          5.31         14.92         6.88 o                         
 -16   1   7          8.16          7.81         5.53 o                         
 -15   1   7        282.63        331.77        17.94 o                         
 -14   1   7          9.25         19.83         5.67 o                         
 -13   1   7          7.17         18.67         5.68 o                         
 -12   1   7          4.92          7.44         4.56 o                         
 -11   1   7         77.08         89.27         8.79 o                         
 -10   1   7        129.96        140.35        10.63 o                         
  -9   1   7         28.77         23.40         5.59 o                         
  -8   1   7        111.86        126.35         9.85 o                         
  -7   1   7        458.71        438.61        12.34 o                         
  -6   1   7        430.00        436.49        11.68 o                         
  -5   1   7         80.37        102.08         6.93 o                         
  -4   1   7         31.90         40.28         4.89 o                         
  -3   1   7         31.41         40.95         4.86 o                         
  -2   1   7        187.14        204.56         7.98 o                         
  -1   1   7        193.83        222.19         8.49 o                         
   0   1   7        442.74        499.45        12.89 o                         
   1   1   7          0.95          4.42         2.84 o                         
   2   1   7        565.82        574.14        14.35 o                         
   3   1   7        501.53        504.34        13.98 o                         
   4   1   7        133.25        154.93         9.78 o                         
   5   1   7         25.72         28.07         4.92 o                         
   6   1   7         43.85         56.12         8.93 o                         
   7   1   7        374.29        365.67        16.52 o                         
   8   1   7          0.17         10.27         6.31 o                         
   9   1   7         67.37         76.36         8.71 o                         
  10   1   7        309.27        279.21        20.65 o                         
  11   1   7        515.29        498.05        21.17 o                         
  12   1   7         18.55         31.04         8.27 o                         
  13   1   7          2.44          0.64         5.53 o                         
  14   1   7          2.46          0.34         6.69 o                         
  15   1   7          1.85         -9.01         9.08 o                         
  16   1   7          3.66         18.55         7.80 o                         
  17   1   7         15.67         -4.31         9.68 o                         
 -19   2   7         53.24         32.33        17.96 o                         
 -18   2   7         15.47         11.71         8.77 o                         
 -17   2   7         47.50         64.79         8.86 o                         
 -16   2   7          5.15         12.95         6.04 o                         
 -15   2   7          1.97         11.30         5.83 o                         
 -14   2   7         49.28         44.86         7.14 o                         
 -13   2   7       1363.16       1262.91        26.79 o                         
 -12   2   7        143.39        158.15        11.23 o                         
 -11   2   7         56.00         81.93         7.83 o                         
 -10   2   7         21.51         32.89         5.60 o                         
  -9   2   7          3.42          7.40         3.12 o                         
  -8   2   7        497.44        501.15        19.36 o                         
  -7   2   7        527.96        545.29        16.81 o                         
  -6   2   7        178.40        129.01         8.36 o                         
  -5   2   7       1095.55       1083.28        22.82 o                         
  -4   2   7        119.65        125.10        12.71 o                         
  -3   2   7        258.33        254.00        10.25 o                         
  -2   2   7        124.35        148.46         8.46 o                         
  -1   2   7       1002.76        975.11        21.27 o                         
   0   2   7          0.69          7.99         3.93 o                         
   1   2   7         21.53         36.33         4.40 o                         
   2   2   7        687.86        712.89        17.06 o                         
   3   2   7        319.94        327.76        11.11 o                         
   4   2   7        337.40        330.09        15.43 o                         
   5   2   7         53.34         65.32         7.39 o                         
   6   2   7         94.92         96.36         8.76 o                         
   7   2   7         34.83         45.81         6.76 o                         
   8   2   7        978.87        925.16        23.48 o                         
   9   2   7         25.52         32.25         6.12 o                         
  10   2   7        467.82        481.44        18.18 o                         
  11   2   7        111.61        155.26        14.51 o                         
  12   2   7         42.40         40.74         7.46 o                         
  13   2   7        119.77        113.19        12.57 o                         
  14   2   7         38.76         57.68        10.27 o                         
  15   2   7         64.60         56.80         8.93 o                         
  16   2   7          0.43         12.18         8.18 o                         
 -18   3   7          3.79         -7.20        10.06 o                         
 -17   3   7          2.62         -0.73         6.79 o                         
 -16   3   7        134.53        159.79        12.41 o                         
 -15   3   7         22.86         32.79         6.65 o                         
 -14   3   7        144.09        179.23        12.97 o                         
 -13   3   7          1.44          0.24         3.74 o                         
 -12   3   7         31.67         33.09         4.71 o                         
 -11   3   7        452.10        400.50        20.07 o                         
 -10   3   7         29.09         42.97         7.91 o                         
  -9   3   7        401.28        394.35        16.20 o                         
  -8   3   7        204.13        208.40        18.25 o                         
  -7   3   7         14.23         17.84         4.99 o                         
  -6   3   7         32.75         31.25         7.57 o                         
  -5   3   7       1183.60       1100.43        26.09 o                         
  -4   3   7        477.82        436.89        23.09 o                         
  -3   3   7       1065.47       1025.52        34.34 o                         
  -2   3   7         50.77         31.36         9.86 o                         
  -1   3   7          0.08         -2.98         2.98 o                         
   0   3   7       1346.37       1342.24        31.40 o                         
   1   3   7         52.31         52.96         7.46 o                         
   2   3   7         28.54         37.76         6.92 o                         
   3   3   7         41.80         39.12         5.32 o                         
   4   3   7         11.22         15.82         4.29 o                         
   5   3   7          0.43         -0.69         3.54 o                         
   6   3   7        136.90        154.84        12.17 o                         
   7   3   7        191.98        213.91        14.11 o                         
   8   3   7         45.99         61.96         9.66 o                         
   9   3   7        193.44        215.39        17.90 o                         
  10   3   7          1.12         -0.25         5.03 o                         
  11   3   7        296.50        314.45        22.07 o                         
  12   3   7         49.39         61.73         9.45 o                         
  13   3   7          1.06         -0.94         5.68 o                         
  14   3   7          3.40          1.53         7.91 o                         
  15   3   7          2.91          0.89         8.47 o                         
  16   3   7         91.25         77.93        13.33 o                         
 -17   4   7         21.74          4.09        10.31 o                         
 -16   4   7        140.22        183.85        12.36 o                         
 -15   4   7         18.90         25.87        11.18 o                         
 -14   4   7          0.63          8.97         6.38 o                         
 -13   4   7        144.73        178.69        17.40 o                         
 -12   4   7        137.87        144.62        14.49 o                         
 -11   4   7         44.50         76.17         9.99 o                         
 -10   4   7          1.97         10.40         5.43 o                         
  -9   4   7          1.82          7.85         4.87 o                         
  -8   4   7        333.50        275.63        12.95 o                         
  -7   4   7        338.65        305.45        23.50 o                         
  -6   4   7         11.27         10.34         6.22 o                         
  -5   4   7         73.79         75.80        12.17 o                         
  -4   4   7         14.57         25.33         9.23 o                         
  -3   4   7        411.00        378.81        23.91 o                         
  -2   4   7        618.04        609.69        30.93 o                         
  -1   4   7          2.53          5.70         3.35 o                         
   0   4   7         27.00         29.35         6.48 o                         
   1   4   7        265.46        258.98        19.69 o                         
   2   4   7         41.49         61.60         9.24 o                         
   3   4   7        369.05        380.47        19.60 o                         
   4   4   7        174.01        179.04        16.03 o                         
   5   4   7        195.14        207.31        13.27 o                         
   6   4   7         17.57         13.41         5.05 o                         
   7   4   7         45.53         56.58         7.53 o                         
   8   4   7        505.78        504.87        17.60 o                         
   9   4   7         16.25         39.65         7.30 o                         
  10   4   7          1.19          7.63         6.15 o                         
  11   4   7          0.01          8.25         6.45 o                         
  12   4   7         11.67         11.28         7.97 o                         
  13   4   7          1.69         -5.76         6.87 o                         
  14   4   7        125.89        134.45        19.84 o                         
 -15   5   7          2.19         -7.38         9.81 o                         
 -14   5   7         75.03        104.36        18.33 o                         
 -13   5   7         48.18         60.50         9.92 o                         
 -12   5   7          0.64         16.78         6.47 o                         
 -11   5   7        110.91        110.76        12.28 o                         
 -10   5   7          0.95          5.76         5.27 o                         
  -9   5   7        250.54        243.08        21.37 o                         
  -8   5   7          0.79          2.73         4.37 o                         
  -7   5   7          1.26          2.07         4.86 o                         
  -6   5   7          2.59          1.86        11.10 o                         
  -5   5   7          0.45          7.61         8.67 o                         
  -4   5   7        217.49        240.68        27.10 o                         
  -3   5   7        785.24        718.82        32.87 o                         
  -2   5   7        204.22        208.97        16.95 o                         
  -1   5   7          8.91         11.92         5.67 o                         
   0   5   7        992.21        947.38        23.89 o                         
   1   5   7         67.91         62.85        12.24 o                         
   2   5   7         28.46         31.37         6.93 o                         
   3   5   7         33.50         21.36         5.87 o                         
   4   5   7          4.42          9.43         5.48 o                         
   5   5   7          5.49         11.18         4.36 o                         
   6   5   7        210.83        207.12        16.87 o                         
   7   5   7         10.24         24.74         7.31 o                         
   8   5   7        354.00        359.48        34.14 o                         
   9   5   7         44.67         44.58         9.58 o                         
  10   5   7         68.23         69.99         9.67 o                         
  11   5   7          8.78         16.14         7.88 o                         
  12   5   7         11.51         42.39        11.21 o                         
  13   5   7         37.59          6.01        10.43 o                         
 -13   6   7          3.98          0.87        10.21 o                         
 -12   6   7          2.18         40.24        13.04 o                         
 -11   6   7         54.73         50.35        10.69 o                         
 -10   6   7          8.90         12.07         7.80 o                         
  -9   6   7         20.10         32.10        10.28 o                         
  -8   6   7        416.66        396.21        29.77 o                         
  -7   6   7          9.47         28.98         6.16 o                         
  -6   6   7         15.20         30.25         6.65 o                         
  -5   6   7          4.08          7.49         4.72 o                         
  -4   6   7          9.47          7.82         7.38 o                         
  -3   6   7         17.50         28.18         7.00 o                         
  -2   6   7        121.42        143.12        10.66 o                         
  -1   6   7        174.43        156.36        13.97 o                         
   0   6   7        348.32        304.68        21.71 o                         
   1   6   7          0.03         11.42         6.17 o                         
   2   6   7         17.18         16.59         6.53 o                         
   3   6   7         95.12         88.24        12.31 o                         
   4   6   7         37.74         56.31         9.02 o                         
   5   6   7         11.32         22.42         7.79 o                         
   6   6   7          1.90         11.14         6.12 o                         
   7   6   7         51.79         59.03         9.99 o                         
   8   6   7          0.11          6.62         7.32 o                         
   9   6   7         65.09         65.75        16.01 o                         
  10   6   7          6.32         11.81        11.09 o                         
  -9   7   7          0.01         -6.85         9.31 o                         
  -8   7   7          2.54          8.23         9.57 o                         
  -7   7   7          5.54          2.65         6.76 o                         
  -6   7   7         18.90         23.02         6.83 o                         
  -5   7   7          0.36          6.35         7.01 o                         
  -4   7   7         87.24         88.69         9.90 o                         
  -3   7   7        489.53        447.52        27.80 o                         
  -2   7   7         13.95         15.01         7.78 o                         
  -1   7   7         91.88        110.95        10.99 o                         
   0   7   7         13.79         19.24         7.28 o                         
   1   7   7          9.18         -1.31         6.35 o                         
   2   7   7         14.23         11.16         8.29 o                         
   3   7   7          2.17         -7.26         7.26 o                         
   4   7   7         12.39         -4.28         8.37 o                         
   5   7   7         35.08         18.89        12.92 o                         
   6   7   7         14.36         20.30        10.76 o                         
   7   7   7         11.12         -0.54        12.81 o                         
 -19   0   8         24.83        -14.29        14.29 o                         
 -18   0   8          2.28         14.69        10.04 o                         
 -17   0   8        439.80        264.02        35.16 o                         
 -16   0   8          4.17          3.33         8.36 o                         
 -15   0   8         91.89        110.75        15.62 o                         
 -14   0   8        583.96        539.27        26.04 o                         
 -13   0   8         13.64         14.43         6.67 o                         
 -12   0   8        333.02        268.13        25.21 o                         
 -11   0   8        765.00        773.80        27.78 o                         
 -10   0   8        128.40        124.79        13.58 o                         
  -9   0   8        756.38        731.17        41.21 o                         
  -8   0   8        190.56        201.95        17.88 o                         
  -7   0   8          6.54          9.92         5.10 o                         
  -6   0   8        517.43        495.26        18.76 o                         
  -5   0   8        954.26        873.00        25.02 o                         
  -4   0   8         25.00         29.50         6.73 o                         
  -3   0   8         41.17         43.81         7.56 o                         
  -2   0   8        536.74        622.01        20.60 o                         
  -1   0   8        709.26        712.74        22.26 o                         
   0   0   8       1042.46        920.94        26.42 o                         
   1   0   8         22.72         36.10         7.22 o                         
   2   0   8         32.75         41.03         7.46 o                         
   3   0   8         54.22         60.34        13.29 o                         
   4   0   8       1502.62       1477.93        38.75 o                         
   5   0   8        574.07        541.07        27.29 o                         
   6   0   8       2723.62       2575.71        71.03 o                         
   7   0   8         78.04        114.07        14.77 o                         
   8   0   8        617.65        566.05        27.17 o                         
   9   0   8         74.13         60.93        12.61 o                         
  10   0   8        396.24        359.01        27.41 o                         
  11   0   8        110.53        124.41        24.54 o                         
  12   0   8        436.72        405.79        41.39 o                         
  13   0   8         23.16         30.39        10.73 o                         
  14   0   8          1.92          5.46         8.43 o                         
  15   0   8        114.85        133.75        21.22 o                         
  16   0   8         42.20         44.25        13.41 o                         
 -19   1   8        117.21        100.83        20.23 o                         
 -18   1   8        101.11         75.07        12.48 o                         
 -17   1   8         30.06         64.68        10.77 o                         
 -16   1   8         30.21         37.76         9.42 o                         
 -15   1   8         44.18         62.15         9.27 o                         
 -14   1   8       2144.39       1966.36        37.04 o                         
 -13   1   8          4.38          9.34         4.53 o                         
 -12   1   8        118.90        123.67        10.12 o                         
 -11   1   8         21.71         20.34         5.63 o                         
 -10   1   8          1.65          2.70         3.68 o                         
  -9   1   8        213.90        237.07        11.55 o                         
  -8   1   8        234.48        225.43        12.08 o                         
  -7   1   8         11.41         14.99         4.12 o                         
  -6   1   8       1550.76       1563.50        24.57 o                         
  -5   1   8        169.80        202.19         8.45 o                         
  -4   1   8        695.58        686.36        14.39 o                         
  -3   1   8       1155.64       1111.78        19.12 o                         
  -2   1   8        523.94        502.13        14.09 o                         
  -1   1   8         17.33         38.11         4.88 o                         
   0   1   8        290.00        320.93        11.07 o                         
   1   1   8          7.15          6.02         3.56 o                         
   2   1   8       1200.44       1204.48        29.64 o                         
   3   1   8        799.59        752.02        18.14 o                         
   4   1   8         94.42        110.85         8.80 o                         
   5   1   8          7.35         14.17         4.14 o                         
   6   1   8        135.62        120.81        11.94 o                         
   7   1   8       1623.61       1575.42        42.05 o                         
   8   1   8        258.81        280.20        16.13 o                         
   9   1   8         65.97         66.27        11.24 o                         
  10   1   8        147.87        165.78        13.24 o                         
  11   1   8         28.34         29.25         6.37 o                         
  12   1   8        114.40        124.64        13.28 o                         
  13   1   8        182.50        164.70        15.88 o                         
  14   1   8        153.75        170.33        21.72 o                         
  15   1   8         78.40        108.79        13.72 o                         
  16   1   8         18.26         17.31         9.23 o                         
 -19   2   8          0.34          5.59        10.01 o                         
 -18   2   8         19.16         20.28         8.75 o                         
 -17   2   8         11.59          4.74         6.27 o                         
 -16   2   8         72.23         72.88         9.50 o                         
 -15   2   8         27.42         39.52         8.78 o                         
 -14   2   8          1.59          6.00         5.14 o                         
 -13   2   8        135.60        176.00        11.94 o                         
 -12   2   8        219.32        219.06        15.80 o                         
 -11   2   8        178.93        194.83        12.26 o                         
 -10   2   8        171.09        179.01         8.44 o                         
  -9   2   8         58.60         64.83        11.16 o                         
  -8   2   8         67.39         74.78         9.39 o                         
  -7   2   8         75.39         89.10         8.87 o                         
  -6   2   8        600.58        635.59        21.25 o                         
  -5   2   8        111.98        128.07        10.46 o                         
  -4   2   8        363.95        352.82        13.08 o                         
  -3   2   8          0.67         -2.30         3.31 o                         
  -2   2   8        456.79        447.79        14.56 o                         
  -1   2   8         69.20         69.98         7.36 o                         
   0   2   8         37.87         35.09         6.05 o                         
   1   2   8        925.86        825.51        16.94 o                         
   2   2   8         45.33         56.26         6.46 o                         
   3   2   8         30.87         48.17         6.88 o                         
   4   2   8         47.02         67.63         7.63 o                         
   5   2   8        241.56        224.70        18.80 o                         
   6   2   8        427.26        435.97        17.59 o                         
   7   2   8         18.50         23.75         5.53 o                         
   8   2   8        301.28        249.48        15.09 o                         
   9   2   8         85.44         95.55        12.03 o                         
  10   2   8        457.46        451.43        18.54 o                         
  11   2   8         20.37         25.15         6.75 o                         
  12   2   8          6.14         19.53         6.82 o                         
  13   2   8          0.42         -1.04         7.16 o                         
  14   2   8         30.35         25.72         9.18 o                         
  15   2   8         35.63         46.37        10.64 o                         
  16   2   8         28.93         15.71        10.83 o                         
 -18   3   8         72.06         62.29        12.52 o                         
 -17   3   8          0.05         12.76         7.86 o                         
 -16   3   8         51.35         56.25         8.88 o                         
 -15   3   8         95.14        124.33        12.76 o                         
 -14   3   8        238.44        277.69        19.95 o                         
 -13   3   8         13.92         19.55         7.50 o                         
 -12   3   8         49.19         63.04        14.42 o                         
 -11   3   8         22.50         18.00         6.16 o                         
 -10   3   8         19.38         33.45         7.63 o                         
  -9   3   8        300.71        280.02        19.54 o                         
  -8   3   8         28.36         48.82         7.58 o                         
  -7   3   8        193.65        205.32        15.73 o                         
  -6   3   8        220.34        245.77        18.46 o                         
  -5   3   8        189.86        192.55        25.47 o                         
  -4   3   8         97.45         89.41        11.33 o                         
  -3   3   8        924.89        880.51        18.84 o                         
  -2   3   8         58.06         80.53         7.62 o                         
  -1   3   8        268.95        341.01        25.74 o                         
   0   3   8        360.50        363.40        16.60 o                         
   1   3   8          0.56          0.29         5.76 o                         
   2   3   8        127.30        141.35        14.19 o                         
   3   3   8        505.00        475.36        12.81 o                         
   4   3   8          6.18          5.29         3.84 o                         
   5   3   8         31.55         30.23         5.52 o                         
   6   3   8        173.15        189.32        12.51 o                         
   7   3   8         58.61         63.42         8.51 o                         
   8   3   8        181.17        162.03        12.99 o                         
   9   3   8         48.37         53.30         7.85 o                         
  10   3   8        413.26        406.35        18.39 o                         
  11   3   8        270.05        275.45        23.34 o                         
  12   3   8         18.76         21.37         8.35 o                         
  13   3   8          9.45         -0.76         8.48 o                         
  14   3   8          4.64         11.92        15.57 o                         
  15   3   8         31.37         26.41        13.04 o                         
 -16   4   8         10.03         19.18        10.19 o                         
 -15   4   8          5.13         23.32        10.36 o                         
 -14   4   8        208.49        235.81        18.48 o                         
 -13   4   8        134.86        129.17        15.43 o                         
 -12   4   8         15.27         29.10         7.72 o                         
 -11   4   8         26.49         33.90         7.78 o                         
 -10   4   8          0.24         12.27         5.89 o                         
  -9   4   8        186.30        196.76        12.10 o                         
  -8   4   8        200.62        192.97        10.98 o                         
  -7   4   8         22.65         37.76        12.01 o                         
  -6   4   8         37.78         46.82        10.70 o                         
  -5   4   8        189.43        234.10        26.84 o                         
  -4   4   8        183.40        205.23        28.74 o                         
  -3   4   8         26.19         21.92         8.73 o                         
  -2   4   8        525.40        500.82        26.93 o                         
  -1   4   8       1142.31       1125.34        25.59 o                         
   0   4   8        109.80        122.84         9.86 o                         
   1   4   8        139.27        135.16        11.23 o                         
   2   4   8         63.14         83.69         9.72 o                         
   3   4   8          0.50          7.94         6.13 o                         
   4   4   8          0.11          5.81         5.61 o                         
   5   4   8          9.97         19.12         5.84 o                         
   6   4   8         14.34         22.84         5.24 o                         
   7   4   8        120.02        135.15        11.46 o                         
   8   4   8         75.34        109.89        11.83 o                         
   9   4   8         40.13         52.27         8.10 o                         
  10   4   8         54.50         55.00         8.88 o                         
  11   4   8          0.18         20.83         6.76 o                         
  12   4   8          0.78         29.18         8.36 o                         
  13   4   8          9.00         11.47         8.86 o                         
 -15   5   8          2.17         -4.03        11.00 o                         
 -14   5   8         19.06         26.91        13.33 o                         
 -13   5   8         30.05         44.18        15.44 o                         
 -12   5   8          8.04         12.70         8.37 o                         
 -11   5   8          2.21         29.12        12.99 o                         
 -10   5   8        137.78        147.23        20.56 o                         
  -9   5   8          0.12         20.36         8.89 o                         
  -8   5   8         69.30         75.29        11.62 o                         
  -7   5   8          9.63         21.23        16.56 o                         
  -6   5   8         72.01         80.24        19.04 o                         
  -5   5   8         31.51         21.38         9.19 o                         
  -4   5   8         64.25         80.39        15.06 o                         
  -3   5   8          2.80         -5.18        11.45 o                         
  -2   5   8         31.94         37.31        11.10 o                         
  -1   5   8          0.52         10.24         4.90 o                         
   0   5   8         65.40         73.73         8.48 o                         
   1   5   8         90.20         87.40        10.06 o                         
   2   5   8         50.26         59.23         9.71 o                         
   3   5   8         28.93         41.63         7.28 o                         
   4   5   8          2.54         -1.13         5.39 o                         
   5   5   8          0.00          2.35         5.65 o                         
   6   5   8          0.73          6.17         4.95 o                         
   7   5   8         90.71        116.90        11.41 o                         
   8   5   8          0.02          6.26         5.76 o                         
   9   5   8          0.61         10.70         6.18 o                         
  10   5   8         97.37         90.53        12.33 o                         
  11   5   8          7.63          4.61        10.50 o                         
  12   5   8          3.19          7.97         9.46 o                         
 -12   6   8          1.34         21.71        10.61 o                         
 -11   6   8         17.67         16.02         9.97 o                         
 -10   6   8         19.51         32.74         7.17 o                         
  -9   6   8          1.60         18.15         9.76 o                         
  -8   6   8         65.12         65.95        18.05 o                         
  -7   6   8         14.78         28.70        14.81 o                         
  -6   6   8          0.02         -0.64         9.26 o                         
  -5   6   8        216.13        168.83        20.48 o                         
  -4   6   8          7.32         16.36        12.11 o                         
  -3   6   8          4.10         15.96         9.84 o                         
  -2   6   8          4.39          2.88        11.03 o                         
  -1   6   8        184.62        175.98        17.64 o                         
   0   6   8         60.96         51.63         7.76 o                         
   1   6   8         43.41         45.41         9.85 o                         
   2   6   8          2.07          4.23         6.23 o                         
   3   6   8         12.86         14.04         9.16 o                         
   4   6   8         51.67         79.66        11.12 o                         
   5   6   8         70.35         78.29        11.31 o                         
   6   6   8          8.49          5.35         9.21 o                         
   7   6   8         39.96         27.23         7.21 o                         
   8   6   8         24.69         40.66        11.89 o                         
   9   6   8          0.09         10.42         9.37 o                         
  -8   7   8          9.82         26.48        14.11 o                         
  -7   7   8          3.71         92.93        32.15 o                         
  -6   7   8          2.48         -3.06        13.77 o                         
  -5   7   8         82.62         80.56        14.97 o                         
  -4   7   8         24.93         26.81        12.62 o                         
  -3   7   8        278.93        233.86        50.39 o                         
  -2   7   8         20.55         14.88         7.60 o                         
  -1   7   8          8.44          4.19         6.36 o                         
   0   7   8          0.48          9.95         9.70 o                         
   1   7   8          3.51         18.13         9.82 o                         
   2   7   8         36.13         18.25         9.19 o                         
   3   7   8         11.61          2.33         9.46 o                         
   4   7   8         17.29         29.09        15.82 o                         
   5   7   8          4.25          3.56        10.72 o                         
 -18   1   9          4.65          3.98        10.69 o                         
 -17   1   9          2.36         -1.86         6.44 o                         
 -16   1   9        102.17        111.37        13.43 o                         
 -15   1   9         36.16         34.52         7.83 o                         
 -14   1   9        250.54        283.13        17.18 o                         
 -13   1   9         56.95         70.65         9.13 o                         
 -12   1   9         11.06         18.65         4.94 o                         
 -11   1   9        128.88        144.83        10.68 o                         
 -10   1   9          2.32          1.59         3.80 o                         
  -9   1   9          5.23         10.35         3.92 o                         
  -8   1   9         11.42         25.54         4.72 o                         
  -7   1   9        168.07        151.24         8.46 o                         
  -6   1   9        722.19        663.39        16.07 o                         
  -5   1   9         21.12         22.49         4.33 o                         
  -4   1   9        112.14        136.04         8.02 o                         
  -3   1   9        141.08        132.37         7.96 o                         
  -2   1   9        560.70        556.86        14.79 o                         
  -1   1   9         92.78         87.72         7.82 o                         
   0   1   9        150.37        144.74         9.41 o                         
   1   1   9        542.20        534.61        16.26 o                         
   2   1   9        296.13        318.72        13.37 o                         
   3   1   9         33.01         39.85         6.34 o                         
   4   1   9        144.73        153.10        10.70 o                         
   5   1   9         14.54         19.20         5.06 o                         
   6   1   9        321.65        307.73        14.21 o                         
   7   1   9        426.00        390.96        15.70 o                         
   8   1   9         21.08         30.80         7.82 o                         
   9   1   9        171.35        166.62        13.65 o                         
  10   1   9        273.98        272.92        23.36 o                         
  11   1   9         20.06         28.34        11.25 o                         
  12   1   9         18.49         26.05         8.09 o                         
  13   1   9          5.10         16.94         7.93 o                         
  14   1   9         23.41         15.27         9.94 o                         
  15   1   9          4.32          4.12         8.46 o                         
 -18   2   9         41.24         25.23        19.93 o                         
 -17   2   9        105.68         98.64        16.20 o                         
 -16   2   9          0.01         -5.16         5.16 o                         
 -15   2   9          8.51          3.88         6.05 o                         
 -14   2   9        170.04        190.49        13.68 o                         
 -13   2   9         38.46         54.51         6.87 o                         
 -12   2   9         27.11         18.55         4.86 o                         
 -11   2   9         74.02         89.66         9.26 o                         
 -10   2   9        276.33        251.61        14.76 o                         
  -9   2   9         80.34         86.88         9.20 o                         
  -8   2   9        206.31        210.99        15.43 o                         
  -7   2   9        279.61        261.29        17.36 o                         
  -6   2   9         75.19         96.03         9.76 o                         
  -5   2   9       1065.93        977.52        27.19 o                         
  -4   2   9        194.03        172.57        11.29 o                         
  -3   2   9        148.86        144.57         9.71 o                         
  -2   2   9       1106.36       1002.13        24.03 o                         
  -1   2   9        173.32        181.77        13.84 o                         
   0   2   9        353.35        355.21        14.95 o                         
   1   2   9         27.35         29.77         5.21 o                         
   2   2   9         12.79         13.61         4.34 o                         
   3   2   9        617.93        556.60        17.19 o                         
   4   2   9         41.21         46.78         6.42 o                         
   5   2   9          2.50          9.49         4.61 o                         
   6   2   9        243.11        248.41        14.84 o                         
   7   2   9        201.62        188.98        15.20 o                         
   8   2   9          4.88         15.86         5.78 o                         
   9   2   9         59.27         68.41         8.60 o                         
  10   2   9         87.00         90.59        10.31 o                         
  11   2   9          3.11         11.78         6.92 o                         
  12   2   9         46.72         81.09        11.68 o                         
  13   2   9          7.10         -8.03         8.03 o                         
  14   2   9         31.17         23.53        11.75 o                         
 -17   3   9         80.52        106.83        13.35 o                         
 -16   3   9         66.89         84.05         8.01 o                         
 -15   3   9        203.51        196.95        25.64 o                         
 -14   3   9        389.23        400.03        42.67 o                         
 -13   3   9         93.33         84.51        12.39 o                         
 -12   3   9         25.44         26.82         7.18 o                         
 -11   3   9         19.14         49.90         8.53 o                         
 -10   3   9         40.47         52.25         8.25 o                         
  -9   3   9          3.06          6.36         4.98 o                         
  -8   3   9        280.37        252.84        18.33 o                         
  -7   3   9          6.20         17.79         6.06 o                         
  -6   3   9       1723.58       1632.24        32.06 o                         
  -5   3   9        188.34        202.78        10.20 o                         
  -4   3   9        228.90        219.10         9.78 o                         
  -3   3   9        143.83        142.28        12.40 o                         
  -2   3   9        291.45        264.86        19.86 o                         
  -1   3   9          0.04          5.95         4.17 o                         
   0   3   9       1318.00       1272.08        33.19 o                         
   1   3   9        278.19        242.32        26.03 o                         
   2   3   9          0.01          5.32         7.10 o                         
   3   3   9        399.02        368.41        16.93 o                         
   4   3   9        250.36        265.66        16.78 o                         
   5   3   9        216.12        241.01        16.34 o                         
   6   3   9        136.72        139.55        11.43 o                         
   7   3   9        423.22        395.47        18.79 o                         
   8   3   9          0.01         -1.37         4.73 o                         
   9   3   9         12.45         22.87         6.27 o                         
  10   3   9         14.79         24.77         9.85 o                         
  11   3   9        177.26        135.86        15.81 o                         
  12   3   9          0.63          7.71         7.31 o                         
  13   3   9         28.06         20.92         9.43 o                         
  14   3   9        105.84        104.14        17.84 o                         
 -16   4   9         13.87         18.93        10.17 o                         
 -15   4   9         96.20         88.62        21.59 o                         
 -14   4   9         31.14         43.02        13.38 o                         
 -13   4   9         78.33        103.15        13.51 o                         
 -12   4   9          5.13          6.67         6.62 o                         
 -11   4   9          7.31         20.83         6.36 o                         
 -10   4   9        238.99        203.21        15.48 o                         
  -9   4   9          9.21         11.95         6.79 o                         
  -8   4   9        315.55        306.27        24.37 o                         
  -7   4   9         69.31         91.04        16.20 o                         
  -6   4   9         14.50          1.44         8.30 o                         
  -5   4   9        430.94        429.31        25.57 o                         
  -4   4   9        297.56        310.90        32.63 o                         
  -3   4   9         66.62         91.66        14.40 o                         
  -2   4   9        226.60        204.04        22.30 o                         
  -1   4   9        705.02        656.57        25.86 o                         
   0   4   9         51.47         54.86         7.57 o                         
   1   4   9        425.74        439.72        18.42 o                         
   2   4   9          0.58          9.02         5.83 o                         
   3   4   9        290.87        252.55        19.71 o                         
   4   4   9         42.91         69.31        13.94 o                         
   5   4   9        122.16        137.28        10.28 o                         
   6   4   9         78.12         99.95         9.16 o                         
   7   4   9        211.83        209.50        14.43 o                         
   8   4   9         11.14         14.07         5.69 o                         
   9   4   9        289.79        314.15        18.89 o                         
  10   4   9        143.09        117.36        11.61 o                         
  11   4   9         94.51         69.24        12.23 o                         
  12   4   9          1.55          2.44         8.45 o                         
 -14   5   9          6.61          0.95        13.70 o                         
 -13   5   9         92.18        102.91        14.76 o                         
 -12   5   9          2.94         16.57         7.83 o                         
 -11   5   9         52.60         69.15         9.04 o                         
 -10   5   9         80.74        113.76        13.22 o                         
  -9   5   9         54.10          7.25        16.24 o                         
  -8   5   9         42.34         50.43        13.52 o                         
  -7   5   9          1.28         36.93        21.00 o                         
  -6   5   9          5.78         31.59        11.91 o                         
  -5   5   9        569.38        546.64        58.10 o                         
  -4   5   9        100.13         98.82        15.95 o                         
  -3   5   9        198.78        174.09        20.10 o                         
  -2   5   9         23.15         26.77        10.49 o                         
  -1   5   9         46.05         41.47        11.93 o                         
   0   5   9         99.68         99.82         9.91 o                         
   1   5   9          5.81          3.59         5.42 o                         
   2   5   9          2.46          4.60         5.36 o                         
   3   5   9         76.53         93.86        13.48 o                         
   4   5   9        272.85        296.95        21.75 o                         
   5   5   9         62.72         85.75        11.47 o                         
   6   5   9         45.86         36.05         8.81 o                         
   7   5   9         11.47         36.07         6.68 o                         
   8   5   9          5.30         13.83         6.38 o                         
   9   5   9         79.63        103.72        14.36 o                         
  10   5   9          5.66         15.35        14.02 o                         
 -11   6   9          0.60         21.38        17.03 o                         
 -10   6   9         12.32          9.51        13.07 o                         
  -9   6   9          1.08         -5.02        10.30 o                         
  -8   6   9         22.59         28.09        13.86 o                         
  -7   6   9          2.04         28.55        15.27 o                         
  -6   6   9          0.02         18.15        10.73 o                         
  -5   6   9          1.99         18.52        22.63 o                         
  -4   6   9        282.69        240.32        30.25 o                         
  -3   6   9          1.17          6.10        10.23 o                         
  -2   6   9         16.77         16.36        15.88 o                         
  -1   6   9          6.19          2.98        10.04 o                         
   0   6   9          2.44          3.95         7.08 o                         
   1   6   9         65.57         67.91         9.30 o                         
   2   6   9          4.78         21.78         6.98 o                         
   3   6   9         26.70         25.41        11.35 o                         
   4   6   9          2.89         -7.36         7.36 o                         
   5   6   9         52.45         39.62        19.16 o                         
   6   6   9         15.14         19.70         9.95 o                         
   7   6   9          0.02         32.36        21.86 o                         
  -5   7   9          9.78         13.47        18.05 o                         
  -4   7   9          3.97        -10.76        13.24 o                         
  -3   7   9          0.36         10.63        12.58 o                         
  -2   7   9          8.73          9.77        19.68 o                         
  -1   7   9          0.04        -10.87        10.87 o                         
   0   7   9          5.95          4.57         9.43 o                         
   1   7   9          0.65         -2.90        11.86 o                         
   2   7   9          2.93        -10.53        15.81 o                         
 -18   0  10        265.95        182.15        31.19 o                         
 -17   0  10         11.85          8.88        13.16 o                         
 -16   0  10         87.03         78.73        14.95 o                         
 -15   0  10         97.76         93.76        15.30 o                         
 -14   0  10        332.92        328.93        24.90 o                         
 -13   0  10        147.27        169.16        18.02 o                         
 -12   0  10         80.62         85.58        12.34 o                         
 -11   0  10        146.83        156.21        16.30 o                         
 -10   0  10         13.10         20.98         6.73 o                         
  -9   0  10         43.44         59.15        11.95 o                         
  -8   0  10        120.79        129.38        13.46 o                         
  -7   0  10       1627.13       1540.45        38.56 o                         
  -6   0  10        544.97        509.20        21.61 o                         
  -5   0  10        242.78        260.32        15.04 o                         
  -4   0  10         31.04         46.69         7.83 o                         
  -3   0  10          5.88          3.25         4.55 o                         
  -2   0  10       1027.32        968.23        28.94 o                         
  -1   0  10        106.85         96.12        12.10 o                         
   0   0  10        219.75        285.43        17.13 o                         
   1   0  10          0.05          5.08         5.95 o                         
   2   0  10        146.26        180.44        16.44 o                         
   3   0  10        479.88        479.93        22.28 o                         
   4   0  10        150.81        154.26        17.80 o                         
   5   0  10          8.77         16.09         7.49 o                         
   6   0  10        189.82        173.26        17.50 o                         
   7   0  10         40.87         42.98        10.00 o                         
   8   0  10        432.49        487.16        30.74 o                         
   9   0  10        154.96        167.66        19.07 o                         
  10   0  10         38.65         17.64         9.18 o                         
  11   0  10          4.31         22.71        20.08 o                         
  12   0  10         22.00         23.12        11.78 o                         
  13   0  10         75.20         69.99        20.12 o                         
  14   0  10        201.17        210.27        36.01 o                         
 -18   1  10          4.95          1.59        13.33 o                         
 -17   1  10          4.64         -1.26         8.31 o                         
 -16   1  10        294.33        258.31        16.64 o                         
 -15   1  10         93.57        118.64        12.45 o                         
 -14   1  10        146.45        178.01        13.93 o                         
 -13   1  10         45.84         47.33         7.44 o                         
 -12   1  10          0.01          7.07         4.77 o                         
 -11   1  10        352.16        340.16        13.62 o                         
 -10   1  10         38.40         49.84         6.48 o                         
  -9   1  10        200.49        195.03        10.47 o                         
  -8   1  10        394.90        329.77        12.69 o                         
  -7   1  10         20.45         29.09         4.91 o                         
  -6   1  10        928.00        850.83        17.99 o                         
  -5   1  10        416.87        398.07        13.21 o                         
  -4   1  10        100.89        119.42         8.21 o                         
  -3   1  10        259.01        215.42         9.89 o                         
  -2   1  10        185.20        207.16        14.01 o                         
  -1   1  10        417.74        415.33        12.90 o                         
   0   1  10        719.29        711.79        17.64 o                         
   1   1  10        596.98        541.02        15.67 o                         
   2   1  10         91.03         94.64         8.80 o                         
   3   1  10          1.03          7.19         4.48 o                         
   4   1  10        257.64        276.62        14.23 o                         
   5   1  10        195.55        197.08        12.80 o                         
   6   1  10        684.90        606.90        19.35 o                         
   7   1  10        156.43        121.13        11.87 o                         
   8   1  10         24.77         35.76         7.37 o                         
   9   1  10         14.71         21.54         7.04 o                         
  10   1  10        186.81        160.97        14.46 o                         
  11   1  10        110.19         90.69        10.92 o                         
  12   1  10         95.42        102.54        14.79 o                         
  13   1  10         10.47          9.27         9.53 o                         
  14   1  10         57.05         50.06        10.62 o                         
 -17   2  10         64.11         60.51        12.54 o                         
 -16   2  10         41.36         28.43         8.55 o                         
 -15   2  10         59.14         53.28        10.70 o                         
 -14   2  10        163.25        164.52        14.95 o                         
 -13   2  10         14.73         25.63         5.46 o                         
 -12   2  10          5.46         -0.99         7.33 o                         
 -11   2  10         67.71         63.64        10.10 o                         
 -10   2  10        201.71        262.44        22.39 o                         
  -9   2  10        202.53        216.47        17.76 o                         
  -8   2  10        259.87        211.29        21.93 o                         
  -7   2  10        190.76        210.25        16.34 o                         
  -6   2  10        343.57        360.85        17.94 o                         
  -5   2  10        137.54        162.18        12.61 o                         
  -4   2  10        214.11        205.28        12.34 o                         
  -3   2  10          3.12         16.55         5.14 o                         
  -2   2  10       1420.93       1353.01        30.10 o                         
  -1   2  10        301.62        260.74        16.35 o                         
   0   2  10        128.81        154.78        12.64 o                         
   1   2  10          2.30          5.87         3.40 o                         
   2   2  10        114.69        125.95         9.99 o                         
   3   2  10        180.22        181.70        10.89 o                         
   4   2  10        284.56        255.51        20.22 o                         
   5   2  10         71.16         79.34        12.55 o                         
   6   2  10         28.25         21.77         6.23 o                         
   7   2  10         64.02         46.23         7.61 o                         
   8   2  10         14.38         25.05         6.37 o                         
   9   2  10         46.08         36.79         8.60 o                         
  10   2  10         44.51         60.57         9.05 o                         
  11   2  10         36.85         41.75         7.98 o                         
  12   2  10          1.70         11.21         7.79 o                         
  13   2  10         45.51         39.77        12.63 o                         
 -16   3  10         87.42         89.40        33.37 o                         
 -15   3  10        128.95        122.74        25.56 o                         
 -14   3  10        188.60        164.65        15.63 o                         
 -13   3  10         39.48         23.54        11.35 o                         
 -12   3  10          4.76         16.09         6.46 o                         
 -11   3  10          7.03         17.11         8.57 o                         
 -10   3  10        108.17        118.47        14.65 o                         
  -9   3  10         29.93         44.71         7.63 o                         
  -8   3  10         12.47         22.94         6.27 o                         
  -7   3  10        151.99        174.62        14.40 o                         
  -6   3  10         74.93         71.85         8.72 o                         
  -5   3  10        270.87        262.24        21.28 o                         
  -4   3  10         14.26         25.31         6.83 o                         
  -3   3  10        254.99        222.37        15.16 o                         
  -2   3  10        189.81        190.85        17.47 o                         
  -1   3  10          1.44         10.92         5.08 o                         
   0   3  10        546.05        507.40        19.14 o                         
   1   3  10         13.17          8.71         6.49 o                         
   2   3  10         20.15         20.75         7.83 o                         
   3   3  10         16.62         20.66         6.91 o                         
   4   3  10         95.97        109.90         8.72 o                         
   5   3  10        149.65        179.52        12.18 o                         
   6   3  10         73.75         89.56         9.55 o                         
   7   3  10          1.79         19.35         6.65 o                         
   8   3  10        172.44        178.63        13.66 o                         
   9   3  10         81.22        127.50        12.09 o                         
  10   3  10         24.05         40.92         9.05 o                         
  11   3  10          1.33          8.82         7.61 o                         
  12   3  10          0.24         -1.51         9.28 o                         
 -15   4  10         12.12         50.28        27.84 o                         
 -14   4  10         30.21         33.01        10.86 o                         
 -13   4  10          4.01         19.20         8.25 o                         
 -12   4  10          0.44         18.39         6.87 o                         
 -11   4  10         34.68         35.01         7.54 o                         
 -10   4  10         18.15         29.33         6.89 o                         
  -9   4  10         25.42         16.70         9.00 o                         
  -8   4  10         84.56        117.53        17.34 o                         
  -7   4  10         92.01         93.96        15.09 o                         
  -6   4  10        118.71        142.98        26.87 o                         
  -5   4  10          2.20         21.73        10.58 o                         
  -4   4  10         75.78         97.49        16.55 o                         
  -3   4  10          3.91          0.25         7.64 o                         
  -2   4  10         15.25         26.00         6.54 o                         
  -1   4  10        194.94        184.14        13.13 o                         
   0   4  10         27.24         48.73         7.74 o                         
   1   4  10          5.55         11.52         6.42 o                         
   2   4  10          1.45          4.21         5.20 o                         
   3   4  10          3.85          4.80         6.97 o                         
   4   4  10         10.95         18.38         7.38 o                         
   5   4  10        118.78        173.19        19.84 o                         
   6   4  10         17.27         21.62         5.24 o                         
   7   4  10          0.56          3.51         5.23 o                         
   8   4  10         21.68         14.71         6.24 o                         
   9   4  10         49.16         76.53        11.04 o                         
  10   4  10         36.49         40.23        10.46 o                         
  11   4  10          7.34         -7.31        11.39 o                         
 -12   5  10          0.29         14.70         8.86 o                         
 -11   5  10          5.79         20.64         6.41 o                         
 -10   5  10          6.33          4.61        11.06 o                         
  -9   5  10         54.55         30.76        17.37 o                         
  -8   5  10          0.10          5.68        11.81 o                         
  -7   5  10        117.09        139.96        19.78 o                         
  -6   5  10        142.63        117.01        18.64 o                         
  -5   5  10          1.15         17.22         9.44 o                         
  -4   5  10          0.28          0.77         8.65 o                         
  -3   5  10          4.56         10.83        10.31 o                         
  -2   5  10         15.46         21.21        10.84 o                         
  -1   5  10          8.09         25.01        10.63 o                         
   0   5  10          0.79         14.23         7.33 o                         
   1   5  10          4.76         -1.43         5.54 o                         
   2   5  10         97.12        106.83        15.88 o                         
   3   5  10         49.00         79.59        13.44 o                         
   4   5  10          9.54         19.85         8.94 o                         
   5   5  10         26.02         22.16         8.15 o                         
   6   5  10         43.50         46.45        12.57 o                         
   7   5  10          0.01          1.41         9.30 o                         
   8   5  10          0.47          2.32         8.43 o                         
   9   5  10         13.04         19.68         9.76 o                         
  -9   6  10         15.89         -2.99        13.96 o                         
  -8   6  10          1.64         -9.20        12.61 o                         
  -7   6  10        109.39        146.93        31.70 o                         
  -6   6  10          0.74         17.28        15.03 o                         
  -5   6  10          0.01         18.51        17.52 o                         
  -4   6  10          8.81         13.23        11.55 o                         
  -3   6  10         73.05        116.74        19.41 o                         
  -2   6  10          0.23         -2.57        13.37 o                         
  -1   6  10          1.75         -6.91        13.74 o                         
   0   6  10         16.22         37.52         7.25 o                         
   1   6  10          3.71         28.67        11.48 o                         
   2   6  10          0.63         11.40         6.90 o                         
   3   6  10         34.53         39.23        11.03 o                         
   4   6  10         17.60         16.84        11.23 o                         
   5   6  10          0.14         26.18        19.08 o                         
 -16   1  11          0.33         12.17        12.84 o                         
 -15   1  11         29.60         42.31         9.80 o                         
 -14   1  11         10.95         19.29         6.05 o                         
 -13   1  11          0.12          3.82         6.09 o                         
 -12   1  11         18.67         25.34         6.57 o                         
 -11   1  11        110.69        116.76         9.42 o                         
 -10   1  11          0.76          6.78         4.51 o                         
  -9   1  11          2.89          6.64         3.96 o                         
  -8   1  11        328.67        307.43        17.21 o                         
  -7   1  11         93.43        120.87         8.47 o                         
  -6   1  11        186.25        211.29        10.04 o                         
  -5   1  11         12.63         17.38         4.29 o                         
  -4   1  11         88.46        105.84         8.98 o                         
  -3   1  11        579.91        520.79        14.33 o                         
  -2   1  11         29.08         54.77         6.19 o                         
  -1   1  11          0.99         17.02         4.86 o                         
   0   1  11        103.96         88.48         8.36 o                         
   1   1  11         63.30         80.27         8.43 o                         
   2   1  11         35.85         39.73         6.32 o                         
   3   1  11         11.08         18.63         6.39 o                         
   4   1  11          0.30          3.64         5.05 o                         
   5   1  11         52.39         44.53         6.97 o                         
   6   1  11        139.62        167.55        19.78 o                         
   7   1  11         25.74         21.31         6.97 o                         
   8   1  11          3.53          8.77         7.24 o                         
   9   1  11         29.20         29.82        10.10 o                         
  10   1  11          0.30         15.64         6.82 o                         
  11   1  11          0.03         16.14         7.92 o                         
  12   1  11         11.70         10.49        10.25 o                         
 -16   2  11         67.05         44.05        15.89 o                         
 -15   2  11         20.07         11.55         6.11 o                         
 -14   2  11         10.07          0.23         6.83 o                         
 -13   2  11          4.80          8.44         7.41 o                         
 -12   2  11          0.05          2.76         6.90 o                         
 -11   2  11         34.97         48.89         9.81 o                         
 -10   2  11         78.55         59.09        12.30 o                         
  -9   2  11         20.18         20.58         7.97 o                         
  -8   2  11         71.33        108.73        11.07 o                         
  -7   2  11        825.24        804.23        23.91 o                         
  -6   2  11         89.21        135.89        13.55 o                         
  -5   2  11          1.76          7.57         5.86 o                         
  -4   2  11         13.49         11.43         6.31 o                         
  -3   2  11         14.41         15.04         6.79 o                         
  -2   2  11        171.74        205.24        15.82 o                         
  -1   2  11        964.48        872.64        24.83 o                         
   0   2  11         75.07         91.55        10.84 o                         
   1   2  11        225.47        224.15        10.05 o                         
   2   2  11         52.34         60.34         7.25 o                         
   3   2  11         34.86         59.56         7.16 o                         
   4   2  11          1.30         10.99         5.26 o                         
   5   2  11        263.10        292.18        23.68 o                         
   6   2  11         29.67         19.38         6.13 o                         
   7   2  11         89.75         67.72        12.86 o                         
   8   2  11          7.61         16.08         6.45 o                         
   9   2  11          1.39         -1.33         5.84 o                         
  10   2  11          5.66         11.54         7.34 o                         
  11   2  11         60.42         48.89        14.64 o                         
  12   2  11         14.89         18.62        11.10 o                         
 -15   3  11          7.78         14.36        17.00 o                         
 -14   3  11         42.03         30.54        10.14 o                         
 -13   3  11         31.36         45.38         9.26 o                         
 -12   3  11          0.03          8.42         6.62 o                         
 -11   3  11         23.09         18.32         7.99 o                         
 -10   3  11         22.97          6.11         7.02 o                         
  -9   3  11         81.74        105.22        11.27 o                         
  -8   3  11        308.79        302.31        21.74 o                         
  -7   3  11         73.77         76.44         9.41 o                         
  -6   3  11        516.24        481.90        17.97 o                         
  -5   3  11          4.18          8.62         5.39 o                         
  -4   3  11         38.42         30.86         7.27 o                         
  -3   3  11        365.62        373.23        15.68 o                         
  -2   3  11          3.79          4.84         5.78 o                         
  -1   3  11         32.40         51.39         8.02 o                         
   0   3  11         27.28         32.62         6.24 o                         
   1   3  11          1.99         11.59         7.73 o                         
   2   3  11        471.55        438.76        29.91 o                         
   3   3  11         33.28         45.00         9.56 o                         
   4   3  11         81.96         96.86         7.86 o                         
   5   3  11          0.96          5.41         7.99 o                         
   6   3  11         44.18         53.26         8.27 o                         
   7   3  11          8.00          5.67         5.40 o                         
   8   3  11        169.58        182.83        21.12 o                         
   9   3  11          3.95         16.11         8.43 o                         
  10   3  11          1.14          5.24        10.93 o                         
  11   3  11          1.91         11.21         8.66 o                         
 -13   4  11          0.87         10.98         9.79 o                         
 -12   4  11         10.97         17.32         7.92 o                         
 -11   4  11         37.54         24.97        11.36 o                         
 -10   4  11         49.46         89.30        15.76 o                         
  -9   4  11          4.12         16.15        10.16 o                         
  -8   4  11          0.67         13.98        13.24 o                         
  -7   4  11        125.76        125.95        23.50 o                         
  -6   4  11        169.75        153.04        36.86 o                         
  -5   4  11          6.93          3.73         8.95 o                         
  -4   4  11         28.48         31.08        11.94 o                         
  -3   4  11         23.34         14.45         8.96 o                         
  -2   4  11         12.93         17.86         5.09 o                         
  -1   4  11         44.38         63.19         7.88 o                         
   0   4  11        104.27        110.91        13.28 o                         
   1   4  11        169.78        171.25        14.46 o                         
   2   4  11         46.09         60.05        12.33 o                         
   3   4  11         93.73         93.84        11.43 o                         
   4   4  11        108.62        126.32        13.61 o                         
   5   4  11          7.03         17.17         7.69 o                         
   6   4  11          0.07         -3.68         7.94 o                         
   7   4  11          4.85          6.35         6.33 o                         
   8   4  11          4.55         21.17         9.53 o                         
   9   4  11          0.08         -7.42         7.86 o                         
 -11   5  11          0.14        -10.33        12.78 o                         
 -10   5  11          0.01        -11.48        11.48 o                         
  -9   5  11        142.84        132.09        23.59 o                         
  -8   5  11        139.76        130.32        23.46 o                         
  -7   5  11         43.54         53.59        14.38 o                         
  -6   5  11          0.13         25.35        13.61 o                         
  -5   5  11         31.89         18.92        11.65 o                         
  -4   5  11         13.05         10.35        10.35 o                         
  -3   5  11          1.62          7.18        11.35 o                         
  -2   5  11         48.15         84.15        16.66 o                         
  -1   5  11          1.67         23.32        12.03 o                         
   0   5  11         68.79         84.44        12.77 o                         
   1   5  11          0.78         13.62         7.11 o                         
   2   5  11         44.24         44.13         8.78 o                         
   3   5  11         29.35         20.02         7.12 o                         
   4   5  11          1.62          1.87         7.66 o                         
   5   5  11         57.68         40.76        14.16 o                         
   6   5  11         10.76          1.48        10.88 o                         
  -6   6  11         13.04         26.15        17.03 o                         
  -5   6  11         11.66         -3.42        13.40 o                         
  -4   6  11          1.11         16.90        39.81 o                         
  -3   6  11         43.31         41.93        23.28 o                         
  -2   6  11          0.26        -10.41        10.41 o                         
  -1   6  11         17.82         14.90        15.22 o                         
   0   6  11          4.25          6.76        12.24 o                         
   1   6  11         59.00         50.81        10.60 o                         
   2   6  11          1.85          5.77         9.60 o                         
 -15   0  12          1.25        -12.79        12.79 o                         
 -14   0  12         10.52         38.82        15.05 o                         
 -13   0  12          6.68          2.82         7.16 o                         
 -12   0  12          3.94          3.77         9.47 o                         
 -11   0  12          9.79          4.11        10.95 o                         
 -10   0  12        846.89        786.49        31.80 o                         
  -9   0  12          1.48         -0.83         6.18 o                         
  -8   0  12        467.02        412.55        23.46 o                         
  -7   0  12        610.78        611.02        24.21 o                         
  -6   0  12          1.08         10.34         7.91 o                         
  -5   0  12          1.55          4.90         6.83 o                         
  -4   0  12        178.12        191.86        23.80 o                         
  -3   0  12        517.91        545.52        23.12 o                         
  -2   0  12       2790.85       2449.01        54.24 o                         
  -1   0  12        332.77        377.11        26.00 o                         
   0   0  12         91.29         90.69        12.16 o                         
   1   0  12        412.37        354.39        20.18 o                         
   2   0  12         41.21         47.98         9.96 o                         
   3   0  12         85.54         84.55        23.80 o                         
   4   0  12         77.32         54.56        10.88 o                         
   5   0  12        498.85        468.14        43.73 o                         
   6   0  12         89.63         56.46        14.35 o                         
   7   0  12         98.93         96.66        16.09 o                         
   8   0  12          3.71         10.69         9.44 o                         
   9   0  12          6.11         -5.63         8.57 o                         
  10   0  12          0.59          7.52        12.27 o                         
  11   0  12        143.41        180.04        41.67 o                         
 -15   1  12         78.56         68.18        13.51 o                         
 -14   1  12          0.10          0.21         7.10 o                         
 -13   1  12         69.11         74.22        10.19 o                         
 -12   1  12         50.84         58.63         7.50 o                         
 -11   1  12          0.25         -0.05         4.65 o                         
 -10   1  12         73.59         84.41         9.62 o                         
  -9   1  12          1.62          3.52         4.45 o                         
  -8   1  12        263.53        291.28        17.05 o                         
  -7   1  12        420.86        368.37        15.70 o                         
  -6   1  12        137.05        155.22        10.54 o                         
  -5   1  12         66.25         70.14         7.18 o                         
  -4   1  12         74.26         77.51         7.08 o                         
  -3   1  12        466.65        460.53        13.92 o                         
  -2   1  12        126.33        156.53        11.08 o                         
  -1   1  12        142.23        145.82        10.13 o                         
   0   1  12        115.05         98.46         9.25 o                         
   1   1  12          7.98          7.09         4.56 o                         
   2   1  12        140.38        136.18        10.94 o                         
   3   1  12          2.48         12.73         5.35 o                         
   4   1  12          9.62         15.69         5.72 o                         
   5   1  12         33.36         46.34         8.83 o                         
   6   1  12         41.74         45.93         9.18 o                         
   7   1  12        154.72        175.88        15.06 o                         
   8   1  12         67.48         72.68        13.65 o                         
   9   1  12          0.05          2.02         8.58 o                         
  10   1  12          3.95          2.12         8.09 o                         
  11   1  12          2.89         -9.50         9.50 o                         
 -15   2  12         16.47          4.92        20.24 o                         
 -14   2  12          0.02          2.96         9.99 o                         
 -13   2  12          5.60         31.35        29.13 o                         
 -12   2  12          0.03          5.49         6.75 o                         
 -11   2  12          0.02         15.24        10.38 o                         
 -10   2  12        278.71        266.63        18.19 o                         
  -9   2  12          6.49         10.36         7.44 o                         
  -8   2  12          0.08          4.77         6.04 o                         
  -7   2  12         90.78        118.10        11.69 o                         
  -6   2  12         12.72         12.93         6.10 o                         
  -5   2  12          0.24          3.55         5.46 o                         
  -4   2  12         62.28         87.97        10.43 o                         
  -3   2  12         41.72         61.69         8.66 o                         
  -2   2  12        218.35        156.35        19.41 o                         
  -1   2  12         56.87         59.41        10.12 o                         
   0   2  12        107.06        112.36        12.41 o                         
   1   2  12        181.16        188.74        11.42 o                         
   2   2  12          2.66         15.20         5.90 o                         
   3   2  12         18.05          6.15         7.28 o                         
   4   2  12          4.99          3.94         5.16 o                         
   5   2  12         34.04         37.99         7.29 o                         
   6   2  12          4.29         12.02         6.69 o                         
   7   2  12          7.10         -6.71         7.29 o                         
   8   2  12          8.04          8.69         8.11 o                         
   9   2  12          1.08         11.82         9.61 o                         
  10   2  12          3.26          6.41         9.14 o                         
 -13   3  12         19.55         24.03        19.08 o                         
 -12   3  12         23.33         13.54        12.98 o                         
 -11   3  12         27.34         27.13         8.61 o                         
 -10   3  12         51.79         44.67         9.02 o                         
  -9   3  12        156.50        182.64        14.80 o                         
  -8   3  12         22.44         33.41         8.45 o                         
  -7   3  12          0.18         -1.24         5.29 o                         
  -6   3  12          0.52         -1.49         5.21 o                         
  -5   3  12         37.37         37.96         6.73 o                         
  -4   3  12         96.55        109.60        13.00 o                         
  -3   3  12          0.27          4.45         4.88 o                         
  -2   3  12         50.83         51.32         9.38 o                         
  -1   3  12          0.04          3.24         5.15 o                         
   0   3  12         13.38         13.67         6.04 o                         
   1   3  12          4.28         -4.64         8.11 o                         
   2   3  12         37.35         29.85        10.32 o                         
   3   3  12          6.59         13.57         9.79 o                         
   4   3  12         13.63         14.60         6.71 o                         
   5   3  12         30.27         31.41         8.31 o                         
   6   3  12         44.79         52.41        12.10 o                         
   7   3  12          3.27          4.92         7.32 o                         
   8   3  12         57.26         49.16        12.58 o                         
   9   3  12          3.47         16.28         9.38 o                         
 -11   4  12         27.52         17.46        11.34 o                         
 -10   4  12         66.55         62.63        11.12 o                         
  -9   4  12          0.38         18.36        11.99 o                         
  -8   4  12         78.87         34.60        13.09 o                         
  -7   4  12          0.03         18.25        11.76 o                         
  -6   4  12          6.96         21.00        10.50 o                         
  -5   4  12          1.08          1.34        10.07 o                         
  -4   4  12         56.71         56.66        13.59 o                         
  -3   4  12         10.82          9.52         7.12 o                         
  -2   4  12          0.13          2.24        13.39 o                         
  -1   4  12         32.09         34.68         7.56 o                         
   0   4  12          5.80         14.34         6.49 o                         
   1   4  12          2.94         -1.43         7.36 o                         
   2   4  12         23.09         29.66         7.92 o                         
   3   4  12          7.57          5.98         7.51 o                         
   4   4  12         20.31         18.12         8.65 o                         
   5   4  12          2.74          8.75        12.78 o                         
   6   4  12          0.62          6.59         9.86 o                         
   7   4  12          5.01          9.09         7.81 o                         
  -8   5  12         37.79          2.02        12.65 o                         
  -7   5  12          1.09          8.60        13.52 o                         
  -6   5  12          5.77        -11.85        11.85 o                         
  -5   5  12         87.61         72.50        21.53 o                         
  -4   5  12         29.37         12.90        18.91 o                         
  -3   5  12          0.80          2.72        12.46 o                         
  -2   5  12         19.19         27.21        17.96 o                         
  -1   5  12         16.12         -0.64        11.05 o                         
   0   5  12          0.37          0.48         6.14 o                         
   1   5  12         10.28          5.65         8.06 o                         
   2   5  12          0.00          4.76         9.25 o                         
   3   5  12          5.71          6.45         9.11 o                         
   4   5  12         14.85         -2.71         9.54 o                         
 -14   1  13          1.48          3.75         9.34 o                         
 -13   1  13         13.43         22.60         9.08 o                         
 -12   1  13         51.71         54.89         9.41 o                         
 -11   1  13          5.00         14.02         7.06 o                         
 -10   1  13         33.68         20.28         6.06 o                         
  -9   1  13         31.41         22.69         5.15 o                         
  -8   1  13         11.76         18.81         4.64 o                         
  -7   1  13         26.02         34.41         5.35 o                         
  -6   1  13         12.87         29.17         6.90 o                         
  -5   1  13         18.49         10.22         4.24 o                         
  -4   1  13         63.65         67.04         7.36 o                         
  -3   1  13          0.00          1.10         4.72 o                         
  -2   1  13         71.75         99.91         9.26 o                         
  -1   1  13         35.92         55.69         7.49 o                         
   0   1  13         98.43        104.64        10.52 o                         
   1   1  13          8.28          4.84         5.48 o                         
   2   1  13          0.18         15.26         6.17 o                         
   3   1  13          4.39         14.73         5.66 o                         
   4   1  13          9.42          2.87         5.82 o                         
   5   1  13          8.36         26.54         6.18 o                         
   6   1  13         29.78         32.74         8.98 o                         
   7   1  13         45.09         24.27        10.24 o                         
   8   1  13          0.34         -4.05        13.40 o                         
   9   1  13          0.31         -7.86        14.12 o                         
 -13   2  13          2.23         11.79        21.45 o                         
 -12   2  13          1.11         -0.52        13.36 o                         
 -11   2  13          0.13         -7.98        14.10 o                         
 -10   2  13         12.03          9.48         8.43 o                         
  -9   2  13          9.42         16.95         7.33 o                         
  -8   2  13        131.45        106.45        11.35 o                         
  -7   2  13         88.04        106.04        12.05 o                         
  -6   2  13          1.10          6.90         5.37 o                         
  -5   2  13         33.00         55.84         8.61 o                         
  -4   2  13         48.61         55.01        17.34 o                         
  -3   2  13        123.29        135.94        15.78 o                         
  -2   2  13        170.82        234.20        18.06 o                         
  -1   2  13         28.03         37.80         8.75 o                         
   0   2  13         24.27         18.66         8.13 o                         
   1   2  13        124.07        121.30        14.06 o                         
   2   2  13          0.11          0.62         7.53 o                         
   3   2  13          0.11         -0.53         5.26 o                         
   4   2  13         72.99         77.29         9.04 o                         
   5   2  13         27.22         15.48         6.98 o                         
   6   2  13          0.45         -6.75         8.17 o                         
   7   2  13         11.95         18.77        11.30 o                         
   8   2  13          0.34         -1.90         9.86 o                         
 -11   3  13         39.35         28.47        14.10 o                         
 -10   3  13          0.05         16.87        14.03 o                         
  -9   3  13          6.50          2.66         6.77 o                         
  -8   3  13         32.45         16.48         7.82 o                         
  -7   3  13         38.34         35.25        11.96 o                         
  -6   3  13         17.03         15.81         6.37 o                         
  -5   3  13        110.57        149.08        16.13 o                         
  -4   3  13         18.76         20.15         8.04 o                         
  -3   3  13          1.13          5.57         5.97 o                         
  -2   3  13         68.71         74.47        17.32 o                         
  -1   3  13          1.11         16.98         7.27 o                         
   0   3  13        100.71         94.01        11.53 o                         
   1   3  13          0.18          1.41         8.37 o                         
   2   3  13         11.05         13.86         8.56 o                         
   3   3  13          4.34         20.07        10.78 o                         
   4   3  13         34.65         24.78        10.23 o                         
   5   3  13          0.52         34.68        12.60 o                         
   6   3  13         39.36         53.01        11.66 o                         
  -9   4  13        115.62         36.91        25.73 o                         
  -8   4  13          9.03         -7.37        12.71 o                         
  -7   4  13          0.86          6.08        17.78 o                         
  -6   4  13          8.37          4.90        14.14 o                         
  -5   4  13          0.04          6.19        12.94 o                         
  -4   4  13         10.89          8.39        10.47 o                         
  -3   4  13         15.81         23.16         6.90 o                         
  -2   4  13          0.51          6.96         5.68 o                         
  -1   4  13         28.38         32.52        11.31 o                         
   0   4  13         49.30         56.58         9.64 o                         
   1   4  13         21.09         12.93         9.17 o                         
   2   4  13          4.86          0.57         8.53 o                         
   3   4  13          5.34         -6.01        12.71 o                         
   4   4  13          2.96         -7.75        11.11 o                         
 -12   0  14         42.51         79.17        35.49 o                         
 -11   0  14         16.93         20.78        16.46 o                         
 -10   0  14         14.56         30.90        15.71 o                         
  -9   0  14         34.28         53.21        14.22 o                         
  -8   0  14        128.07        147.50        22.64 o                         
  -7   0  14          0.62          8.32         9.98 o                         
  -6   0  14         73.11         77.52        11.47 o                         
  -5   0  14          7.88         10.35         7.58 o                         
  -4   0  14         37.41         31.05         9.38 o                         
  -3   0  14         59.99         61.62        11.14 o                         
  -2   0  14         40.86         28.98        11.03 o                         
  -1   0  14         75.11         48.54        12.06 o                         
   0   0  14          1.26          8.06         7.42 o                         
   1   0  14         27.99         22.41         9.48 o                         
   2   0  14          0.58         -6.93         7.35 o                         
   3   0  14          1.92          6.12         9.46 o                         
   4   0  14         12.61          3.27        12.00 o                         
   5   0  14          7.35         -6.62        12.96 o                         
   6   0  14         28.49          9.64        20.83 o                         
 -11   1  14        316.48        243.69        37.86 o                         
 -10   1  14          1.59          8.25        11.03 o                         
  -9   1  14         10.11          5.23        10.97 o                         
  -8   1  14         22.48         20.15         9.58 o                         
  -7   1  14         11.55          0.68         8.68 o                         
  -6   1  14         60.36         77.41        10.73 o                         
  -5   1  14         41.98         58.01         8.94 o                         
  -4   1  14         62.62         65.76        10.26 o                         
  -3   1  14        125.77        130.44        13.68 o                         
  -2   1  14          2.42          9.17         4.96 o                         
  -1   1  14         20.39         22.35         5.63 o                         
   0   1  14        208.86        203.27        16.32 o                         
   1   1  14          5.20         -2.12         7.40 o                         
   2   1  14          0.14         13.72         6.24 o                         
   3   1  14          2.75         11.98        12.46 o                         
   4   1  14         19.92         12.13         8.68 o                         
   5   1  14         14.11         16.83        11.04 o                         
   6   1  14          6.43         20.62        17.97 o                         
 -10   2  14          9.24         12.79        17.20 o                         
  -9   2  14        122.71         92.60        25.95 o                         
  -8   2  14         11.44         19.79        12.01 o                         
  -7   2  14         21.22          7.49        13.66 o                         
  -6   2  14          6.05         -1.48         6.93 o                         
  -5   2  14         15.52          9.35        10.79 o                         
  -4   2  14         23.20         27.79         8.03 o                         
  -3   2  14        372.86        389.45        21.97 o                         
  -2   2  14         73.92         57.75        10.34 o                         
  -1   2  14         36.30         35.35         9.37 o                         
   0   2  14         30.19         22.19        10.46 o                         
   1   2  14          0.40         -1.42         7.28 o                         
   2   2  14          0.21         -0.89         5.66 o                         
   3   2  14         33.99         43.41         8.97 o                         
   4   2  14          0.40         21.24         9.91 o                         
   5   2  14         64.21         52.68        16.14 o                         
  -8   3  14         40.07         54.41        27.25 o                         
  -7   3  14         16.89         -6.67         8.51 o                         
  -6   3  14         14.99         44.68        12.15 o                         
  -5   3  14        210.50        237.86        26.36 o                         
  -4   3  14         29.51          3.87        17.57 o                         
  -3   3  14          5.75         16.23         9.02 o                         
  -2   3  14         38.31         34.82         9.58 o                         
  -1   3  14         44.48         25.71        11.01 o                         
   0   3  14          4.76        -11.85        11.85 o                         
   1   3  14          0.62        -12.52        12.52 o                         
   2   3  14         18.34          8.03        12.14 o                         
   3   3  14          1.25         -1.46        13.07 o                         
  -8   1  15          0.76         -8.67         9.51 o                         
  -7   1  15         22.43         20.70        10.85 o                         
  -6   1  15        144.50        120.34        18.59 o                         
  -5   1  15          4.44         22.95        11.70 o                         
  -4   1  15         15.57         -4.11        14.49 o                         
  -3   1  15         44.75         44.45        10.15 o                         
  -2   1  15          2.61         -5.14         5.93 o                         
  -1   1  15          0.73          4.24         6.94 o                         
   0   1  15         28.04         13.19         9.67 o                         
   1   1  15          2.63          6.66         9.50 o                         
   2   1  15          1.30         -6.63         8.69 o                         
  -6   2  15         78.01         41.03        20.95 o                         
  -5   2  15          0.78         15.89        17.09 o                         
  -4   2  15         18.82         25.66        24.17 o                         
  -3   2  15         27.96         -5.75        13.19 o                         
  -2   2  15          0.53          0.92        16.47 o                         
  -1   2  15         14.20         14.53        18.52 o                         
   0   2  15         13.73        -10.23        10.52 o                         
   1   2  15          1.77         11.85        13.63 o                         
                                                                                
